# Supplementary material for: Single cell multi-omics reveal intra-cell-line heterogeneity across human cancer cell lines
Source: Nat Commun. 2023 Dec 9;14:8170. doi: 10.1038/s41467-023-43991-9 (PMC10710513; doi:10.1038/s41467-023-43991-9)
Supplement: Supplementary file 4 — Supplementary Data 1 [file 41467_2023_43991_MOESM4_ESM.xlsx]

## Sheet: Sheet1
Supplementary Data 1. Expression programs detected by NMF in each of 42 cell lines analyzed. Top 50 genes of each expression program detected, ordered from most to least significant by NMF score (from left to right).
Common program	NMF	Region	Program	top 50 genes
Estrogen response	HCT 116_Colon_6.1	region_6	HALLMARK_P53_PATHWAY3	CDKN1A	GDF15	DDIT4	SERPINB5	KLK10	SFN	IGFBP6	FXYD3	CPA4	TNFRSF6B	KLK7	RPS27L	FHL2	SAT1	KLK6	MDM2	MVP	LCN2	PLK2	RTEL1-TNFRSF6B	CDA	ADIRF	TSC22D1	AC011473.4	KLK8	RHOD	SLC2A1	TM7SF2	FDXR	SERPINB1	KRTAP2-3	ASS1	RRM2B	AREG	GADD45A	DUSP4	GLRX	ITGA3	KRT19	S100A11	AC011479.1	AL049629.2	FBXO2	S100A6	C19orf33	JUP
G2/M	HCT 116_Colon_6.3	region_12	HALLMARK_G2M_CHECKPOINT18	AURKA	CENPE	CDCA8	KIF14	FAM83D	GTSE1	SGO2	PSRC1	TOP2A	UBE2C	DEPDC1	CKAP2L	CKAP2	NDC80	CDCA2	BORA	ASPM	KIF18A	CENPA	HJURP	ARHGAP11A	CENPF	KIF23	CDK1	TTK	TRIM59	KNSTRN	KIF20A	KIFC1	CKS2	PIMREG	AC079594.2	NEK2	PLK1	HYLS1	CDCA3	KIF2C	G2E3	ARHGEF39	BRD8	AURKB	HMMR	KIF11	SPDL1	ANLN	SGO1
G1/S	HCT 116_Colon_6.6	region_11	HALLMARK_E2F_TARGETS11	HIST1H4C	FBXO5	CCNE2	HIST1H1E	EXO1	FAM111B	CDC6	ATAD2	WDR76	MCM10	ESCO2	CENPU	CLSPN	CENPQ	CDCA5	HIST1H1C	RAD51	TMSB15A	AC012476.1	RAD54B	UNG	RAD51AP1	PSMC3IP	UHRF1	CHAF1A	ASF1B	CDKN1A	HELLS	DSN1	CDC45	DTL	ID2	CDK1	HJURP	MCM5	DSCC1	CDCA4	H1F0	MSH6	CENPC	RFC4	CA2	WDHD1	RRM2	PKMYT1	GINS2
Interphase	HCT 116_Colon_7.2	region_9	HALLMARK_MITOTIC_SPINDLE8	DSP	PRKDC	PCM1	PRRC2C	HECTD1	ATRX	ICE1	DYNC1H1	HERC2	SMARCC1	ANP32B	CHD4	AKAP12	GOLGB1	USP34	OSBPL8	BPTF	BAZ1B	NIPBL	SMCHD1	RIF1	PTPN11	ARHGEF12	MATR3	BDP1	PHF3	RANBP2	AL109811.4	HUWE1	SETD5	ASH1L	FAT1	TPR	CLOCK	MTUS1	IBTK	ROCK2	SPEN	UTP20	PDS5A	BMS1	PALLD	REST	SOX4	MYOF	CANX
MYC	HCT 116_Colon_8.6	region_10	HALLMARK_SPERMATOGENESIS	ANXA10	DKK1	TIMM17B	CASC8	WNT16	SNHG9	KRT7	PPARG	ARL4A	CDK1	UBE2C	CSTA	SLC27A5	EEF1AKMT4	AL445524.1	LYRM4	AL035446.1	CPA4	AL441992.1	TMEM223	TMEM251	FES	TMEM126A	SRD5A3	ELFN1-AS1	SNHG19	PALLD	BDNF	PTRH1	ZNF480	NCBP2-AS2	MCRIP2	HAS3	PRSS3	MT-CO2	GTF2H2	CCDC167	YAE1D1	SOX4	C12orf45	ZFP36L1	BEX2	KIF9	MDP1	AC010642.2	COMMD3
Stress response	HCT 116_Colon_9.7	region_4	HALLMARK_P53_PATHWAY4	DDIT3	KRT7	UPP1	CYR61	TMSB15A	DDIT4	GADD45A	KLF10	ASNS	BEX2	NKAP	UTP14A	HMGN5	CYTOR	HIST1H4C	GADD45B	PMAIP1	IDS	TRIB3	FLNA	STC2	GDF15	CARS	TCEAL9	FBXO5	CDKN1A	TCEAL8	PDLIM2	DNAJC1	KLF5	VAMP7	TCEAL4	IFNGR2	RBMX2	HMGCS1	ATG12	FHL2	EEA1	FUNDC2	TNFRSF12A	SPAG9	ATAD2	AARS	EXO1	FOSL1	GCC2
Estrogen response	HCT-15_Colon_6.2	region_6	HALLMARK_HYPOXIA5	SELENBP1	AGR2	FGFBP1	PLPP1	ID3	CITED2	TXNIP	CDH17	SCG5	CDH7	CLIC3	MVP	SMPDL3A	TSPAN1	INSIG1	ELF3	PRAP1	LIMS1	MB	YPEL5	TFPI	PNRC1	ID1	HMGCS1	FXYD3	HOXB6	CYP1B1	NDP	BNIP3L	HES1	QPRT	C15orf48	TSPAN8	HOXB8	WBP1	MSMO1	S100A4	GLRX	GCC2	PBXIP1	YPEL3	POLD4	CYP1A1	INO80B-WBP1	MUC20	AP003419.1
G1/S	HCT-15_Colon_6.4	region_11	HALLMARK_E2F_TARGETS12	HIST1H4C	FAM111B	RRM2	CCNE2	TCF19	FEN1	CENPU	MCM4	EXO1	PCNA	GINS2	CLSPN	RAD51AP1	ASF1B	POLD3	CDC45	ATAD5	ATAD2	MCM10	CDC6	PSMC3IP	FBXO5	TK1	DHFR	DSCC1	PKMYT1	ESCO2	PRIM1	WDR76	E2F8	MASTL	HELLS	DUT	TYMS	PCLAF	RAD51	MCM5	AC012476.1	FAM111A	RFC4	DTL	MCM6	BRCA1	RFC2	MCM3	BRIP1
G2/M	HCT-15_Colon_6.5	region_12	HALLMARK_G2M_CHECKPOINT19	PLK1	CCNB1	AURKA	UBE2C	CDC20	TOP2A	KIF20A	NEK2	CDCA8	CDCA3	DLGAP5	PTTG1	PIMREG	DEPDC1	PSRC1	NUSAP1	KNSTRN	CENPE	ASPM	CENPA	CENPF	TPX2	AURKB	PRC1	HMGB2	CCNB2	GTSE1	KIF2C	FAM83D	NUF2	HMMR	CCNA2	CDKN3	BIRC5	SGO2	NDC80	BUB1	AC068831.7	KIF23	KPNA2	CKAP2L	KIFC1	PIF1	MKI67	KIF14	HJURP
EMT I	HCT-15_Colon_8.1	region_5	HALLMARK_EPITHELIAL_MESENCHYMAL_TRANSITION	TNFRSF12A	AQP3	KLK10	ANXA1	GDF15	CRABP2	TACSTD2	GPRC5A	C4BPB	SLC2A3	UCA1	ZYX	EREG	ANXA3	ERRFI1	PLAC8	AREG	CAVIN1	NAB2	ENC1	IL32	TNNC1	RND3	KLK7	TNFRSF21	MYADM	CYR61	ACTG1	KLK6	IGFBP4	EPHA2	GDA	FHL2	IL18	SDC4	SFN	IER3	CST6	TUBB6	IGFBP6	TMEM265	CD55	SLC7A5	CDKN1A	GJB3	CHAC1
Interphase	HCT-15_Colon_8.8	region_9	HALLMARK_MITOTIC_SPINDLE9	DST	CENPF	KAT6B	DYNC1H1	GABPB1-AS1	BDP1	HSPH1	DSP	USP34	AFF4	WNK1	BAZ2B	BPTF	AC013394.1	GOLGB1	MKI67	ROCK2	SMG1	ZNF106	JMJD1C	SETX	ZFHX3	HECTD1	CHD2	NSD1	NUFIP2	PDS5A	LCOR	TRIP12	TAF15	APC	CEP350	MACF1	BROX	HUWE1	PBRM1	PHF3	RB1CC1	BAZ2A	HERC2	ARHGEF12	LMO7	SPTBN1	RNF43	VPS13C	CEMIP2
MYC	HCT-15_Colon_9.7	region_10	HALLMARK_MYC_TARGETS_V23	AC006329.1	CLDN2	MYC	WDR3	RRS1	SLCO4A1	TWNK	PRMT3	RRP9	VPS9D1-AS1	NOP16	PNO1	CCDC86	ALKBH2	ELFN1-AS1	NDUFAF4	NAT10	PLD6	BYSL	RPUSD1	NAA25	TFB2M	PES1	IGFBP4	WDR12	DPH2	FAM216A	PUS1	SURF6	POLR1B	OBSCN	SNHG15	CAMKK2	C5orf30	NOP2	AC006064.6	UTP14A	GEMIN5	ALDH1B1	NEK6	EEF1AKMT4	RNF44	COA7	RPP40	PDCD2L	BMP4
G2/M	HT-29_Colon_6.1	region_12	HALLMARK_G2M_CHECKPOINT24	PLK1	CCNB1	UBE2C	TOP2A	AURKA	NUSAP1	PTTG1	CCNB2	CDCA3	TPX2	CDC20	HMMR	HMGB2	PIMREG	CENPF	DLGAP5	KNSTRN	AURKB	CDKN3	PRC1	GTSE1	BIRC5	NEK2	NDC80	CEP55	MKI67	CCNA2	CDK1	KIF2C	PRR11	ASPM	DEPDC1	CDCA8	KIF23	CENPE	PSRC1	KPNA2	FAM83D	NUF2	AC068831.7	KIF14	CKS2	CDC25C	CENPA	CKAP2	BUB1
Interphase	HT-29_Colon_7.5	region_9	HALLMARK_UV_RESPONSE_DN1	BDP1	PRRC2C	NSD1	DSP	GTF2I	ONECUT2	KMT2A	GABPB1-AS1	ATP2B1	PUS7L	GOLIM4	BOD1L1	RAI14	GTF3C1	AKAP13	ZNF800	SPEN	GOLGB1	NIPBL	LARP4	DDX3X	PIK3R1	ANKRD11	MDN1	USP34	ASH1L	JMJD1C	AKAP9	ZNF770	BMS1	PAK2	WDR43	BAZ2A	F5	RIF1	GRAMD1B	ZKSCAN1	PUS7	GOLGA4	SBNO1	LCOR	IBTK	ICE1	SETD5	MYH9	CHD2
G1/S	HT-29_Colon_8.6	region_11	HALLMARK_E2F_TARGETS16	FAM111B	RRM2	CDC45	DSCC1	ATAD2	GINS2	PCNA	CDK1	FEN1	PCLAF	CCNE2	CDC6	CENPU	ASF1B	RAD51	MCM4	UNG	TYMS	AC012476.1	MCM5	HELLS	PSMC3IP	MCM6	MCM10	PKMYT1	RFC4	TCF19	POLD3	HIST1H4C	EXO1	MCM2	MCM3	RFC2	RFC3	DUT	E2F1	ZWINT	MYBL2	DHFR	CDCA5	MND1	ORC6	DSN1	FBXO5	UBE2T	RAD51AP1
Metabolism	HT-29_Colon_8.7	region_1	HALLMARK_IL2_STAT5_SIGNALING1	UPF1	EEF1A1	RAB15	FOXA1	YRDC	DIAPH1	TMEM250	RNF43	MCMBP	CTSZ	F8A1	PUM1	RPS16	PROSER1	CD81	SEC16A	CHKA	ADD1	STK24	TAF10	ANKRD17	YWHAH	YWHAQ	API5	IRAK1	AKT2	UBE2S	MAN2A1	OGA	UBAP1	TGIF2-RAB5IF	SHROOM3	ACO1	ADCY6	DNLZ	SLC35D2	MGAT4B	TMEM168	EID2	RRP36	ETV4	LGR4	MAPKAPK2	PFKM	UBN1	GCLC
Metabolism	SW620_Colon_6.3	region_1	HALLMARK_IL2_STAT5_SIGNALING3	UBE2S	UPF1	STK24	DIAPH1	CTSZ	CMTM8	PROSER1	YRDC	ANKRD17	EEF1A1	TMEM163	ITGA6	SEC24C	SAPCD2	ADD1	NUDT4	GCLC	TGIF2-RAB5IF	ERO1A	CD81	CYBA	YWHAH	PLA2G15	YAP1	RPS2	CHKA	SEC16A	PDXK	PABPC4	HNRNPD	RRP36	SEL1L3	TAF10	GCN1	MCMBP	RAB5IF	AGPAT3	SNX9	KIAA0930	SLC7A1	ADGRE5	PTPRA	TMEM250	PPP1R35	HEBP2	RPS16
Interphase	SW620_Colon_6.6	region_9	HALLMARK_MITOTIC_SPINDLE23	DDX6	SETX	DYNC1H1	TBL1XR1	MALAT1	SPTBN1	ZNF770	NORAD	SPEN	MACF1	GTF2I	JMJD1C	PIK3C2A	GABPB1-AS1	ITPR2	EEA1	USP9X	GAPVD1	PPP4R2	KMT2A	PIK3R1	BROX	CAMSAP2	SUPT6H	RANBP2	CEP170	IBTK	PROX1	ADAM10	HECTD1	NRDC	ROBO1	TLK1	PCF11	ZFP91-CNTF	SLC39A10	DNAJC3	TTC37	CCND1	ARHGAP5	SENP6	DST	LUC7L2	ZNF638	ANKRD11	MSH6
G1/S	SW620_Colon_7.1	region_11	HALLMARK_E2F_TARGETS33	HIST1H4C	EXO1	CDCA5	ESCO2	RRM2	HIST1H1E	SYNE2	FAM111B	PKMYT1	FBXO5	MCM10	CDC45	ATAD2	RAD51AP1	BLM	WDR76	BRIP1	UNG	FAM111A	CHAF1B	BRCA1	CDC6	MASTL	BRCA2	PCNT	DSCC1	DNA2	KDELC2	FEN1	ATAD5	CHAF1A	DSN1	MTFR2	DDIAS	NCAPG	ASF1B	CEP295	HJURP	POLA1	MELK	POLA2	RIBC2	CLSPN	FANCB	LIG1	DDB2
G2/M	SW620_Colon_7.5	region_12	HALLMARK_G2M_CHECKPOINT47	UBE2C	AURKA	PLK1	CDCA3	HMMR	TOP2A	KIF20A	AURKB	GTSE1	DLGAP5	NDC80	PIMREG	CDK1	CDCA8	KIF2C	DEPDC1	PSRC1	CCNB1	CENPE	KPNA2	KNSTRN	BORA	KIF23	CKS2	SGO2	PIF1	CDC20	PRR11	CENPA	PRC1	NUF2	ASPM	KIFC1	CDCA2	AC068831.7	ARL6IP1	FAM83D	CCNB2	BUB1	SPAG5	RACGAP1	CCNA2	TTK	CKAP2	TPX2	KIF18A
G2/M	Caco-2_Colon_6.1	region_12	HALLMARK_G2M_CHECKPOINT	UBE2C	TOP2A	PLK1	AURKA	KIF20A	HMMR	TPX2	CCNB1	DLGAP5	KIF2C	NUSAP1	KNSTRN	GTSE1	NDC80	CDK1	NUF2	CENPF	NEK2	CDCA3	DEPDC1	CCNA2	PIMREG	CDCA8	AURKB	CDC25C	RACGAP1	ASPM	BUB1	PRC1	TACC3	CENPE	SPAG5	SGO2	HMGB2	FAM83D	KPNA2	KIF23	KIF20B	PSRC1	SPC25	ECT2	CKAP2	KIF14	CKAP2L	CDCA2	AC068831.7
Metabolism	Caco-2_Colon_6.2	region_1	HALLMARK_MYC_TARGETS_V1	ETV4	CHKA	RPS16	XYLT2	HES4	SRRM2	NENF	MCMBP	EEF1A1	SPPL3	TAF10	TSR3	GLRX5	PGP	CTSZ	CEBPB	ECI1	FOXA1	ZNF90	PROSER1	FAM89A	UBE2S	PLEK2	YWHAQ	H1FX	BRI3	THAP11	CMTM8	C1orf122	PITX1	EIF3B	PFKM	GPX2	PDXK	RPS2	YBX3	KRT10	RTL10	SAMM50	TMEM54	ZCCHC14	COPRS	EIF3L	SNF8	BCL7C	HNRNPD
NA	Caco-2_Colon_6.5	NA	HALLMARK_COAGULATION	AHSG	SELENOP	FGG	AQP3	APOC3	TFEC	HMGCS2	PRR15L	APOA1	SULT2A1	GSTA1	SERPINA6	AFP	PRAP1	SERPINF2	CLDN3	FXYD3	SMLR1	F10	CIDEB	GSN	ESPN	KNG1	PHGR1	DUSP9	AP003716.1	SMIM24	BNIP3	PAH	CALML4	CYP2W1	GJB1	PTGR1	SLC51B	GSTA2	ASGR1	REEP6	TFF3	ANXA4	FGA	FGB	GPR160	TMEM45B	TJP3	NDRG1	AKAP7
NA	Caco-2_Colon_7.3	NA	HALLMARK_EPITHELIAL_MESENCHYMAL_TRANSITION3	DKK1	PLA2G2A	LAMA1	DNAJC15	TCF4	CST1	CPA2	NKD1	CHI3L1	PHLDA1	COL3A1	OLFML3	JUN	TBC1D4	AMACR	CAB39L	C1QTNF3-AMACR	PITX2	LBH	IGFL2	PRSS23	IFITM3	LGR5	HSPB1	DRAM1	ARL4C	GDF15	WASHC3	BMP4	EPSTI1	AC020571.1	APOD	SDC2	PHYHIPL	TSC22D1	CA8	APOH	ARL4A	DCDC2	FOXQ1	TNFRSF19	SULT1C4	NMNAT3	ELF3	SMIM14	COL2A1
G1/S	Caco-2_Colon_8.1	region_11	HALLMARK_E2F_TARGETS4	FAM111B	UNG	EXO1	MCM5	FEN1	CDC45	MCM10	CDC6	RRM2	UHRF1	PCNA	MCM4	DTL	POLD3	FBXO5	HELLS	MCM6	CLSPN	ATAD2	MCM2	ASF1B	CCNE1	ESCO2	RAD51	E2F1	DSN1	AC012476.1	DHFR	RBBP8	CDK1	DNA2	PSMC3IP	RAD51AP1	PKMYT1	MCM3	RFC4	DUT	CDCA7	GINS2	ATAD5	CHAF1A	HIST1H4C	CDCA4	FANCL	MSH6	BRCA1
MYC	Caco-2_Colon_8.4	region_10	HALLMARK_G2M_CHECKPOINT9	MYC	PDCD11	BDP1	NLN	WDR43	TWNK	CD3EAP	MAK16	MALAT1	PAK1IP1	PNO1	PUM3	WDR3	DDX21	PUS7L	NOC3L	MYO1B	EIF4G1	NOLC1	HSPH1	RBM27	NAA15	AC091959.3	NES	ACIN1	DUSP6	DDX10	RND3	RRS1	CEP290	MKI67	TWISTNB	NCL	RB1CC1	SMARCC1	CENPF	RRP1B	SBNO1	SENP6	ZNF106	LYAR	PRRC2C	LTN1	CDK12	SINHCAF	SLC38A1
MYC	Caco-2_Colon_8.6	region_10	HALLMARK_MYC_TARGETS_V2	TAGLN	TSPAN8	EMP3	RNASEH1-AS1	IL32	NOX1	PSMG4	EEF1AKMT4	TUBB2A	SSSCA1	AC040162.1	CISD3	GEMIN7	NOP16	RRP9	CORO7-PAM16	PHLDA2	CCDC86	PAM16	PSMB10	PRKAR1B	UQCC3	AC092647.5	TMX2-CTNND1	C20orf27	GAL	AGR2	AC020915.1	CDC20	UQCC2	ZNF593	C11orf98	TAF10	NDUFAF4	PAK1IP1	COQ2	PPP1R14B	AL513165.2	WDR46	LBHD1	RABEPK	NTHL1	RPP40	SRM	MRPS17	ANXA1
NA	Caco-2_Colon_9.3	NA	HALLMARK_ANDROGEN_RESPONSE	NRP2	AKAP9	GOLGB1	TXNIP	ELOVL7	EPS8	HBP1	KMT2E	WASL	PRR15L	MXD4	ARID4A	JMJD1C	FILIP1L	YPEL5	ACVR1B	AC020571.1	UBXN7	GCC2	CDC14B	PIK3R1	ARID5B	CDK6	PCMTD1	KREMEN1	SULT1C4	DENND5B	SLC26A2	TUT4	UFL1	ATRX	INS-IGF2	SRGAP1	LPIN2	SERINC1	USP34	RSBN1	SFXN3	ANKRD12	SEMA3C	GSE1	PHF3	C9	BPTF	ACBD5	CYP2R1
Interphase	Caco-2.2_Colon_6.1	region_9	NA	GOLGB1	AKAP9	NRP2	GOLGA4	PRRC2C	BDP1	BPTF	SBNO1	JMJD1C	ASH1L	CCDC6	CHD9	TAOK1	KMT2A	NIPAL1	SENP6	OXSR1	MDN1	PRTG	CMTM4	NAA15	ENAH	ZFHX3	USP34	BOD1L1	DSP	NIPBL	HOOK1	RAD50	MED13L	PRRC2B	ARID5B	CHD6	PIK3R1	HECTD1	NCOR2	ZMYM2	PHF3	CPSF2	PAK2	PIK3C2A	GCC2	RAB11FIP1	ATP2B1	AC116366.3	RBM33
MYC	Caco-2.2_Colon_6.2	region_10	NA	TAGLN	UCHL1	GAL	IL32	ANKRD1	TSPO	NOP16	PDCD2L	MT2A	NOX1	POLR1C	LSM10	CCDC86	LYAR	PSMG4	RABEPK	CISD3	ZNF593	NDUFAF4	SERF2	EEF1E1-BLOC1S5	C12orf45	HOXB6	AL139260.3	IER3	AGR2	PAK1IP1	EXOSC5	BOP1	ANXA1	AC004148.2	PROCR	DUSP6	POLR2I	HYPK	UTP11	MYCBP	RRP9	C11orf98	NXT1	ODC1	DKK1	NME1	ERI3	SFXN4	AC040162.1
NA	Caco-2.2_Colon_6.4	NA	NA	APOA1	AHSG	AFP	GSTA1	AQP3	FGG	SELENOP	RBP4	FXYD3	DUSP9	SULT2A1	APOC3	TTR	GJB1	TFEC	PRSS3	HMGCS2	REEP6	TM4SF20	SMLR1	SLC51B	OAT	ANXA4	GSTA2	PRR15L	SERPINA6	RBP2	NDRG1	APOB	KNG1	SERPINA1	AKR1C1	TMEM45B	PHGR1	AKR1C2	PHEX	GSN	AKAP7	CRYL1	SERPINF2	AGT	PAH	AKR1C3	ALDH1A1	SMIM24	GPR160
G1/S	Caco-2.2_Colon_6.5	region_11	HALLMARK_E2F_TARGETS	FAM111B	RRM2	UNG	CLSPN	MCM4	MCM6	EXO1	FEN1	CDC45	MCM5	CDC6	ATAD2	UHRF1	PCNA	FBXO5	POLD3	HELLS	MCM10	RAD51	AC012476.1	ESCO2	MCM2	DHFR	DUT	CHAF1A	RAD51AP1	ASF1B	MASTL	CCNE1	KDELC2	GINS2	CDCA7	BRCA1	E2F8	E2F1	CENPU	DNA2	MCM3	TOPBP1	FAM111A	DTL	BARD1	ATAD5	CDCA4	ZWINT	MSH6
G2/M	Caco-2.2_Colon_6.6	region_12	HALLMARK_G2M_CHECKPOINT	UBE2C	KIF20A	AURKA	PLK1	CCNB1	TOP2A	HMMR	TPX2	DLGAP5	NEK2	NDC80	CDCA8	KNSTRN	CENPE	GTSE1	ASPM	FAM83D	SGO2	KIF2C	BUB1	PIMREG	CENPF	DEPDC1	PRC1	KPNA2	CDK1	CDC20	CDC25C	NUSAP1	NUF2	AURKB	KIF14	PSRC1	BUB1B	CENPA	TACC3	CCNA2	ARL6IP1	KIF23	AC068831.7	SPDL1	BIRC5	CDCA3	RACGAP1	CEP55	ECT2
Stress response	Caco-2.2_Colon_7.3	region_4	HALLMARK_HYPOXIA	DDIT3	DDIT4	TAGLN	KLF6	MAP1LC3B	GABARAPL1	IFRD1	ANKRD1	ADM	TENT5A	SDCBP	IL32	PHLDA2	AREG	PFKP	UCHL1	MPZL3	CCDC186	IER3	ARL5B	SESN2	CCND2	KHDC4	BIK	CRABP2	TUBA1A	ANXA1	TSC22D1	BAMBI	SLC7A6OS	POLR3D	TXNIP	LITAF	POLB	PPP1R15A	PPFIBP1	ID3	DNAJB9	EMP3	BTG1	CREB3L2	RASD1	THUMPD3-AS1	TMEM52B	HERPUD1	HKDC1
NA	Caco-2.2_Colon_8.4	NA	NA	DKK1	CST1	CHI3L1	APOH	LIN7A	LAMA1	AMACR	C1QTNF3-AMACR	MYBPH	PLA2G2A	NKD1	BAMBI	DNAJC15	IGFL2	TBC1D4	RASL11B	ERVMER34-1	PHLDA1	DRAM1	SOCS2	WASHC3	PRSS23	NMNAT3	CD24	COL3A1	SP5	BMP4	SERPINB6	PHYHIPL	CDC42EP3	IFITM2	TCF4	IRX3	DCDC2	PAMR1	ERVH48-1	AXIN2	IFITM3	TSC22D1	IFITM1	TSPAN5	TNFRSF19	RP2	CAB39L	COL2A1	RGCC
MT	SW480_Colon_8.2	region_8	HALLMARK_OXIDATIVE_PHOSPHORYLATION3	IGLC3	IGLC2	HIST1H4C	MT-ND5	MT-ND1	MT-ND2	MT-ND3	MT-ND4L	MT-ND4	IGLL5	IGLC1	COX6A1	ZFAS1	MT-CYB	NDUFA11	ELOB	CRIP1	CYBA	MALAT1	NDUFB9	UBE2C	AC024592.3	MRPL12	MT-ATP6	TOMM7	ATP5MD	ATP5MC1	COPS9	UBL5	LMAN2	COX7A2	ATOX1	NPC2	TIMM10	CKS2	AC011479.1	NDUFB1	NDUFB2	NDUFS5	PPIB	S100A13	COX5A	HLA-A	NDUFA1	ANAPC11	AL928654.3
G2/M	SW480_Colon_9.3	region_12	HALLMARK_G2M_CHECKPOINT46	AURKA	MKI67	TOP2A	CKAP2	CCNB1	ARL6IP1	TPX2	DLGAP5	PLK1	UBE2C	ANLN	PRC1	CENPF	PIMREG	ASPM	CKAP5	CENPE	CKS2	NDC80	KPNA2	HMMR	BUB1	HMGB2	SGO2	UBE2S	KNSTRN	DBF4	CDCA8	SPC25	AURKB	AC068831.7	KIF4A	PBK	FAM83D	KIF23	PRR11	KIF20B	NCAPG	CENPA	NUSAP1	CCNB2	MZT1	CDC20	GTSE1	AC138811.2	CDCA3
EMT I	DLD-1_Colon_6.1	region_5	HALLMARK_EPITHELIAL_MESENCHYMAL_TRANSITION6	CDKN2A	BST2	LY6K	LGALS1	TPM2	S100A4	AKR1B1	BASP1	GNG11	KRT7	H2AFJ	OSBPL5	EMP3	KYNU	VIM	CRIP1	GAL	IFITM1	CDA	CKB	SLC16A3	NDUFC2	PSCA	ALPP	CENPV	FAM216A	HLA-B	B2M	LAGE3	LYRM4	CRABP2	MRPS17	FKBP4	AC092647.5	NDUFS5	SRM	MGP	PTTG1	SWI5	COX14	PTGES	LAPTM4B	FUNDC2	C4BPB	ELFN1-AS1	AC007192.1
G2/M	DLD-1_Colon_6.3	region_12	HALLMARK_G2M_CHECKPOINT12	PLK1	TOP2A	CCNB1	AURKA	UBE2C	CDC20	KIF20A	PIMREG	GTSE1	HMMR	DLGAP5	CENPF	CDCA8	CDCA3	NUSAP1	AURKB	NEK2	CENPA	PTTG1	PSRC1	KIF2C	KIF23	ASPM	KNSTRN	NUF2	CCNA2	KIFC1	CCNB2	CDK1	CENPE	DEPDC1	TPX2	HJURP	KIF20B	CKAP2	NDC80	BUB1	CKAP2L	MKI67	CDC25C	BIRC5	ARL6IP1	RACGAP1	KPNA2	CDCA2	HMGB2
G1/S	DLD-1_Colon_6.6	region_11	HALLMARK_E2F_TARGETS7	RRM2	MCM10	FAM111B	HIST1H4C	CDC45	CLSPN	EXO1	RAD51	PKMYT1	FEN1	AC012476.1	CDC6	ATAD2	DTL	ASF1B	PCNA	FBXO5	RMI2	GINS2	HELLS	MCM6	ORC6	MCM3	MCM5	CENPU	ESCO2	MCM2	CDCA5	MCM4	RAD54L	CHAF1A	POLD3	DSCC1	RFC4	WDHD1	TCF19	RFC2	EZH2	DHFR	PSMC3IP	MASTL	GINS4	HES4	CDCA4	RAD51AP1	DUT
Interphase	DLD-1_Colon_7.4	region_9	HALLMARK_MITOTIC_SPINDLE4	AKAP9	PTPN13	DST	GOLGB1	ARHGEF12	DSP	KMT2C	NIPBL	NORAD	PRRC2C	FAT1	BPTF	AFF4	MAN1A2	FAM171B	BDP1	HECTD1	ABCC4	SETX	PUM1	JMJD1C	IBTK	ERBIN	RANBP2	ARFGEF1	UTRN	RRBP1	MYCBP2	TLN1	SPEN	MYOF	IQGAP1	GOLGA4	PHF3	MACF1	ITPR2	HERC2	APC	VPS13C	IL6ST	ARHGAP5	TRIP12	CDC42BPA	AHR	ZMYM2	NCOR1
Estrogen response	DLD-1_Colon_7.7	region_6	HALLMARK_HYPOXIA4	AQP3	SLC44A4	AKR1C3	KRT20	CCL26	SPTSSB	MUC20	TSPAN1	KLK7	SLC16A4	FBP1	APOBEC3G	FAM114A1	LCN2	IL1RN	NEAT1	S100A4	GSN	S100A2	PROS1	CCPG1	ISG20	TRIM38	CDA	SERPINB5	SCG5	FXYD3	FGFBP1	SLC22A18	STAP2	TACSTD2	HOTTIP	MVP	IL33	TMEM265	PTK6	RBMS1	IGFL2	ID3	MGLL	CLIC3	NDRG1	ABHD14B	OAS1	LIPH	LINC01133
EMT I	DLD-1_Colon_8.8	region_5	HALLMARK_HYPOXIA	CYR61	LIF	AMOTL2	ANKRD1	GPRC5A	SLC2A1	BDNF	RBMS2	EPHA2	EMP1	GPR1	OLR1	DUSP6	SDC4	RND3	ERRFI1	F3	DUSP5	PTPN1	SH3RF1	SESN2	TINAGL1	SLC2A3	ANXA1	HBEGF	TRIM16	TBC1D2	TMEM139	MYEOV	PPP1R15A	KRT80	AREG	EPN2	SAV1	AKTIP	IL18	CHAC1	CTGF	KLF6	SEMA3B	BCL2L1	AL121758.1	CDC42EP3	C3orf52	MICAL2	TNFAIP1
G2/M	LS 174T_Colon_7.3	region_12	HALLMARK_G2M_CHECKPOINT30	CCNB1	PLK1	CENPE	CENPF	TOP2A	ASPM	UBE2C	DLGAP5	KIF20A	GTSE1	HMMR	CDCA3	CENPA	AURKA	TPX2	AURKB	KIF14	CCNB2	PTTG1	FAM83D	NEK2	PSRC1	CDC20	BUB1	MKI67	NDC80	DEPDC1	KNSTRN	PIF1	NUSAP1	SGO2	ARHGAP11A	AC087721.2	CCNA2	CDCA8	KNL1	HJURP	CKAP2	HMGB2	KIF23	CDK1	FAM72D	KPNA2	BIRC5	CCNF	KIF2C
Estrogen response	LS 174T_Colon_7.5	region_6	HALLMARK_P53_PATHWAY8	SERPINB5	TFF1	IGFL2	CDKN1A	CEACAM6	TFF3	IL33	KRT19	TSPAN1	REG4	CEACAM5	AC020907.6	FXYD3	LINC02303	PLAAT3	MUC2	COL17A1	CD70	HIST1H2AC	LYZ	LRATD1	DDIT4	GDF15	TNFSF9	SLC6A20	S100A10	C10orf99	LAMA3	CTSE	SDCBP2	CD24	PLAAT4	S100P	KLK10	AC105460.1	GPRC5A	CES2	POLD4	AP003419.1	TOB1	TXNIP	MVP	MUC17	PRSS3	EMP1	TMEM45B
Estrogen response	LS 174T_Colon_7.6	region_6	NA	TFF3	MT1G	REG4	KRT17	CRIP1	CCL20	MYH4	TESC	PNMA6E	LYZ	IL33	MT1F	PAGE1	TFF1	DHRS2	IGFL2	AL161437.1	CXCL8	CCL15	ADIRF	C10orf99	MT1H	PHGR1	GAL	S100A4	TRIM7	PLA2G2A	LGALS1	AKR1C1	AL928654.3	AGR2	UBE2C	AKR1C2	CCL15-CCL14	AGR3	TMEM98	CEACAM6	SLPI	CEACAM5	MT1L	LRRC26	MYH13	AL929554.1	LINC01088	MT1X	RBIS
NA	LS 174T_Colon_8.4	NA	NA	CCL20	CXCL3	CXCL8	CXCL1	CXCL2	BIRC3	CXCL5	TNFAIP3	TNFAIP2	NFKBIZ	LTB	LCN2	TNF	ZC3H12A	CXCL10	NFKBIA	CCL28	TNFRSF6B	SDC4	SNPH	RTEL1-TNFRSF6B	IFNGR1	IER3	SGPP2	CSF2	SDCBP2	TMPRSS2	OLFM4	PDZK1IP1	CCL2	MAFF	NCOA7	STEAP1	IRF1	CEBPD	PLAU	TCIM	PIGR	TNFSF10	IL32	PTP4A3	UBD	C3	GABBR1	PMAIP1	TNIP1
IFN response	LS 174T_Colon_8.7	region_3	HALLMARK_INTERFERON_ALPHA_RESPONSE3	DHRS2	MAGEC1	CCND2	MAGEA12	MX1	BCHE	CSAG1	BST2	GAGE1	C3	GAGE12J	ENTPD8	HOXB7	IFIT1	XAF1	APCDD1	SAMD9	GAGE2E	KRT17	CCL28	SEMA3C	OAS1	STMN3	CASP1	GAGE13	LCN2	MDK	RTEL1-TNFRSF6B	ZFC3H1	TAGLN	PLOD2	HERC6	MAGEA3	PARP9	SETX	TNFRSF6B	RNF213	AHNAK	RHOBTB3	LAMB3	CSNK1G1	IFI44	NIPBL	APOL1	MGA	TOX3
G1/S	LS 174T_Colon_9.9	region_11	HALLMARK_E2F_TARGETS20	RRM2	FAM111B	EXO1	E2F8	ESCO2	CLSPN	CDC45	CCNE2	CDC6	ATAD2	ASF1B	HIST1H4C	FBXO5	RAD51	CDCA5	BRCA1	FEN1	WDR76	PKMYT1	BRIP1	TCF19	DSCC1	UHRF1	CENPU	MCM6	BLM	HELLS	PCLAF	NCAPG	ATAD5	MCM4	MCM10	MASTL	DTL	GINS2	ZWINT	CCNE1	MCM5	MKI67	BRCA2	BARD1	WDHD1	CHAF1A	CDK1	DHFR	RFC4
G1/S	COLO 205_Colon_6.1	region_11		PCLAF	RRM2	TK1	TOP2A	CDK1	CENPU	ATAD2	DHFR	HMGB2	ASF1B	UBE2T	NUSAP1	MTFR2	MAD2L1	ZWINT	AC087721.2	BRCA1	TYMS	CDC6	FEN1	MCM4	CENPK	PRC1	PCNA	FAM111B	CDCA5	RFC3	GINS2	RAD51	RFC4	MCM3	TUBA1B	THSD8	HELLS	MCM2	DSN1	UBE2C	C19orf48	RFC2	DIAPH3	SMC2	CENPJ	CENPM	MKI67	CKS1B	GINS1
Interphase	COLO 205_Colon_6.3	region_9	HALLMARK_MITOTIC_SPINDLE2	MALAT1	FP671120.7	GOLGA3	NIPBL	SPTBN1	MT-ND6	SYNE2	SBNO1	PRRC2C	DST	BPTF	RNF168	PCM1	CDC42BPA	OVCH1-AS1	AGAP1	XRN1	TRIM56	CHD9	ANKRD36	ZFC3H1	SPTAN1	AHNAK	BDP1	NKTR	MTND2P28	NRDE2	NRIP1	HNRNPUL2	KIAA0100	ANKRD12	PATJ	RNF213	LPP	PPFIA1	MED1	KMT2A	BIVM-ERCC5	GOLGA4	MT-ATP8	GNL3L	MYH14	H6PD	PTPRA	NEAT1	DYNC1H1
NA	COLO 205_Colon_6.5	NA	HALLMARK_HYPOXIA2	NDRG1	EGLN3	CA9	TMCC1	PLOD2	LRP4	NDUFA4L2	LINC01559	GPI	P4HA1	ETS2	APOL1	AK4	ZNF395	HILPDA	HIST2H2AA4	LGMN	KDM3A	SLC2A1	NRN1	HIST1H1C	HIST1H2BD	SCARB1	ALDOC	CDKN1C	HK2	ERO1A	EFNA1	FOSL2	ALDOA	AC093512.2	IGFL2-AS1	PFKP	ANKRD37	AL133453.1	HMGCS2	ENO2	FUT11	TPPP3	ZNF703	MIR210HG	HIST1H4H	SNHG7	NEDD9	TNIP1	ADM
Stress response	COLO 205_Colon_7.6	region_4	HALLMARK_UNFOLDED_PROTEIN_RESPONSE	GDF15	DNAJB9	AGR2	WARS	PLPP5	LCN2	SPINK1	LAMP3	HYOU1	NUCB2	FKBP11	AC073610.2	SELENOM	EREG	SDCBP2	SLC33A1	TRIB3	GADD45G	HERPUD1	SSR3	WIPI1	UNC5B	KDELR3	AREG	PRRC1	CRELD2	DNAJC10	SELENOS	DDIT3	CREB3	BET1	DNAJC12	CLGN	FAM177A1	RGS16	SYVN1	HSPA13	CBX4	UAP1	ITPKA	TMED9	TMCO3	ERLEC1	STT3A	HSPA5	STX5
Estrogen response	COLO 205_Colon_9.4	region_6	NA	LCN2	ALDH3A1	FAIM2	PRSS1	ID1	FGF19	KLK6	ANXA1	CAPN8	CEACAM5	TFF1	PRSS2	SERPIND1	PHLDA2	CST7	SPINK1	TNS4	KRT6B	TNFRSF12A	SLPI	ITGB4	AREG	NTSR1	ANXA3	C19orf33	SERPINB5	EPHA2	CAPG	B3GNT3	SLCO4A1	PDLIM7	ITGB7	S100A6	TRIOBP	SH3KBP1	CAPN2	S100A14	FERMT1	LAT2	S100A11	SH3BGRL3	PROCR	G6PD	ITPKA	PLAUR	CCND1
G1/S	LoVo_Colon_6.2	region_11	HALLMARK_E2F_TARGETS16	RRM2	EXO1	CDC45	ZWINT	FEN1	ESCO2	CDK1	FBXO5	CDC6	ATAD2	PCLAF	RAD51AP1	HELLS	CENPU	SPC25	HIST1H4C	ASF1B	TK1	ORC6	BRCA1	CLSPN	CHAF1A	MCM10	NCAPG	DHFR	TYMS	CENPK	POLD3	FANCI	PKMYT1	USP1	NCAPG2	MYBL2	WDR76	DSCC1	MNS1	MCM4	UBE2T	PCNA	E2F7	MELK	RFC2	DTL	HMGB2	NEIL3	PBK
G2/M	LoVo_Colon_6.4	region_12	HALLMARK_G2M_CHECKPOINT	CCNB1	HMMR	DLGAP5	KIF20A	TOP2A	AURKA	PLK1	CENPE	UBE2C	CENPA	CDC20	PTTG1	NEK2	CENPF	CCNB2	ASPM	CEP55	GTSE1	HJURP	BUB1	TPX2	BUB1B	ARHGAP11A	DEPDC1	KIF14	CDCA3	CDKN3	CCNA2	CDCA8	SGO2	KPNA2	CDCA2	KIF20B	CDK1	FAM83D	PIMREG	KNSTRN	NDC80	BIRC5	KIF2C	ARL6IP1	NUSAP1	HMGB2	MKI67	TROAP	KIF23
NA	LoVo_Colon_6.5	NA	NA	APOL1	BNIP3L	BNIP3	ANKRD37	HILPDA	ALDOC	PLOD2	NDRG1	C4orf3	PRR15L	P4HA1	MIR210HG	EFNA1	RNF186	INSIG2	NRN1	BMP2	LDHA	SORL1	SEMA4B	ENO2	HSD17B2	CAMK2N1	PDK1	ERO1A	FUT11	INSIG1	HMGCS2	FAM13A	LRP4	ALDH18A1	GLRX	ADM	AL121761.1	C11orf49	KDM3A	AC093512.2	PTPRR	ALDOA	PAG1	MALL	BHLHE40	MSMO1	CALML4	PIK3AP1	VSNL1
MYC	LoVo_Colon_7.1	region_10	NA	MYC	RERG	WDR3	TWNK	SNHG4	TASOR2	UTP20	GABPB1-AS1	MT1A	ILF3-DT	GEMIN5	NOL8	PDCD11	MCM6	AC006329.1	POLR3G	SURF6	HBA2	ABCE1	PPAT	WDR36	PUS7	UTP14A	HEATR1	NOLC1	TRIM25	PUS7L	TFRC	FBXO45	NAF1	WDR43	MT1G	FAM216A	ATP11C	DCAF13	METTL16	MYBBP1A	AASDHPPT	DHX33	NOC3L	DDX10	ENTR1	MYCBP2	PNPT1	SRFBP1	NAA15
Mitotic spindle	LoVo_Colon_7.3	region_7	NA	ANKRD36C	MALAT1	ANKRD36	SMG1P1	FTX	NPIPB5	ASPM	PATJ	ARHGAP11B	HERC2P2	NKTR	AC091057.6	VPS13A	AC027290.2	PCNT	SYNE2	KHDC4	GOLGA8B	CEP152	MDM4	ATAD5	DST	ANKRD36B	MT-ND6	TTC37	MT-RNR2	CAPRIN2	ESRP1	CCDC150	MUC20-OT1	SRRM2	MTRNR2L12	PNKP	GABPB1-AS1	BIRC6	PIBF1	NSUN5P1	DMTF1	DMXL1	ATR	OGT	TFF3	KNL1	SPG7	GOLGA8A	CCDC14
Estrogen response	LoVo_Colon_8.6	region_6	NA	PI3	SLPI	LCN2	CXCL8	CCL20	PHGR1	CXCL1	CXCL3	CEACAM6	CXCL2	AKR1C3	KRT7	PLAC8	IFI27	CEACAM5	C4BPB	ISG15	IFI6	CEACAM7	S100A4	LGALS4	TFF3	TNFRSF12A	TMSB4X	PIGR	LTB	S100A11	PHLDA2	FHL2	C10orf99	C9orf16	TM4SF20	ID1	IL33	MFAP5	C15orf48	EDN1	TSPAN8	TSPAN2	RBP7	PLAAT4	KRT19	CKLF	S100A16	IL18	TIMP1
NA	LoVo_Colon_9.2	NA	NA	CXCL8	CXCL1	CXCL3	CXCL2	PTGS2	EREG	CCL20	LTB	AREG	LAMC2	TNFRSF9	ERRFI1	NCOA7	TNFAIP3	BIRC3	GDF15	SDC4	DDIT3	RAET1L	TNF	PPP1R15A	CHAC1	VEGFA	TNFAIP2	AJUBA	TMPRSS2	IFRD1	PHLDB2	IFNGR1	SESN2	CDKN2B	MAFF	CEBPB	TM4SF1	RIMKLB	PDE4D	EPHA2	TRIB3	F3	SLC7A11	EDN1	ATF3	RASSF6	PIM1	DUSP5	CEBPG
G2/M	HCT-8_Colon_6.1	region_12	HALLMARK_G2M_CHECKPOINT20	TOP2A	UBE2C	MKI67	CDC20	ASPM	AURKA	CCNB1	CDK1	PRC1	HMMR	NUSAP1	CENPF	AURKB	BIRC5	HMGB2	ARHGAP11A	BUB1	NEK2	GTSE1	CEP55	AC087721.2	HJURP	CCNA2	MAD2L1	CDCA8	ECT2	PLK1	TPX2	CCNB2	DEPDC1	BUB1B	DLGAP5	TACC3	KIF11	AC068831.7	CDCA3	NUF2	RACGAP1	KIFC1	ANLN	RRM2	NCAPG	KIF2C	SGO2	PBK	KIF20B
EMT II	HCT-8_Colon_6.2	region_2	HALLMARK_EPITHELIAL_MESENCHYMAL_TRANSITION7	COL1A1	THY1	FN1	LGALS1	SPARC	CXCL12	DOC2A	FSTL1	COL6A1	VIM	GPNMB	CD44	CALD1	PLEC	COL4A1	STC2	TTK	LY6K	COL1A2	NPIPA2	CCDC80	ARHGEF17	CHM	KPNA2	POSTN	EPS8L3	MFAP2	SDC2	SLC27A1	GPATCH2L	UGCG	EVA1B	KIF3C	MAVS	CHST12	WFDC21P	DYRK3	SAT2	OBSCN	ZNF689	RNF44	PAQR4	TRAF3IP1	EPHX2	UHRF1	KLF4
Interphase	HCT-8_Colon_6.5	region_9	HALLMARK_TNFA_SIGNALING_VIA_NFKB5	JAG1	LAMA5	GABPB1-AS1	PTK7	ZKSCAN1	AP2A2	SMG1	CDH1	NEAT1	RANBP2	NKTR	ANKRD11	GCN1	PANK3	SLC38A2	AKAP9	ATP2B1	FOSB	ITGA2	DGKD	TOP2B	BPTF	SPTAN1	LSS	TTC3	DSP	AXIN2	HOXB3	ANKRD10	KIDINS220	PWWP3A	PTPRF	INTS1	ENDOD1	MAP2K7	ATP11A	NSD1	NR4A1	MALAT1	CEMIP2	KMT2A	AGRN	MLEC	ARFGEF2	PRKDC	GOLGB1
Estrogen response	HCT-8_Colon_7.3	region_6	HALLMARK_INTERFERON_GAMMA_RESPONSE	PLAAT4	TSPAN1	ISG20	IGFBP6	TFF1	CCL5	OASL	IL32	SPINK4	TM4SF1	ISG15	IGFL2	KLK10	CDKN1A	PRSS3	AP003419.1	VPS28	POLD4	RNASEK	AL049629.2	TUSC2	TMEM265	ADIRF	C19orf33	FXYD3	SSR2	YIF1A	PI3	LGALS4	HIST2H2AA4	SQOR	MRPS14	CD24	SERINC2	TMEM256	ABHD14A-ACY1	CLIC3	AC010616.1	LY6G6C	AC006453.2	ELOVL1	PMVK	AL162258.1	CYTOR	S100A13	AC020907.6
IFN response	HCT-8_Colon_9.4	region_3	HALLMARK_INTERFERON_ALPHA_RESPONSE1	IFITM1	IFI6	IFIT1	ISG15	MX1	IFIT3	BST2	OAS1	XAF1	IFI44	IFITM2	IFIT2	DDX58	PSMB9	OASL	PLSCR1	UBE2L6	IFI35	SAMD9	IFI27	HERC5	SP100	STAT1	HLA-B	IFITM3	PARP9	IFIH1	OAS2	IRF7	PLAAT4	PARP14	DDX60	SHFL	EPSTI1	RNF213	SHISA5	TAP1	DDX60L	HLA-C	SAMHD1	HERC6	SP110	IFIT5	HLA-F	NMI	IGFBP6
NA	HCT-8_Colon_9.7	NA	HALLMARK_EPITHELIAL_MESENCHYMAL_TRANSITION8	FP671120.7	FP236383.5	HIST1H1D	HIST1H1E	MT-RNR1	HIST1H1C	MT-RNR2	HIST1H4C	HIST1H1B	MTRNR2L8	S100A9	LGALS1	DDX6	GNG12	HIST1H2AM	TSNAX	HIST1H3J	SMIM30	USP48	EIF3CL	PNPO	HIST1H2AI	PDZD11	CD24	ID3	MRPS35	MAP3K20	HNRNPA3P6	RAD50	PPAT	KRT7	SYNJ2BP	FN1	SNRPA1	HIST2H2AA4	MYOF	NPM1P39	BAZ1B	DSTN	DHRS2	TBL1XR1	AL513175.2	NBN	RPS3AP47	MTRNR2L12	PPP4R3B
G2/M	RKO_Colon_6.2	region_12	HALLMARK_G2M_CHECKPOINT40	AURKA	CENPE	DEPDC1	ASPM	KIF14	PLK1	DLGAP5	CDCA8	TPX2	CCNB1	CENPF	TOP2A	SGO2	KIF20B	PSRC1	KIF2C	KIF23	KIF18A	GTSE1	CKAP2	CENPA	KPNA2	NDC80	UBE2C	KNSTRN	CDCA3	NEK2	PRC1	BUB1	CDC20	AC068831.7	CEP55	CKAP2L	FAM83D	NUF2	BUB1B	AC138811.2	CCNA2	AURKB	AC087721.2	HJURP	KIF20A	CKS2	NUSAP1	CDCA2	GAS2L3
Estrogen response	RKO_Colon_6.3	region_6	HALLMARK_ESTROGEN_RESPONSE_LATE5	KRT19	S100A14	APOD	CYB5A	BNIP3	AC020907.6	FXYD3	CD24	H2AFJ	EEF1A2	CRIP1	DDIT4	TFAP2B	SPINT2	SCD	SPDEF	XBP1	AGR2	TSPAN13	TFF3	AZGP1	KRT8	LGALS3	MB	PDCD4	MUCL1	EPCAM	IDH2	AL928654.3	CREB3L4	ADIRF	POLD4	QPRT	PBX1	DEGS2	AP003419.1	MLPH	IRX3	RAB25	BAMBI	GATA3	ELF3	CSTA	PXMP4	CRABP2	LAPTM4B
MT	RKO_Colon_6.6	region_8	HALLMARK_UNFOLDED_PROTEIN_RESPONSE2	MTND4P12	MT-ATP8	MT-ND4	MTND2P28	MT-ND4L	ANKRD36	MTCO1P40	MT-ND2	MT-ND3	MTND1P23	ANKRD36B	MTCO3P12	MTCO1P12	RANBP2	AASS	ANKRD36C	RRBP1	MTATP6P1	HMGA2	MT-CYB	MT-CO1	MT-ATP6	MT-ND1	EEA1	FLNA	ETS1	PRPF4B	ANKRD11	KHSRP	CCDC14	DUXAP10	AC010198.2	SRRM2	AKAP9	UBR5	CERS2	ANKRD12	NKTR	EIF4G1	PLEC	TRIM56	DYNC1H1	NUP188	MT-ND5	MT-CO3	PDCD11
Mitotic spindle	RKO_Colon_8.5	region_7	HALLMARK_MITOTIC_SPINDLE20	AC022149.1	CANX	HSP90B1	ANKRD36C	ATAD5	USP34	HERC2P3	GOLGA8A	ANKRD36	VPS13A	SMC5	HERC2P2	NKTR	HIST1H4C	KIDINS220	USP37	KMT2A	PDIA3P1	FAM111B	ATAD2	SMCHD1	TACC1	SUPT6H	ANKRD36B	ITGB1	DYNC1H1	DST	ZDHHC20	GPAM	MYCBP2	TRPM7	BRCA2	BRIP1	TOPBP1	HERC2	UTP20	SMG1P1	CLSPN	STK4	KMT2C	YTHDC2	LCOR	SPEN	ZKSCAN1	WDR76	CHD8
G2/M	MCF7_Breast_6.1	region_12	HALLMARK_G2M_CHECKPOINT30	GATA3-AS1	CDCA7	SNHG21	HIST1H2AC	SNHG10	IL20	IL24	LINC01003	AP002360.1	HIST1H2BD	PTTG1	CCNE2	AL118516.1	GABPB1-AS1	WDR72	EFEMP1	GFRA1	RBM14	RGS16	CSTF3	VPS9D1-AS1	BCL2	FAM89B	TCAF1	TFPI	CKB	THUMPD3-AS1	PCF11	LRRC61	FAM216A	LDOC1	PHF19	MYC	GALNT6	IFT57	ILF3-DT	MEX3A	CCNB2	AC006329.1	NPW	MTHFD2L	MGP	UNG	SH3BP5	SNHG19	ADAMTS19
Estrogen response	MCF7_Breast_6.3	region_6	HALLMARK_ESTROGEN_RESPONSE_EARLY4	CDKN1A	AC093001.1	POLD4	AP003419.1	RPS27L	GDF15	DDIT4	AQP3	PHLDA3	S100P	ABAT	MXD4	FXYD3	BCAS1	CLIC3	DUSP4	FIBCD1	IER3	AC011479.1	C19orf33	LMCD1	QPRT	C1orf21	ZG16B	DSCAM-AS1	HERPUD1	TUBA1A	TSC22D3	TP53I3	HLA-DRB1	UCP2	C9orf3	LMTK3	LGALS3	TFF1	XBP1	FAM210B	RABAC1	ADIRF	ISG15	DHRS2	CSTA	TRGC1	BAG1	TFF3	LYPD3
G2/M	MCF7_Breast_7.2	region_12	HALLMARK_G2M_CHECKPOINT31	AURKA	PLK1	HMMR	CENPE	KIF14	TOP2A	PRR11	UBE2C	DLGAP5	CENPA	CCNB1	KIF20A	CKS2	ASPM	NDC80	GTSE1	PSRC1	NUSAP1	BUB1	CENPF	FAM83D	KNSTRN	CDCA8	KIF23	TPX2	CDCA3	SGO2	RACGAP1	PRC1	KPNA2	CDC20	AURKB	AC068831.7	PIMREG	CDK1	KIF2C	TACC3	NUF2	G2E3	SPDL1	KIFC1	CCNB2	CKAP2	CCNA2	BUB1B	ARL6IP1
Interphase	MCF7_Breast_7.4	region_9	HALLMARK_G2M_CHECKPOINT32	GOLGB1	KMT2A	MKI67	HUWE1	BDP1	DSP	PRRC2C	DST	BPTF	CREBBP	ARHGAP5	PDS5A	HECTD1	OGA	NCOA3	NSD1	MAN1A2	PRKDC	CHD4	IGFBP5	UTP20	MED13	ANKRD11	WNK1	TOP2B	SLC7A1	ASH1L	HIF1A	USP32	AKAP9	GSE1	ZNF106	EIF4G1	REST	MBNL1	CDK12	USP34	PUM2	ZC3H11A	TTC3	ANP32B	SMARCC1	BAZ1B	GOLIM4	ZMYND11	ZC3H13
G1/S	MCF7_Breast_7.5	region_11	HALLMARK_E2F_TARGETS22	HIST1H4C	FAM111B	CCNE2	RRM2	FBXO5	ASF1B	BRIP1	MND1	CDCA5	CDC45	CLSPN	UNG	PCNA	ATAD2	JUN	FEN1	CDCA4	CDK1	HELLS	DSCC1	MCM10	CENPU	DSN1	PKMYT1	RAD51AP1	MCM6	MCM5	NCAPH	GINS2	CDC6	GNB5	MELK	NPY1R	PSMC3IP	TCF19	TYMS	CENPQ	DCLRE1B	POLD3	ORC6	USP1	MCM2	HJURP	RAD51	MCM3	RAD54B
MYC	MCF7_Breast_9.3	region_10	HALLMARK_ESTROGEN_RESPONSE_EARLY5	SNHG9	ID1	LINC01419	DKK1	HIST2H2AC	ACTG2	TFF3	NPW	MGP	SMIM22	TFF1	CRABP1	UBE2C	DPH6	PSMB10	PITPNA-AS1	MTERF4	CKLF-CMTM1	METTL1	EPB41L4A-AS1	TRGC1	SLC27A5	LINC02001	DMKN	HAUS7	TRMT61A	AC040162.1	C18orf21	C12orf45	TREX2	EEF1AKMT4	HIST3H2A	LRRC61	SNHG19	THUMPD3-AS1	YBEY	KCNK15	CHCHD7	AL139260.3	BRMS1	KRT7	TAF13	CORO7-PAM16	ISG15	MORN2	C19orf70
Metabolism	MCF7_Breast_9.7	region_1	HALLMARK_ESTROGEN_RESPONSE_EARLY6	LRFN4	YRDC	ADD1	SAPCD2	EEF1A1	TMEM250	CD81	DIAPH1	SEC16A	CARD9	SLC7A1	FOXA1	DNLZ	OGA	ACTA2	ESRP2	UBP1	ILVBL	IRAK1	MCMBP	AKT2	ECI1	ANKRD17	LCP1	ACTG2	CDC34	BAMBI	TSR3	H1FX	CHERP	EIF3B	CRLS1	DYNC1LI2	SRRM2	MFSD5	IPO5	DNTTIP1	TGIF2-RAB5IF	IARS	RAB22A	RGL2	RPS16	NCOR2	GORASP2	FLNA	MAPKAPK2
NA	MDA-MB-231_Breast_6.1	NA	HALLMARK_KRAS_SIGNALING_UP	CST1	SPANXB1	SOX4	CST4	ARHGDIB	SLCO4A1	SPDEF	AGR2	RASD1	KRT81	ESAM	SPANXC	MARCKSL1	TMEM156	DUSP6	ADIRF	CPVL	ANTXR2	HMGB3	ETV1	CST2	DUSP4	IDS	ITGA2	SPRY1	ERRFI1	FOXA2	CCDC69	PXDN	AC092143.1	TUBA1A	LINC00261	PRSS3	SERPINE2	MT1X	GALNT6	IGFBP4	CD99L2	TGFBR2	RGCC	ADGRF5	FOXP1	MANCR	LAPTM5	KLHL5	COL13A1
G2/M	MDA-MB-231_Breast_6.2	region_12	HALLMARK_G2M_CHECKPOINT33	AURKA	PLK1	CCNB1	TOP2A	TPX2	CENPF	DLGAP5	HMGB2	ASPM	KIF2C	NDC80	NUSAP1	NUF2	CKAP2	CDC20	CDCA8	UBE2C	CENPE	NEK2	PIMREG	PRC1	CKS2	MKI67	AURKB	KIF14	ANLN	CDCA3	CCNB2	CCNA2	KNSTRN	SGO2	KIF23	KIF20B	AC068831.7	KIFC1	BUB1B	SPAG5	KIF4A	CEP55	PRR11	DEPDC1	BUB1	GTSE1	TACC3	PBK	RACGAP1
G1/S	MDA-MB-231_Breast_7.3	region_11	HALLMARK_E2F_TARGETS23	RRM2	FAM111B	CCNE2	FEN1	CDK1	CLSPN	HIST1H4C	CDC6	ATAD2	MCM3	TCF19	EXO1	PSMC3IP	PCNA	ASF1B	UNG	TYMS	GINS2	CENPU	MCM6	PCLAF	CDC45	POLD3	RFC4	PKMYT1	PRIM1	MCM5	HMGB2	CENPQ	RFC3	MCM10	MCM2	FBXO5	HELLS	CDCA5	EZH2	FAM111A	RRM1	MCM7	LIG1	DSCC1	USP1	CDCA4	ZWINT	MASTL	MND1
Interphase	MDA-MB-231_Breast_7.6	region_9	HALLMARK_MITOTIC_SPINDLE15	CYP1B1	MALAT1	THBS1	NIPBL	SAA1	TNFAIP2	ROR1	ZNF106	AFAP1	UACA	ZBTB38	SVIL	CLU	WWC2	HIPK2	TLK1	SPTAN1	TTC3	MIER1	PHF3	SLC39A10	ATRX	PAK2	PLXNA1	SERPINB9	NEAT1	SLC7A5	YES1	ADAM10	PPP4R2	MAVS	PRRC2C	RHOBTB3	LIMS1	TGM2	EML4	GOLGB1	CD2AP	SLC30A1	CHD2	CDC42BPA	ANKRD11	ASAP1	WWC3	RIF1	AKAP9
Estrogen response	MDA-MB-231_Breast_7.7	region_6	HALLMARK_INTERFERON_ALPHA_RESPONSE4	TNFSF10	CLIC3	C15orf48	RARRES3	SAA1	RARRES2	CST7	IFIT2	IL32	SPINK4	AKR1C3	CDA	LY6E	CYP1B1	TACSTD2	DAAM1	IFIT3	CFLAR	IFIT1	SERPINE1	DLGAP1-AS1	LINC01588	SELENOM	PYCARD	PLAC8	RHOD	SCG5	RRAS	AKR1B1	AC089983.1	CERCAM	HLA-B	IL10RB	AC007192.1	SLC2A6	CXCL8	CCRL2	HLA-F	IGFBP6	TSTD1	ORAI3	SPAG4	MT1F	GSTK1	DKK1	IFI27
Stress response	MDA-MB-231_Breast_9.5	region_4	HALLMARK_UNFOLDED_PROTEIN_RESPONSE1	TRIB3	ASNS	GDF15	HSPA5	DDIT3	DNAJB9	HERPUD1	NUPR1	PSAT1	SDF2L1	HYOU1	MANF	AGR2	IGFBP1	SLC7A11	WARS	SLC3A2	CTH	PDIA4	GFPT1	GARS	SEC11C	CCPG1	CEBPG	IGFBP3	DNAJB11	FICD	UPP1	HSP90B1	SHMT2	WIPI1	FAM129A	PPP1R15A	GMPPA	SMIM14	SERP1	PLPP5	CDK2AP2	XPOT	AC068631.2	EPB41L4A-AS1	GLRX	CYP1B1	AL121758.1	SRXN1	SESN2
Estrogen response	MDA-MB-361_Breast_6.1	region_6	HALLMARK_P53_PATHWAY9	TAT	TSPAN8	TCN1	HMGCS2	HSD17B2	SCGB2A2	GSTA3	SRARP	KRT81	PSCA	TFF1	SMIM1	SLPI	S100A6	CLCA2	MGP	TRGC1	CRABP1	TSKU	MVP	CLIC3	PPP1R1B	SNCG	CEACAM6	SPINK8	TMEM86A	VSIG2	LINC02303	SCGB1D2	ISG20	DUSP6	MUCL1	TEKT5	DDIT4	CYB5R1	EAF2	SWSAP1	ALOX15B	CXorf40A	ACP2	NUPR1	BCAS4	LMBRD1	TMEM45B	MMEL1	FAM162A
Interphase	MDA-MB-361_Breast_6.6	region_9	HALLMARK_MITOTIC_SPINDLE17	IGFBP5	PPP3CA	AC007563.2	BAZ2B	ARSJ	MYOF	GOLGB1	VPS13C	ANKRD30B	TAOK1	DST	ZFHX3	ARID5B	CHD8	KDM5B	ARFGEF3	BDP1	KAT6B	NPY1R	ARHGEF12	EIF4G3	IL6ST	GFRA1	MDN1	PALLD	CHD6	BOD1L1	RALGPS2	USP34	SYTL2	USP32	SMG1	AC116366.3	HECTD1	RAD50	AFF4	DYNC1H1	CHD9	KIF1B	SLITRK6	VPS41	BBX	ZNF292	RSF1	REST	SBNO1
Metabolism	MDA-MB-361_Breast_8.2	region_1	NA	FOXA1	ADCY6	GNA12	XYLT2	PCDHA5	PCDHA11	SEC24C	GCN1	ADD1	PCDHA12	PCDHA8	PCDHA6	PCDHA7	PCDHA9	CD81	PCDHAC1	ARIH1	PCDHAC2	ITGA6	PCDHA10	PUM1	PCDHA13	PCDHA2	UPF1	PIK3R3	PCDHA1	PCDHA3	FBXO8	SEC16A	NEK9	DNAJC5	RALGAPB	UBE2H	OGA	UBFD1	SLC6A8	CASK	IRAK1	SOS2	TMEM250	RHOQ	EEF1A1	STK24	ERO1A	NUDT4	ANKRD17
G1/S	MDA-MB-361_Breast_8.3	region_11	HALLMARK_E2F_TARGETS25	RRM2	PCLAF	TYMS	TK1	CCNE2	CENPU	GINS2	ATAD2	PKMYT1	FAM111B	CDC45	ASF1B	PCNA	DSCC1	CDCA5	RAD51AP1	DTL	MCM10	ZWINT	MCM5	HMGB2	HELLS	DHFR	RMI2	RAD51	AC012476.1	FEN1	MCM2	DUT	RFC4	GMNN	BRIP1	CDK1	DSN1	CLSPN	MCM3	MCM6	CDC6	EXO1	RFC3	CDT1	MELK	RFC5	MAD2L1	TCF19	RFC2
G2/M	MDA-MB-361_Breast_9.4	region_12	HALLMARK_G2M_CHECKPOINT35	PLK1	PRR11	PTTG1	CCNB2	CCNB1	UBE2C	CENPF	AURKA	FAM83D	BIRC5	KIF20A	CDC20	NEK2	ASPM	CDCA3	CENPE	DLGAP5	TPX2	PIMREG	KNSTRN	NUSAP1	HMMR	KIF23	KPNA2	MKI67	CKAP2	CDKN3	CDCA8	CKS2	HMGB2	TOP2A	RACGAP1	KIF20B	GAS2L3	NUF2	GTSE1	KIF14	TROAP	PRC1	CCNA2	UBE2S	CENPA	AC068831.7	CDK1	KIF4A	ARHGAP11A
Stress response	MDA-MB-361_Breast_9.9	region_4	HALLMARK_HYPOXIA8	GDF15	DDIT3	GPNMB	KYNU	GULP1	GABARAPL1	HSPB8	IDS	HIST1H2BD	PIM3	ABHD4	GSTA3	ZNF292	BRF2	RNMT	IRF6	MKNK2	CDK7	OSER1	NUPR1	GADD45A	HIST1H2AC	DUSP10	HIST1H3H	ASNS	TFDP2	ZNF821	CRBN	PNRC1	ZFAND2A	CLK3	DUSP1	AKIRIN2	HSPB1	RMND5A	SAT1	HIST1H2BH	HIST1H2BG	NEAT1	XPOT	NEU1	PSAT1	ERN1	ICE1	MAPKAPK5-AS1	DICER1
Interphase	BT-474_Breast_6.1	region_9	HALLMARK_PROTEIN_SECRETION	MALAT1	PRRC2C	KIF1A	NORAD	ZC3H11A	ZMYND8	BPTF	PRRC2B	CDK12	NCOA3	DSP	ZBED6	NCOA6	NEAT1	BAZ1A	FNBP4	STX16	EIF4G1	ZNF638	AHCTF1	SCD	OGA	SETX	PRKDC	ZKSCAN1	STK4	ANKRD11	ACIN1	USP7	ATRX	DDX42	SBNO1	ITCH	BAZ1B	GOLGB1	GOLGA4	SON	RRBP1	RBM6	WNK1	SCYL2	LPP	HECTD1	NIPBL	MT-ATP8	CHD8
Estrogen response	BT-474_Breast_6.2	region_6	HALLMARK_FATTY_ACID_METABOLISM	TCN1	MUCL1	SRARP	CRABP2	TSPAN1	LMO4	HOPX	FGFR4	ALOX15B	PLGRKT	TRGC1	HOXB13	PSCA	TCEAL8	TMEM86A	AC093001.1	SCGB1D2	C17orf58	DMAC1	BCAS1	EGLN2	RBP1	SERPINA1	TLCD1	RAI2	MAGED2	TSPAN9	LXN	HIST1H2BD	CERS4	AL355338.1	DALRD3	AC068888.1	AC124312.1	PLPPR2	EAF2	SCGN	DPCD	TSPAN31	HSD17B4	TP53INP2	MFSD3	FUNDC1	WDR24	TCEAL3	DDIT3
G2/M	BT-474_Breast_7.3	region_12	HALLMARK_G2M_CHECKPOINT	PTTG1	MT2A	ZNF695	ILF3-DT	SOX4	CDC20	AREG	ARL6IP1	ZNF670-ZNF695	LINC02001	TCOF1	CDKN3	AC091271.1	IPO4	CCNB2	NMU	DHTKD1	AP002387.2	PTMS	CCNB1	CENPF	ZMYND8	PRR11	CENPW	AC138811.2	RBM14	NUDT1	ATP6V1G2-DDX39B	C6orf141	FBLN1	EGLN3	MT-ND6	ARG2	CEP70	FBXO32	THAP12	FBXL20	MT-ATP8	IARS	METTL7A	DDX39B	PPP1R10	ARID5B	BIRC5	ZFP36L2	NMB
G1/S	BT-474_Breast_8.3	region_11	HALLMARK_E2F_TARGETS2	FAM111B	CCNE2	ASF1B	RRM2	FEN1	MCM5	CDC6	TYMS	PCLAF	MCM6	CENPU	PCNA	DUT	ATAD2	MCM3	GINS2	MCM7	RFC4	MCM2	RAD51	AC012476.1	GMNN	MCM10	PKMYT1	TK1	UNG	CDCA5	DHFR	EXO1	CDCA7	CDC45	DTL	ORC6	USP1	RMI2	HELLS	MASTL	MCM4	HMGB2	ZWINT	RAD51AP1	CDK1	FANCG	PRIM1	POLD3	RFC2
G2/M	BT-474_Breast_9.4	region_12	HALLMARK_G2M_CHECKPOINT	PLK1	CCNB1	AURKA	CDC20	PTTG1	CENPF	TPX2	KIF20A	HMMR	DLGAP5	PRR11	CDCA3	CDKN3	CKS2	UBE2C	NEK2	PIMREG	CCNB2	KNSTRN	CDCA8	ASPM	CENPE	NUF2	NUSAP1	DEPDC1	CENPA	TOP2A	GTSE1	ANLN	CCNA2	PRC1	KIF2C	UBE2S	KPNA2	BUB1	NDC80	HMGB2	G2E3	SPAG5	KIF20B	TACC3	AURKB	ECT2	KIF23	CKAP2	BIRC5
G1/S	MDA-MB-453_Breast_6.2	region_11	HALLMARK_E2F_TARGETS26	RRM2	HIST1H4C	EXO1	FAM111B	DHFR	RAD51	PCNA	CDC45	FBXO5	AC012476.1	RAD51AP1	TYMS	PKMYT1	CDCA5	GINS2	TCF19	CENPU	PRIM1	CDCA4	RIBC2	WDR76	MND1	CCNE2	ATAD2	DTL	DUT	MCM10	HELLS	ESCO2	ASF1B	SPC25	TK1	MCM2	RAD54L	SLFN13	BRIP1	UHRF1	PCLAF	CDCA7	CDK1	MELK	POLD3	DSN1	EZH2	MCM5	MCM3
G2/M	MDA-MB-453_Breast_6.4	region_12	HALLMARK_G2M_CHECKPOINT36	PLK1	CCNB1	KIF20A	AURKA	PTTG1	DLGAP5	NEK2	UBE2C	CCNB2	ASPM	CENPF	CDC20	KIF14	KNSTRN	CDKN3	PIMREG	NUSAP1	TPX2	HMGB2	HMMR	TOP2A	GTSE1	NUF2	FAM83D	KIF2C	CDCA8	CENPE	CENPA	CKS2	CCNA2	BUB1	MKI67	CDCA3	CEP55	PSRC1	UBALD2	TROAP	BUB1B	DEPDC1	UBE2S	ARL6IP1	CKAP2	AC138811.2	KPNA2	AURKB	CDK1
Estrogen response	MDA-MB-453_Breast_6.5	region_6	HALLMARK_APOPTOSIS1	MUCL1	PIP	TMEM265	AC093001.1	SMPDL3A	SLPI	MGP	CLU	ISG20	TNFSF10	TMEM86A	AC106886.5	UBE2L6	IFI6	TSPAN1	GJC3	SPINK8	PKIB	TXNIP	C1orf115	KMO	IGFBP3	ST6GALNAC2	TMC4	PRR15L	NUCB2	ID1	GNMT	AC004816.1	CLIC3	MAGED2	IRF9	HIST1H2AC	SAMD13	SPTSSB	SAT1	DHRS1	TSC22D3	AP003419.1	ZG16B	INSIG2	CRAT	ANKRD22	SESN2	MGST2	POLD4
MYC	MDA-MB-453_Breast_6.6	region_10	HALLMARK_MYC_TARGETS_V28	SLC1A7	NOP16	CHCHD10	DUSP2	PYCR3	ALKBH2	UNG	AC004148.2	TIMP1	RCN1	MYC	BOP1	PRKAR1B	NT5C3B	SLC27A5	BID	RRP9	RPP40	CCDC28B	CCDC86	SRM	NDUFAF4	PUS1	METTL1	SYTL1	SLC43A3	MGP	IPO4	CCDC85B	BYSL	PEMT	LYSMD2	ABHD14A	TLCD1	C12orf45	FAM173A	C20orf27	SDHAF3	RRS1	LAD1	PLPP2	ICAM3	MRTO4	PDCD2L	LDOC1	AP001453.2
Interphase	MDA-MB-453_Breast_8.1	region_9	HALLMARK_MITOTIC_SPINDLE18	BAZ2B	CHD8	TLE4	PEG10	NSD1	GTF2I	GOLGA3	DYNC1H1	TLK1	FAM98B	DGKD	KAT6A	ITPR1	NORAD	COL4A3BP	ZNF704	REV3L	ZNF609	NCOA3	NKTR	GCC2	CDC42BPA	GTF3C1	GIGYF2	TNRC6B	ERBIN	ARFGEF3	TRIP12	BRWD1	NIPBL	IBTK	TRPM7	ZKSCAN1	EP300	ELL2	MIA3	PRKDC	HK2	HECTD1	MTR	KMT2C	DNAJC10	RNF213	PCNT	ENAH	SPTBN1
Metabolism	MDA-MB-453_Breast_9.3	region_1	HALLMARK_G2M_CHECKPOINT37	SEC16A	LEMD2	INAFM2	FOXA1	ADCY6	SLC27A3	F8A1	IRAK1	UPF1	EEF1A1	CD81	DIAPH1	UBAP1	SHB	PUM1	ERO1A	TMTC1	DYRK1A	DNLZ	RRP36	MBD2	CARD9	TGIF2-RAB5IF	ZNRF2	PROSER1	YWHAQ	ANKRD17	COQ8A	PPFIBP2	CNOT1	KCTD2	MCMBP	RPS16	E2F1	ESRP2	YWHAH	METRN	CSDE1	TMEM245	ITPRIPL2	API5	SAPCD2	TMEM250	SLC7A1	PABPC4	AGPAT3
G2/M	MDA-MB-453_Breast_9.6	region_12	HALLMARK_G2M_CHECKPOINT38	HIST1H2AC	PTTG1	HIST3H2A	HIST1H2BD	NMU	HIST1H2BG	HIST2H2BE	HIST1H3G	HIST1H3H	HIST1H2BJ	OGA	CCNB2	CENPF	SOX4	AL118516.1	KDM5B	THUMPD3-AS1	GABPB1-AS1	AL031777.3	ARID4A	CHD2	HNRNPH3	METTL7A	HIST1H4H	RBM14	TMEM19	KTI12	ARL6IP1	BIRC5	ANP32E	UBR5	SIRT7	BIK	BTG2	PIK3R3	RB1CC1	MGP	PPP2R5D	CCDC186	CEP70	KIF3B	HNRNPA1P48	ITPRIPL2	SNHG19	GNMT	MED13
G2/M	BT-549_Breast_6.1	region_12	HALLMARK_G2M_CHECKPOINT	AURKA	PLK1	CCNB1	CDCA8	CDC20	NUSAP1	UBE2C	HMMR	NDC80	CDCA3	PIMREG	KIF20A	TPX2	NUF2	AURKB	DEPDC1	TOP2A	FAM83D	DLGAP5	KNSTRN	KIF2C	CEP55	PRC1	NEK2	CCNB2	PSRC1	CENPA	KIF23	BUB1B	KIFC1	PBK	AC068831.7	CKAP2	CKS2	SPC25	HMGB2	CDK1	ASPM	KIF20B	GTSE1	HJURP	TACC3	ANLN	CENPE	NCAPG	CDC25C
EMT II	BT-549_Breast_6.4	region_2	HALLMARK_EPITHELIAL_MESENCHYMAL_TRANSITION	IFITM1	IFITM2	BST2	IFI6	C1R	MX1	LGALS3	CFH	IGFBP4	XAF1	IGFBP7	C1S	COL1A1	LY6E	MGP	COL1A2	GJA1	TGFBI	ISG15	CXCL5	GBP1	C15orf48	TPD52L1	CA12	PARP9	IFI44	TMEM45A	IFITM3	UBE2L6	SBSPON	CFB	PLSCR1	LRRN1	AL645922.1	GBP2	TM4SF18	COL15A1	IFIT3	HPSE	IFIT1	OAS1	SLC39A8	NAMPT	COL5A2	NUPR1	PDIA5
MT	BT-549_Breast_6.6	region_8	HALLMARK_MITOTIC_SPINDLE1	MALAT1	NORAD	PHLDB2	PRRC2C	FOS	MT-CO1	MT-ND4L	MACF1	MT-CYB	AHNAK2	HECTD1	PLEC	PIK3R1	TLN1	SVIL	MT-ND5	DST	TRPS1	AMOTL2	MT-ATP8	MT-ATP6	MT-ND2	MT-ND4	FRMD6	DYNC1H1	NIPBL	OGT	EGFR	KIF1B	SLTM	TRIP12	PUM1	SRRM2	NFIX	PRKDC	ABL1	PRRC2B	MT-ND1	MYOF	ERBIN	ARID1A	AFF4	SBNO1	PDCD11	ZC3H11A	NR3C1
G1/S	BT-549_Breast_8.8	region_11	HALLMARK_E2F_TARGETS3	CDK1	HIST1H4C	RRM2	CLSPN	CCNE2	ESCO2	EXO1	ATAD2	ASF1B	FAM111B	FBXO5	MCM10	RFC3	TCF19	RAD51	CDC45	AC012476.1	CENPU	RAD51AP1	UBE2C	RFC4	CDCA5	MELK	ORC6	PKMYT1	AURKB	MND1	RAD54B	DHFR	CDC6	GINS4	CENPK	PCNA	TOP2A	DTL	VRK1	CENPQ	ZWINT	PSMC3IP	FEN1	DSN1	FANCG	CHAF1A	KIFC1	TYMS	E2F1
Estrogen response	T-47D_Breast_6.2	region_6	HALLMARK_ESTROGEN_RESPONSE_LATE9	PIP	AC093001.1	ARL4D	S100A9	SNCG	DSCAM-AS1	AZGP1	CLU	S100P	TMEM265	ZG16B	LMTK3	TFF3	HIST1H1C	SH3BGR	SRARP	DEGS2	PTGES	TMEM40	PKIB	GPNMB	CCL28	GAGE1	AL390294.1	PNPLA4	TP53TG1	AL929554.1	ADIRF	SPINK4	SUSD3	FAM229B	APOE	IFI27	SERPINA1	FBXO6	MGP	LRRC26	HIST1H2BD	AC106886.5	PHACTR1	SMIM29	C11orf1	C2orf76	HSPB8	AL049629.2	A1BG
G2/M	T-47D_Breast_6.3	region_12	HALLMARK_G2M_CHECKPOINT48	PLK1	CCNB1	HMMR	FAM83D	KIF20A	AURKA	NEK2	DLGAP5	CENPF	KNSTRN	UBE2C	GTSE1	ASPM	NUSAP1	TOP2A	KIF18A	TPX2	CCNB2	CENPE	NUF2	CKS2	CDCA8	CCNA2	DEPDC1	CDC20	CEP55	PRR11	KIF14	CENPA	KIF2C	PIMREG	PTTG1	CDK1	KIF20B	RACGAP1	SPAG5	KIF23	KPNA2	NDC80	CDC25C	KIFC1	CDCA3	AURKB	PSRC1	BUB1B	CKAP2
EMT I	T-47D_Breast_6.4	region_5	HALLMARK_EPITHELIAL_MESENCHYMAL_TRANSITION21	LDHB	GSTP1	AKR1B1	GAL	ANXA1	TM4SF1	LY6K	TPM2	FABP5	OSBPL5	IFITM3	TPM4	VIM	TIMP1	CDA	MT1E	SLPI	CD320	BASP1	C4BPB	AP003498.1	S100P	CYBA	TSPAN8	CD70	PRSS23	FSCN1	EMP3	PLAC8	ECHDC1	ANXA3	FTL	PRSS21	CENPV	CAV1	MT1X	GDF15	UCA1	CD55	S100A4	TUBA4A	DDIT4	SDCBP	MT2A	SLC43A3	SLC16A3
G1/S	T-47D_Breast_6.5	region_11	HALLMARK_E2F_TARGETS34	FAM111B	HIST1H4C	CCNE2	RRM2	TCF19	EXO1	HELLS	CDC6	FEN1	MCM2	MCM10	FBXO5	CDC45	ASF1B	ATAD2	MCM5	DSCC1	UNG	PCNA	RMI2	WDR76	MCM3	CLSPN	MCM4	DHFR	PKMYT1	CDCA5	CDCA4	RFC4	DTL	CDK1	ESCO2	FAM111A	PRIM1	SMCO4	E2F1	CDCA7L	POLD3	MSH6	MCM6	GINS2	CCP110	UHRF1	AC012476.1	DSN1	RAD51
Interphase	T-47D_Breast_6.6	region_9	HALLMARK_IL2_STAT5_SIGNALING4	MALAT1	NEAT1	AHNAK	IGFBP5	FMN1	MT-ND5	PGR	BPTF	USP53	MYOF	NORAD	KMT2A	TTC3	AR	MT-ND2	PEG10	PRRC2C	HECTD1	NCOA3	MT-ATP8	PRLR	PPP1R10	USP34	HUWE1	CHD2	GOLGB1	ARFGEF1	EHF	SETX	PRRC2B	BCL9L	DSP	RAB11FIP1	ESR1	ANKRD11	MT-ND4L	CREBBP	ARHGAP35	DST	TRPS1	TMEM184A	TTC14	SLC38A1	ASH1L	ZNF148	SLC40A1
Stress response	T-47D_Breast_7.6	region_4	HALLMARK_P53_PATHWAY10	GDF15	S100P	DDIT3	ASNS	GPNMB	SAT1	TRIB3	NUPR1	DDIT4	IFRD1	PSAT1	SLC3A2	MAP1LC3B	RND3	SH3BGR	CEBPB	CDKN1A	MID1IP1	TMEM45B	PRNP	HIST1H2BG	HERPUD1	CD55	SESN2	CLIC4	GADD45A	STOM	CXADR	GARS	SARS	OGA	STX3	RAB32	KLF6	AL031777.3	SMIM29	CITED2	HIST1H2BC	TSC22D1	EPB41L4A-AS1	OPTN	C1orf52	GOLGB1	FBXO34	VGLL4	NAMPT
Interphase	MDA-MB-468_Breast_7.1	region_9	HALLMARK_UV_RESPONSE_DN2	PRRC2C	PHF3	DSC2	ANKRD12	PEG10	BCLAF1	CANX	GOLGA4	ARID5B	NSD1	GALNT7	AHNAK	DSP	NIPBL	RANBP2	PURB	SPTBN1	ICE1	SFRP1	AC006064.6	SOX9	DDX6	AKAP9	NORAD	NOTCH3	MDN1	KMT2A	NRIP1	HNRNPCP2	ANKRD11	BRD4	SOX4	SON	SLC12A2	ZNF638	IGFBP3	GTF2I	BDP1	TRIM44	JMJD1C	DYNC1H1	RNMT	NOLC1	SMARCC1	NFIB	PTPN11
MT	MDA-MB-468_Breast_7.6	region_8	NA	FP671120.7	MT-RNR2	MTRNR2L12	MALAT1	MT-RNR1	MT-ND5	MT-ND6	MTND2P28	MT-ND4	MTND1P23	MT-ND2	FP236383.5	MT-ND1	MT-CYB	NEAT1	MT-ND4L	MTCO3P12	MT-CO2	MTATP6P1	MTCO1P12	MT-ATP6	MT-ATP8	FLNA	MT-CO3	MT-ND3	AHNAK	MT-CO1	MKI67	QSER1	PRRC2A	CENPF	SRRM2	SYNE2	PHIP	CBX5	GOLGB1	KMT2A	ANKRD11	HUWE1	NBPF14	TLE3	MYH9	PRKDC	DYNC1H1	SMG1	ANKRD12
G2/M	MDA-MB-468_Breast_8.1	region_12	HALLMARK_G2M_CHECKPOINT38	PTTG1	HIST1H2AC	CDKN3	SNHG1	NMU	AHSA1	AL118516.1	CCNB1	HIST2H2AA4	PRR11	ILF3-DT	HOTAIRM1	AKAP8L	HIST1H2BJ	ZFP36L2	SNHG3	HIST1H2BD	BIRC5	HSP90AA2P	CENPW	MGAT1	ANXA1	COTL1	WDR74	ZNF207	TCP1	HSP90AB2P	CCNB2	YY1	HSPB1P1	HSPB1	FUBP1	NOP16	SNHG20	ZNF433-AS1	PHF19	HSP90AB1	HSPH1	HIST1H2BG	HNRNPL	HNRNPR	TARDBP	DDX39A	DNAJC2	MRTO4	IFRD1
G2/M	MDA-MB-468_Breast_8.3	region_12	HALLMARK_G2M_CHECKPOINT39	UBE2C	CDC20	TOP2A	CCNB1	PTTG1	HMMR	CENPF	PLK1	AURKA	TPX2	NDC80	NUSAP1	CENPA	DLGAP5	AC087721.2	UBE2S	BIRC5	KIF20A	CCNB2	CKS2	CDK1	KIF2C	NEK2	SPC25	ANLN	CENPE	CDCA8	DEPDC1	GTSE1	KPNA2	BUB1	HMGB2	PRC1	CCNA2	CEP55	MKI67	FAM72D	SGO2	TTK	CKS1B	CDKN3	SPDL1	ARL6IP1	UBE2SP2	KNSTRN	NUF2
G1/S	MDA-MB-468_Breast_8.7	region_11	HALLMARK_E2F_TARGETS27	RRM2	FAM111B	GINS2	ASF1B	CDC45	PCNA	PCLAF	CLSPN	TYMS	HIST1H4C	EXO1	CENPU	ZWINT	CDT1	DSCC1	TCF19	FEN1	MCM5	CDC6	CDCA5	CDK1	ATAD2	RFC4	TK1	PSMC3IP	MCM3	DTL	CENPM	ORC6	RAD51	MCM7	MCM6	UBE2T	MCM10	DUT	HMGB2	GMNN	RFC3	DNAJC9	MCM2	MCM4	RFC2	RRM1	PKMYT1	UNG	CENPQ
Estrogen response	MDA-MB-468_Breast_9.2	region_6	HALLMARK_INTERFERON_ALPHA_RESPONSE5	KRT16	PI3	KRT14	S100A2	CRYAB	KRT17	ATP6V1B1	VAX2	KRT15	KLK5	KLK6	GSTP1	FGFBP1	RPL5P34	IFITM2	CD14	IFITM1	S100A7	YIF1A	LY6D	AKR1C2	AKR1C1	VSNL1	KRT6B	ARL2	DMKN	NHP2	AC011473.4	RPL13P12	AL009174.1	IFITM3	ZNHIT1	SAT1	KLK8	AARD	MRPL22	FDX2	LDHB	NDUFA12	ZNRD2	CMTM7	AC099560.2	CAPG	RAB25	ATOX1	ANXA8
Estrogen response	MDA-MB-468_Breast_9.7	region_6	NA	TFF3	GPX2	AKR1C3	CST3	LGALS4	S100P	PRSS2	DNAJC15	PLA2G2A	AGR2	PRSS3	AREG	BMP4	LYZ	GDF15	LCN2	IFI27L2	AL365357.1	PHGR1	TSC22D1	TXNIP	FTL	GSTP1	AKR1C1	RBCK1	BST2	TBPL1	TSPAN8	AKR1C2	SNHG5	ISG15	ALDH1A1	CIB1	CYSTM1	SLC16A3	ISG20	CD68	AC092155.2	TPT1	RPL34	LINC00460	RPL21	STARD10	RPL21P75	FTH1P10	FTH1P2
G1/S	Hs 578T_Breast_6.3	region_11	HALLMARK_E2F_TARGETS15	HIST1H4C	GINS2	PCNA	FAM111B	HIST1H1E	TCF19	ESCO2	CDC6	FEN1	RRM2	TYMS	CCNE2	MCM3	RFC4	ASF1B	MCM5	RAD51	GMNN	ORC6	CDCA5	EDN1	CLSPN	HIST1H1D	ATAD2	MCM4	CDK1	MND1	CENPU	MCM2	CDC45	DKK1	DNAJC9	PCLAF	MELK	DSCC1	DHFR	CENPK	PSMC3IP	BDNF	USP1	RAD51AP1	HELLS	PKMYT1	AURKB	AC087632.2	ARL6IP6
Estrogen response	Hs 578T_Breast_6.4	region_6	HALLMARK_ESTROGEN_RESPONSE_EARLY3	KRT19	SPINT2	S100P	KRT8	S100A9	AC020907.6	S100A14	CLDN4	TSTD1	FXYD3	DHRS2	MAL2	CLDN7	GSDMB	S100A4	TPD52	KRT18	EPCAM	ERBB2	CD24	KRT7	AGR2	LGALS3BP	ELF3	KRT81	CRABP2	CYBA	VAMP8	IFI27	GDF15	CPVL	PRXL2A	CLU	JUP	SYNGR2	MIEN1	S100A8	AL365357.1	IGFBP5	ANXA3	FAM153CP	MT1G	HIST2H2AA4	QPRT	SPINT1	GSTM3
Interphase	Hs 578T_Breast_6.5	region_9	HALLMARK_EPITHELIAL_MESENCHYMAL_TRANSITION10	COL6A3	PXDN	COL5A2	PLEC	VCAN	COL4A1	FBN1	RRBP1	FN1	COL6A2	ITGA11	THBS1	PRKDC	TBX3	DYNC1H1	COL6A1	CKAP4	GLG1	SLC38A2	LAMC1	SUN2	GOLGB1	COL5A1	LAMB1	CLSTN1	AKAP9	DST	COL1A1	ATRX	APP	COL1A2	IQGAP1	UBR5	MMP2	VEGFA	ITGAV	ERAP2	ANKRD11	ECE1	HMGCS1	NEAT1	PIEZO2	COL12A1	MRC2	CLTC	EPRS
G2/M	Hs 578T_Breast_7.1	region_12	HALLMARK_G2M_CHECKPOINT23	AURKA	DLGAP5	CCNB1	DEPDC1	PLK1	KIF20A	HMMR	NDC80	SGO2	KNSTRN	NEK2	CDCA8	TPX2	CDC20	TOP2A	GTSE1	BUB1B	CEP55	ARL6IP1	CENPF	BUB1	NUF2	CCNA2	CKAP2	UBE2C	NUSAP1	MKI67	PRC1	CCNB2	PIMREG	NCAPG	KIF2C	AC068831.7	CDCA3	CENPE	CDCA2	AC087721.2	ANLN	KIF4A	HMGB2	HJURP	PBK	PTTG1	FAM83D	ASPM	SPC25
MT	Hs 578T_Breast_7.6	region_8	HALLMARK_ANDROGEN_RESPONSE1	FP236383.5	FP671120.7	MT-RNR2	MT-RNR1	HIST1H1D	HIST1H4C	HIST1H1E	MT-ND2	MTND1P23	MTND2P28	MT-ND5	MTATP6P1	MT-ND4L	MT-ND1	MT-ND6	MT-CYB	MTRNR2L12	MTCO3P12	MTCO1P12	MT-ND4	MT-ATP6	BBX	MT-ND3	ACTA2	DST	MT-ATP8	MT-CO3	HIST1H1C	PRRC2A	THBS1	KRT19	EIF2S3	MALAT1	NORAD	MT-CO2	DCBLD2	TBL1XR1	LPP	MT-CO1	KRT8	NREP	S100A9	RBPJ	AC011603.2	CPNE3	JAK1
MT	HCC1937_Breast_6.1	region_8	HALLMARK_ESTROGEN_RESPONSE_EARLY2	APOD	MT-CO2	MT-ND3	MT-CO3	KRT19	CRIP1	TFF3	ADIRF	MALAT1	MTCO1P12	MT-CO1	FASN	MTCO3P12	AL928654.3	MT-ND4	MT-ND5	AZGP1	MT-CYB	MT-ATP6	PDCD4	TFAP2B	MTATP6P1	SPDEF	XBP1	MLPH	MT-ND4L	SHOC2	MT1E	MT-ND6	SELENOP	SRRM2	MTCO1P40	NBPF14	SMIM22	NEAT1	CHD4	SLC39A6	G0S2	EIF3A	S100A2	LRRFIP1	MUCL1	NME3	CPE	QPRT	MT-ND1
NA	HCC1937_Breast_7.4	NA	HALLMARK_MITOTIC_SPINDLE7	FP236383.5	FP671120.7	ARHGAP5	MBNL2	BBX	LPP	ZFP91-CNTF	UHMK1	CHML	ZFP91	AC091959.3	ACAP2	NAA15	TBL1XR1	ANKRD36BP1	TMOD3	RBM27	PTBP3	TOR1AIP2	RO60	UBXN4	YES1	ACTR2	CANX	EIF5B	DLG1	ENAH	RHOBTB3	EXOC5	CCDC6	ABCE1	PPP2R5E	ROCK1	C5orf51	RAD50	CUL5	IL6ST	HACD2	PPP1CB	EIF2AK2	KPNA4	PHACTR2	CALD1	PRRG4	WWTR1	NFIX
G2/M	HCC1937_Breast_7.5	region_12	HALLMARK_G2M_CHECKPOINT17	HMMR	AURKA	CCNB1	DLGAP5	PLK1	CCNB2	PTTG1	UBE2C	TOP2A	TPX2	ARL6IP1	PRR11	CKS2	CENPF	NEK2	KPNA2	CDC20	ANLN	NUSAP1	CENPE	CDCA8	MKI67	CDKN3	BIRC5	ASPM	CEP55	NUF2	NDC80	AC087721.2	CDK1	FAM72D	UBE2SP1	BUB1	DEPDC1	UBE2SP2	UBE2S	SGO2	KIF20A	PRC1	PIMREG	FAM83D	CDC25B	CENPA	FAM72B	KNSTRN	NCAPD2
G1/S	HCC1937_Breast_7.7	region_11	HALLMARK_E2F_TARGETS10	RRM2	FAM111B	DHFR	PCLAF	ASF1B	KISS1	CDC6	CSRP3	CENPU	RFC3	CLSPN	TK1	GMNN	DSCC1	UBE2T	FEN1	CDT1	RFC4	TYMS	SFTA1P	CDCA5	DTL	RAD51	EXO1	CDC45	GINS2	CMC2	TEX30	FAM111A	TRIP13	MYBL2	AC087632.2	PHLDA2	ODC1	TCF19	AC135050.2	TMEM106C	RFC2	RAD51AP1	NGDN	CST6	ESCO2	ADAMTS12	VKORC1	MFAP1	CCNE2
Estrogen response	HCC1937_Breast_9.3	region_6	HALLMARK_P53_PATHWAY2	LY6D	LYPD2	FXYD3	AC020907.6	KRT15	ID3	AC011473.4	KLK8	S100A9	RARRES1	LGALS7B	TMEM40	PYCARD	KRT4	C9orf16	TRIM31	NINJ1	CALML5	NUPR1	PSCA	AP003419.1	BLVRB	MUC20	PITX1	ID1	AQP3	AC010642.2	S100A4	ABHD11	PLAAT4	UPK3B	TRIM29	POLD4	CSTA	C1orf122	LY6E	NDUFS7	CTSH	TMEM45B	ISOC2	AKR1C3	LAMTOR4	CRABP2	ZNHIT1	CTSD	CLDN4
G2/M	ZR-75-1_Breast_6.1	region_12	HALLMARK_G2M_CHECKPOINT49	CENPF	PTTG1	CCNB1	AURKA	TOP2A	NEK2	MKI67	UBE2C	HMMR	CCNB2	HMGB2	PLK1	PRC1	NUSAP1	TPX2	ASPM	UBE2S	AC087721.2	BIRC5	AC068831.7	FAM72D	STMN1	CDCA3	PRR11	CKS2	CDC20	CENPE	KPNA2	DLGAP5	KNSTRN	CEP55	KIF14	FOXM1	FAM72C	CDKN3	ARHGAP11A	KIF20B	CDCA8	CDK1	UBE2T	NUF2	ANLN	UBE2SP1	NMU	NCAPD2	KIF4A
G1/S	ZR-75-1_Breast_6.2	region_11	HALLMARK_E2F_TARGETS36	RRM2	DTL	UBE2T	PCNA	PCLAF	MCM6	TYMS	MCM3	DHFR	EXO1	MCM5	TK1	CLSPN	MCM4	CDC6	HELLS	GINS2	FAM111B	CDK1	PKMYT1	MCM7	ATAD2	MCM2	CDC45	RAD51	FEN1	HIST1H4C	RFC4	WDR76	CENPU	DSN1	HMGB2	CCNE2	ESCO2	GMNN	E2F1	ASF1B	RFC2	RMI2	MCM10	RAD51AP1	TCF19	PRC1	CHAF1A	RFC3	ORC6
Estrogen response	ZR-75-1_Breast_6.3	region_6	HALLMARK_MTORC1_SIGNALING1	CRABP2	TRGC1	AGR2	MFSD3	PCSK1N	TFF3	SNCG	SRARP	IFI30	SLC25A18	HTATIP2	TSPAN1	CRABP1	NDUFA12	CNIH3	TM7SF2	PRR15	MUCL1	DSCAM-AS1	SERHL	DDIT4	MID1IP1	CSTA	TFF1	ME1	BEX4	ARHGDIB	AGR3	ID3	MRPS36	AC005083.1	DEGS2	MYRFL	SH3BGRL3	LMTK3	AL049629.2	XG	SERHL2	NUDT16L1	CYB5R3	HACD4	DUSP4	ZG16B	CMTM8	NDUFA7	ETHE1
Mitotic spindle	ZR-75-1_Breast_7.6	region_7	NA	KCNQ1OT1	ANKRD36C	ANKRD36B	MALAT1	ANKRD36	PILRB	ASPM	ANKRD18A	FAM111A	STAG3L5P-PVRIG2P-PILRB	ANKRD20A5P	C21orf58	SYCP2	PHIP	HOXC8	LINC00342	TTF2	NEAT1	WDR90	CENPF	SYNE2	GOLGA8B	CEP135	AP000347.1	AC138409.2	CENPE	GOLGA8A	ZFC3H1	FTX	PCNT	GOLGA2P5	LARP1B	TUBGCP5	DIP2A	NPIPB4	CLEC2D	AP002001.1	NPIPB5	CDK5RAP2	MIS18BP1	SMCHD1	TOP2A	DDX11	CCDC144A	PIEZO1	BUB1B
Mitotic spindle	ZR-75-1_Breast_7.7	region_7	HALLMARK_MITOTIC_SPINDLE24	SMG1P1	MALAT1	NPIPB5	AP000347.1	ANKRD36C	ACACB	SMG1P4	ZFC3H1	CPS1	CBR3-AS1	DST	GOLGA8A	RBM19	GOLGA8B	HERC2P9	ANKRD18A	HERC2P2	ANKRD36	AAAS	KDM4C	ADGRV1	POLR2J3	GUSBP2	GOLGA8Q	NKTR	TMEM63A	KAT2A	CACNA1C	MAN2A2	HEXD	AKAP9	NBPF12	RBM6	AC139272.1	ANAPC4	RNF213	GKAP1	NPIPB13	BAZ2B	KIFC2	PAQR6	VPS13A	NEAT1	JRK	D2HGDH	LRRC37A3
EMT I	ZR-75-1_Breast_8.5	region_5	HALLMARK_HYPOXIA	S100A2	TMSB4X	LDHB	GPX1	G0S2	RARRES1	MT1E	MGST1	KRT13	COTL1	MT1X	MT2A	IFITM3	LCN2	KLK5	SERPINE1	AC010197.2	IGFBP3	LYPD2	KRT7	S100P	MTCO1P40	KLK10	S100A9	FTL	GPX1P1	KRT15	HLA-A	F3	ACTG1	LGALS1	GSTP1	RPL22L1	IFITM2	HSPD1P1	LMO4	S100A4	FABP5	PCNA	SF3A3	LCP1	PLAC8	POLE3	IGFBP5	PSAT1	IARS
G1/S	FaDu_HN_6.3	region_11	HALLMARK_E2F_TARGETS8	HIST1H4C	FAM111B	CCNE2	EXO1	TCF19	RRM2	CDC6	BLM	DSCC1	CDC45	E2F8	TYMS	FBXO5	ESCO2	RAD54L	UNG	ATAD5	FEN1	CDCA5	PKMYT1	RAD54B	CDK1	CENPU	LIG1	CDCA4	DUT	WDR76	PCNA	HELLS	MASTL	DTL	MCM10	RFC3	MELK	CA2	GINS1	RBBP8	ASF1B	RAD51AP1	BRIP1	FANCB	ORC6	DHFR	DIAPH3	NCAPG	RFC4
Metabolism	FaDu_HN_6.4	region_1	HALLMARK_MYC_TARGETS_V1	CD81	EEF1A1	STK24	DIAPH1	SEC24C	UPF1	CTSZ	IRAK1	TMEM250	UBE2S	TGIF2-RAB5IF	MBD2	E2F1	ERO1A	RPS16	SEC16A	CHKA	YRDC	EID2	AKT2	CARD9	YWHAQ	GLUD1	RRP36	PABPC4	DNLZ	YWHAH	PFKM	RCC1L	LEMD2	HNRNPD	RAB5IF	ANKRD17	PUM1	API5	MCMBP	CSDE1	IARS	HES4	ZNF90	RAB22A	TAF10	MGAT4B	UBAP1	RYK	ADD1
G2/M	FaDu_HN_6.5	region_12	HALLMARK_G2M_CHECKPOINT14	PLK1	AURKA	UBE2C	CCNB1	KIF20A	HMMR	GTSE1	KIF14	CKS2	TOP2A	CDCA3	PSRC1	CENPE	FAM83D	CDCA8	DEPDC1	ASPM	CDC20	NUF2	KIF23	BORA	TPX2	DLGAP5	NEK2	CENPF	PIMREG	CENPA	KNSTRN	CCNB2	KIF2C	NUSAP1	NDC80	CKAP2	AURKB	KPNA2	KIF18A	PRC1	CCNA2	PRR11	CDK1	BUB1	MKI67	KIFC1	AC068831.7	RACGAP1	CEP55
IFN response	FaDu_HN_7.1	region_3	HALLMARK_INTERFERON_GAMMA_RESPONSE	ISG20	OASL	PMAIP1	CDKN1A	WARS	SH3KBP1	IFIT2	LAMC2	ANGPTL4	LYPD3	KRT14	IGFBP6	HCAR2	SAMD9	PLAUR	FGFBP1	IFIT3	SFN	KLF4	HERC5	PLAU	TMEM265	KRT6A	FAM83A	NDRG1	DDX58	NCF2	KRT17	S100A14	HBEGF	SQOR	CTSL	KLK10	AC106886.5	SERPINB1	MIR22HG	IFI44	PDLIM7	CD82	LAMB3	OPTN	HCAR3	TIPARP	SDC4	HLA-B	B4GALT5
Interphase	FaDu_HN_7.2	region_9	HALLMARK_MITOTIC_SPINDLE5	PRRC2C	KMT2A	SBNO1	DYNC1H1	SPEN	DSC3	GABPB1-AS1	DDX3X	BDP1	MT-ND6	HNRNPH1	GOLGB1	TPR	CKAP5	PPL	BOD1L1	HIF1A	PAK2	USP34	OSBPL8	ZKSCAN1	FAM98B	GTF2I	MYC	BMS1	PRKDC	ITGA6	NIPBL	WDR3	MYH9	ARFGEF2	TAOK1	HEATR1	HECTD1	AKAP9	NF1	RIF1	NKTR	FUBP1	MDN1	ILF3-DT	GOLIM4	EIF4G1	NSD1	SETX	UHMK1
Estrogen response	FaDu_HN_9.9	region_6	HALLMARK_ESTROGEN_RESPONSE_EARLY1	MMP13	LY6D	MMP1	MMP12	KRT15	CD70	KRT13	DDIT4	KRT17	MMP10	KRT19	ELF3	CTSD	MDK	IGFL2-AS1	SNCG	TNFAIP2	HSPB1	TNNI2	AQP3	SYT8	IFI44L	CALML3	ADIRF	ALDH1A3	BNIP3	ALDOC	CA2	PIR	XAF1	BHLHE40	IFIT1	FADS3	KLF5	ID1	CXXC5	OAS1	ASB2	BNIP3L	FXYD3	EPB41L1	S100A4	BST2	KRT6A	WFDC2	CLDN1
G2/M	A-253_HN_6.4	region_12	HALLMARK_G2M_CHECKPOINT	PLK1	AURKA	CCNB1	DLGAP5	CKS2	KIF20A	FAM83D	CDCA8	HMMR	DEPDC1	ARL6IP1	CENPF	ASPM	NEK2	PSRC1	CENPE	KIF2C	CDCA3	AURKB	NDC80	CENPA	CKAP2	GTSE1	TPX2	KNSTRN	CCNA2	KIF23	PIMREG	BUB1	KPNA2	TACC3	TOP2A	CDC20	PRC1	SGO2	CEP55	CCNB2	NUSAP1	ANLN	KIF14	SPAG5	TRIM59	G2E3	BUB1B	ECT2	RACGAP1
Interphase	A-253_HN_7.2	region_9	HALLMARK_G2M_CHECKPOINT2	MCM6	BDP1	ITGA4	MSH6	PRRC2C	BOD1L1	GSR	AKAP12	GOLIM4	BBX	FAM111B	NOLC1	HELLS	PRKDC	RIF1	GALNT7	CDCA7	GTF2I	ZFR	NIPBL	BAZ1B	DHX29	NOL8	SYNE2	HLTF	LRRC58	SMC5	PRPF4B	ICE1	NOC3L	AKAP9	PIGW	PTPN11	RRP1B	AL109811.4	SMC2	MYCBP2	SUPT16H	ZC3H13	SMARCC1	PEG10	MKI67	MYOF	PRRC2B	NEFM	DIAPH1
Stress response	A-253_HN_7.3	region_4	HALLMARK_HYPOXIA	DDIT4	ASNS	ASS1	TRIB3	NDRG1	ARG2	HERPUD1	JUND	PCK2	DDIT3	ARF4	VEGFA	LINC01133	CDKN1A	INSIG1	S100P	MKNK2	BNIP3	WARS	KCTD11	PHGDH	SMIM14	MPC1	BNIP3L	CAMTA2	CYSRT1	GOLGA2	SDCBP2	TXNIP	GFPT1	HMGCS1	FOS	PSCA	SLC6A8	AARS	HBP1	YIPF2	SPRR1B	TSC22D3	ALKBH5	SEC16A	KDELR3	BEX2	ZNF664	ACSS2	ARID3A
MYC	A-253_HN_7.5	region_10	HALLMARK_E2F_TARGETS	HPDL	LINP1	GAL	UNG	MND1	SNHG9	UBE2S	POLR3K	NR2C2AP	RMI2	CDKN3	BMP4	MCM2	HAUS7	KIAA1586	RPP40	NDUFAF4	AL158839.1	PXMP2	SLC43A3	CDC6	NTHL1	BAIAP2L2	MFAP5	MCM5	EXOSC9	GINS2	ACTL8	EBPL	RRP9	PSMC3IP	DPH5	PDCD2L	IL7R	C19orf48	FLAD1	RAD51C	MEST	ALPP	NOP16	CDCA7	APOC1	PTTG1	TXNL4A	FAM111B	RARRES3
Estrogen response	A-253_HN_7.7	region_6	HALLMARK_KRAS_SIGNALING_DN	SPRR1B	S100A9	KRT16	KLK8	AC011473.4	AC105052.3	UPK3BL1	KRT13	DSG3	AKR1C2	LY6D	DSC2	KLK10	SERPINB1	KRT17	AKR1C3	KRT6A	LGALS7B	AKR1C1	AQP3	TNFSF10	CYP1B1	DSP	CLCA2	AKR1B10	POLR2J3	PKP1	THBD	LYPD3	LINC01133	PNRC1	KRT15	SERPINB5	ZNF185	JUP	HES2	GJB6	PERP	EHF	MIR22HG	TMPRSS4	CHST2	CSTB	TRIM29	EFNA1	SAMD9
G2/M	A-253_HN_8.4	region_12	HALLMARK_G2M_CHECKPOINT	CDK1	UBE2C	TOP2A	HJURP	HMGB2	FBXO5	RRM2	AURKB	ESCO2	GTSE1	FAM111A	H1F0	CKAP2L	CDCA2	KIF23	CDCA5	NDC80	CENPA	HIST3H2A	CDKN2D	SPC25	CDCA8	FAM83D	ZNF114	ASF1B	RIBC2	KIFC1	SKA3	H1FX	MXD3	PLAC8	SHCBP1	PBK	TTK	RAD51AP1	CXCL1	MTFR2	KIF11	ARHGAP11A	NUF2	KIF2C	ARL4A	MELK	NUSAP1	PKMYT1	NCAPG
Interphase	SCC-4_HN_6.2	region_9	HALLMARK_ESTROGEN_RESPONSE_EARLY7	SAMD9	PRRC2C	NIPBL	ZNF770	PCM1	CREBBP	AC118549.1	SLC9A3	ZNHIT6	ZFR	ZKSCAN1	DSP	DIS3	KIF2A	PSMC1	SVIL	LUZP1	NORAD	MALAT1	OSBPL8	CLDN1	AL109811.4	TOB1	ELF3	PTBP3	GOLIM4	ALCAM	CCDC6	STK4	BAZ1B	LMAN1	INTS13	ZMPSTE24	KLF5	CCDC80	TROVE2	GOLGA4	BBX	GALNT5	ITGA6	THOC2	LRRC58	PDIA3	SEL1L	HECTD1	OPA1
MT	SCC-4_HN_6.4	region_8	HALLMARK_XENOBIOTIC_METABOLISM	APOA2	SPINK1	FABP1	APOA1	SERPINA1	RBP4	APOE	LGALS2	GAL	TTR	QPRT	IGF2	SLC2A3	CKB	GPC3	APOD	VTN	CD74	TMEM97	RBP2	TMEM98	C4BPB	MT-ND1	AAMDC	INS-IGF2	AC002094.3	ID2	TMEM45B	AGT	LRP2	AHSG	GSTA2	MT-ND4	MT-ND2	GPX3	BMP4	MT-ATP8	DDAH2	HOXB7	ALDH1A1	MT-ATP6	GAMT	ACAA2	HLA-B	SCD	VIL1
NA	SCC-4_HN_6.5	NA	HALLMARK_EPITHELIAL_MESENCHYMAL_TRANSITION12	FST	COL17A1	PLEC	SLC7A5	ITGB4	ITGA6	EGFR	LAMA3	AHNAK2	COL4A2	PCDH7	MPRIP	AHNAK	TNC	JAG2	AKT1	NUMA1	LAMA5	CDK6	AGRN	MAP2K2	TRIM28	FLNA	PRKDC	IRX2	IRAK1	DST	PLXNA1	ATP2A2	CLDN1	TRIM56	EIF3B	THBS1	EIF4G1	ALYREF	LAMC1	DIAPH1	SLC6A8	RAB21	PLXNB2	PMEPA1	CKAP4	ANO1	TP63	TRIO	FBXO45
G1/S	SCC-4_HN_8.7	region_11	HALLMARK_ESTROGEN_RESPONSE_LATE6	IL1B	KRT14	KRT6A	NCF2	ODAPH	ARHGDIB	KLK5	LINP1	AL355338.1	G0S2	TMEM40	FGFBP1	MFAP5	ELFN1-AS1	PPP1R1C	SMIM22	TMEM265	HIST1H4C	AC012476.1	CSTA	AC011473.4	KLK8	FEZ1	LETM2	EXO1	S100A2	SFN	ZBED2	KRT17	RAD51	CDC6	FXYD3	UPK1B	ADIRF	KRT5	KHDC1L	GSTO2	GINS2	UNG	AC106886.5	PRIM1	DUSP14	HS3ST1	SLC31A2	RHOD	UCA1
Estrogen response	SCC-4_HN_9.1	region_6	HALLMARK_ESTROGEN_RESPONSE_LATE7	S100P	ELF3	KRT6B	LCN2	LY6D	MT1G	WFDC2	SLPI	IFITM1	AQP3	CALML5	DDIT4	MAL2	AKR1C2	CLDN1	IFITM2	NMU	TACSTD2	NCOA7	CLDN7	FXYD3	CALML3	AKR1C3	PSCA	CA2	CD70	IGFL2-AS1	KLK5	EFNA1	HIST1H2BD	CDKN1A	AGR2	KRT19	AC011473.4	S100A9	CST6	NDRG1	KLK10	KLK6	IGFBP3	GJB5	SPRR1B	ANKRD22	MT1X	MT1M	C15orf48
G2/M	SCC-4_HN_9.3	region_12	HALLMARK_G2M_CHECKPOINT42	AURKA	PLK1	NEK2	CCNB1	NUSAP1	CKAP2	CDCA3	CDCA8	KNSTRN	DLGAP5	CENPE	HMMR	AURKB	PSRC1	KIF2C	TPX2	CCNB2	NUF2	CENPA	FAM83D	UBE2C	TOP2A	CENPF	CKS2	CDC20	BUB1	BUB1B	NDC80	PRC1	BORA	KIF23	PIMREG	RACGAP1	KIF20A	TACC3	TTK	GTSE1	AC138811.2	ARL6IP1	DEPDC1	KIFC1	CCNA2	KPNA2	ANLN	ASPM	HMGB2
EMT II	SCC-4_HN_9.8	region_2	HALLMARK_EPITHELIAL_MESENCHYMAL_TRANSITION13	COL1A1	COL1A2	GNG11	LUM	CTHRC1	PCOLCE	HTRA1	SERPINE1	SPARC	LOX	SPON2	WISP2	QPCT	DCN	GFPT2	SRGN	VIM	TUBA1A	FN1	ANGPTL4	AKR1B1	FSTL1	FBXO32	APOC1	GYPC	DPT	COL6A2	NDUFA4L2	PID1	INHBA	MSC	HPCAL1	IGFBP3	GJA1	TIMP2	BIRC7	LGALS1	CHN1	CCL26	BGN	CXCL1	TPM2	COL5A1	TFPI2	RCN3	L1CAM
EMT II	SCC-4.2_HN_6.6	region_2	HALLMARK_EPITHELIAL_MESENCHYMAL_TRANSITION	NDUFA4L2	FBXO32	APOC1	COL1A2	WISP2	GNG11	PCOLCE	BIRC7	HTRA1	SPARC	HPCAL1	BNIP3	TUBA1A	IGFBP3	ASS1	DPT	APOE	IDH2	NOV	CHN1	COL1A1	SPOCK1	LUM	IFI6	SPON2	AKR1B1	ANGPTL4	L1CAM	HLA-B	CCPG1	LINC01615	PLPP4	CPA4	GCHFR	TMEM255B	FTH1	MMP2	CTHRC1	HMOX1	QPRT	NEU1	CCL26	IFI44L	CD70	RARRES1	MX1
MT	SCC-4.2_HN_7.3	region_8	NA	APOA2	SPINK1	SERPINA1	FABP1	IGF2	APOA1	LGALS2	ID2	APOE	SLC2A3	CKB	CD74	TMEM97	GAL	INS-IGF2	FADS2	CST1	ZFP36L2	QPRT	BMP4	SNHG7	GAMT	APLP2	SCD	EPCAM	MT-ND3	MT-CO3	MT-ND1	MT-ND4	POLDIP2	MT-ATP6	SLC9A3R1	FOLR1	MT-ND2	SLC25A1	SLC2A1	MT-ND4L	PRSS8	ACAT1	ALG8	PDHB	HSD17B11	SLC39A14	IDI1	MGST2	PCBD1
EMT II	SCC-4.2_HN_8.2	region_2	HALLMARK_EPITHELIAL_MESENCHYMAL_TRANSITION	COL1A2	SERPINE1	COL1A1	LOX	FSTL1	SRGN	PTX3	GNG11	LUM	SPARC	INHBA	TPM1	CTGF	FN1	LOXL1	PCOLCE	CNN1	DIO2	BDNF	TFPI2	DAB2	QSOX1	CTHRC1	BDKRB1	MSC	COL3A1	CADM1	COL5A2	CXCL1	IL6	CCDC80	ASPHD1	CXCL8	GLIPR2	GJA1	TGFBR1	GFPT2	HTRA1	VIM	CXCL3	RGS3	FBN1	RND3	POSTN	MAP1B	CPA4
G2/M	SCC-4.2_HN_8.7	region_12	HALLMARK_G2M_CHECKPOINT40	AURKA	PLK1	NEK2	CCNB1	HMMR	DLGAP5	DEPDC1	CKAP2	CENPF	CDCA3	NUSAP1	TPX2	CDCA8	TOP2A	NUF2	CCNB2	CKS2	CENPA	AURKB	PSRC1	ASPM	UBE2C	KIF20A	FAM83D	BUB1	KNSTRN	ARL6IP1	BORA	CDC20	NDC80	KIF2C	RACGAP1	GTSE1	CEP55	PIMREG	PRC1	CENPE	HMGB2	KPNA2	TACC3	KIF23	CCNA2	BUB1B	SGO2	G2E3	PRR11
G1/S	SCC-4.2_HN_8.8	region_11	HALLMARK_E2F_TARGETS27	HIST1H4C	TAGLN	MFAP5	ANKRD1	CST6	ANXA3	CDK1	CDC45	RRM2	IL32	UNG	DUSP14	FBXO5	CXCL8	TYMS	TMEM265	SFTA1P	AC106886.5	KRT17	SLC29A1	GINS2	CTGF	RAD51	CLDN6	AC012476.1	NCF2	RAD51AP1	PCLAF	DMKN	PSMC3IP	AREG	DSCC1	CYR61	CDC6	GADD45A	ZWINT	G0S2	MCM5	PTHLH	RABIF	F3	ARHGDIB	HELLS	SNX24	LINP1	UAP1
NA	SCC-4.2_HN_9.4	NA	NA	LAMA3	KRT5	CDK6	MYOF	LMNB2	PRRC2C	EGFR	EFNB2	PRKDC	LAMC2	SLC7A5	KRT6A	CLDN1	PTHLH	PPFIA1	ITGA6	CHD4	DICER1	EIF4G1	CD24	SMARCA4	PXN	DSG2	BAZ1B	PCDH7	ATAD2	COL17A1	SRRM2	NORAD	MPRIP	DSP	SLC7A8	PLEC	DST	MYO10	USP7	PKP3	F3	LAMA5	KCTD12	KDM1A	RHOBTB3	THBS1	NIPBL	MYO1B	ROCK2
Estrogen response	SCC-4.2_HN_9.9	region_6	NA	FXYD3	LY6D	AKR1C2	KRT5	MMP1	KRT6A	AQP3	VSNL1	AGR2	LCN2	GPX2	S100A9	CA2	CALML5	CSTA	KRT14	CLDN1	SLPI	ALDH1A3	FGFBP1	S100A14	FAM213A	WFDC2	AKR1C3	TSPAN1	AKR1B10	ADIRF	AKR1C1	TP53TG1	MAL2	GJB5	ELF3	KLK5	HSPA2	SDR16C5	S100P	IL1RN	PLLP	BIK	AC011473.4	CD9	SELENOP	NMU	FEZ1	SNCG	GM2A
G2/M	HNSCCUM-03T_HN_6.5	region_12		KIF20A	KIF14	CCNB1	AURKA	PLK1	HMMR	NEK2	DEPDC1	CENPE	UBE2C	CENPA	FAM83D	ASPM	KIF2C	CDCA3	TPX2	DLGAP5	GTSE1	AURKB	TOP2A	NUF2	SGO2	GAS2L3	ANLN	MKI67	ARL6IP1	CDC20	FAM72D	KIF23	CEP55	KNSTRN	CCNA2	CENPF	BUB1	CKS2	PRR11	PIMREG	TTK	CDCA8	AC138811.2	KPNA2	NDC80	ARHGEF39	FAM72C	BUB1B	G2E3
G1/S	HNSCCUM-03T_HN_7.3	region_11	HALLMARK_E2F_TARGETS	FAM111B	PLCXD3	AHNAK2	HIST1H4C	CLSPN	MCM6	KCNH5	DTL	TNFSF10	WDR76	IQGAP2	EXO1	ALPP	BRCA1	TCF19	RHOBTB1	MSH2	FBXO5	ATAD2	HELLS	POLD3	MCM10	UNG	ASF1B	HEG1	MCM3	MCM5	ROBO1	SYNE2	FBXO2	PRKDC	NDST4	FP671120.7	CDC6	FGFBP1	ATAD5	COL12A1	FAM117B	VPS13A	MTR	SEMA3C	MECOM	FAM83A	CYP1B1	BRI3BP	ZC3HAV1
Interphase	HNSCCUM-03T_HN_7.5	region_9	HALLMARK_MITOTIC_SPINDLE3	SBNO1	AHNAK	HIST1H2AC	POLR2A	MT-ND6	PTGES	PLAC8	TOR1AIP2	SNHG4	PRRC2C	CENPF	ONECUT2	SPTBN1	BDP1	SLC1A3	SMG1	CAMSAP2	GDA	ASH1L	PCF11	RANBP2	COL12A1	AC020916.1	HEXIM1	MT-ND4L	GPRC5A	ATP2B1	MKI67	NEFH	APC	MT-ND5	NORAD	SON	DDX6	AFF4	ICE1	HEATR1	MT-ATP8	EGFR	MTND2P28	TASOR2	ZBTB43	DST	SETX	BOD1L1	ELOA
Stress response	HNSCCUM-03T_HN_8.1	region_4	HALLMARK_P53_PATHWAY1	ASNS	AC079781.5	NUPR1	INHBE	STC2	ZFAS1	DDIT3	SNHG32	AL671762.1	PCK2	GAS5	SNHG1	SNHG12	SNHG7	EPB41L4A-AS1	IFRD1	NFE2L1	CEBPG	FOLR1	PPP1R15A	WARS	KLF4	CDKN1A	SLFN5	SNHG8	SAT1	TSC22D3	SNHG5	SOD2	TRIB3	EIF1	TPBG	GOLGA8B	JMY	CCNB1IP1	SEL1L	SARS	GADD45A	FAM13B	CARS	PNRC1	CAMTA2	CHD2	SLC7A11	ATF3	IRS2
Estrogen response	HNSCCUM-03T_HN_8.2	region_6	NA	IFI27	AGR2	BMP4	GPX2	S100A14	PIGR	SPINT2	LGALS4	CCL20	CXCL1	TSPAN8	S100P	AC020907.6	AREG	KRT19	GAGE12J	GAGE1	IFI6	CXCL3	EREG	PHLDA1	IL32	CLDN7	LGALS3BP	ISG15	CLDN4	SERPINB1	ID1	JUN	ATP1B1	SAT1	CCND2	CTNNB1	CDKN1A	GCC2	SLC25A4	GADD45A	SYNGR2	PCBD1	TXNIP	EPS8	GMDS	RPL22L1	IFNGR1	DSG2	C18orf32
Estrogen response	HNSCCUM-02T_HN_6.1	region_6	HALLMARK_ESTROGEN_RESPONSE_LATE2	KRT14	FXYD3	AQP3	FYB1	KRT6A	SLPI	CA2	C15orf48	IFI27	ASS1	CALML3	SNCG	CRABP2	DHRS3	PTGES	LY6D	FGFBP1	S100A9	KYNU	ID1	ADIRF	KRT17	IGFBP6	DDIT4	CLEC2B	IFITM2	IFI27L2	WFDC2	IFI6	IFITM1	IDH1	TP53TG1	TYMP	POLD4	TSPAN1	CAPG	AP003419.1	S100A6	RARRES3	COL17A1	SAT1	FBXO2	LGALS1	PERP	ELF3	TM7SF2
G1/S	HNSCCUM-02T_HN_7.3	region_11	HALLMARK_TNFA_SIGNALING_VIA_NFKB6	CXCL8	HIST1H4C	CXCL1	FST	CXCL2	CDK1	ADAMTS1	HIST1H1E	FAM111A	EDN1	IL6	DKK1	THBS1	AREG	FBXO5	HJURP	CSF3	NABP1	ESCO2	ADAMTS12	IGFBP3	INHBA	CYR61	ANKRD1	CXCL3	CLDN1	RRM2	HELLS	RAD51AP1	HIST1H1C	IL1A	CKAP2L	EXO1	FILIP1L	ADRB2	INCENP	CDCA4	H1F0	CTGF	PNPLA8	NCAPG	GINS1	DDX59	CDKN1B	MELK	NEIL3
G2/M	HNSCCUM-02T_HN_7.7	region_12	HALLMARK_G2M_CHECKPOINT26	AURKA	PLK1	CKS2	UBE2C	DEPDC1	CCNB1	CDCA8	CENPE	TOP2A	PSRC1	KIF20A	HMMR	FAM83D	NDC80	DLGAP5	SGO2	CDCA3	CENPF	KIF2C	KIF14	ASPM	ARL6IP1	NEK2	BORA	KNSTRN	KIF23	CENPA	NUSAP1	BUB1	TPX2	CKAP2	AURKB	GTSE1	BUB1B	CKAP2L	KPNA2	TACC3	ANLN	NUF2	AC138811.2	CCNA2	PIF1	PIMREG	KIF18A	PRC1	RACGAP1
Stress response	HNSCCUM-02T_HN_8.1	region_4	HALLMARK_P53_PATHWAY6	DDIT3	ASNS	DDIT4	STC2	TRIB3	HERPUD1	PSPH	PPP1R15A	SERPINB2	ATF3	SLC7A11	TXNIP	CAMTA2	PSAT1	MAP1LC3B	XBP1	GADD45A	AARS	UPP1	NEAT1	SLC38A2	IFRD1	SLPI	SLC3A2	CEBPG	PIM1	CARS	TSC22D1	AL161431.1	SARS	ATF4	IL1A	GABARAPL1	GPRC5A	CDKN1A	UBE2B	HBEGF	CD55	CLDN1	TXNRD1	CLIC4	ERRFI1	IQCG	RB1CC1	IL6	VAMP2
IFN response	HNSCCUM-02T_HN_9.5	region_3	HALLMARK_INTERFERON_GAMMA_RESPONSE1	OASL	IFIT3	IFIT2	RSAD2	IFIT1	IL7R	IFI44	SAMD9	DDX58	KLF4	ISG15	ISG20	PMAIP1	HERC5	FGF2	ZC3HAV1	DDX60	RARRES3	KRT17	RTP4	SDC4	B4GALT5	MFSD14A	AC118553.2	GBP4	IGFBP6	SPAG9	SAMD9L	PLAUR	PRSS23	CCL5	ZNFX1	FNDC3A	PDLIM7	IFI6	NEXN	ANKRD10	MAP4K4	JUNB	DDX60L	PARP14	IL6	OAS1	XAF1	TIPARP	WARS
Interphase	HNSCCUM-02T_HN_9.6	region_9	HALLMARK_MITOTIC_SPINDLE12	PRRC2C	MSH6	AKAP9	TNFAIP2	ATRX	BAZ1B	CD2AP	SMARCC1	THRAP3	ZNF106	OSBPL8	MT-ND5	NRIP1	PRKDC	PTPN11	FAM111B	CDK6	PPFIA1	TLK1	RIF1	NIPBL	BPTF	SYNE2	C6orf106	SMCHD1	HNRNPUL2	LMNB1	MALAT1	ANKRD11	GTF2I	HECTD1	DIAPH1	MT-ND4L	MYOF	TAF15	HSPH1	BBX	CKAP5	KMT2A	DSP	PRRC2B	FNBP1L	ZC3H13	PARP14	PAK2	MKI67
Metabolism	K-562_Leukemia_6.6	region_1	HALLMARK_GLYCOLYSIS	UBE2S	CTSZ	UPF1	CMTM3	YRDC	EEF1A1	RRP36	STK24	CYBA	PDXK	HNRNPD	DIAPH1	RPS2	AGPAT3	SEC24C	CD81	KISS1R	SAPCD2	MCMBP	CHKA	HRAS	BCL2L2-PABPN1	PITX1	HEBP2	GATA2	BCL7C	ABL1	TAF10	TGIF2-RAB5IF	STAT5A	YWHAH	PGAM1	LYL1	PUM1	KDM2B	ERO1A	RAB5IF	IRAK1	CSNK2A2	TMEM161B	SEC16A	COPRS	ANKRD17	WIPI2	ANKRD28	UBN1
G2/M	K-562_Leukemia_7.1	region_12	HALLMARK_G2M_CHECKPOINT28	KIF20A	CENPE	PLK1	AURKA	KIF14	CCNB1	ASPM	TOP2A	NDC80	CDCA8	ARL6IP1	PSRC1	HMMR	MALAT1	CDC20	SGO2	CENPF	DLGAP5	KIFC1	CDCA2	KIF2C	CKS2	BUB1B	KIF23	BUB1	HSPA1A	NEK2	TPX2	GTSE1	G2E3	DEPDC1	TACC3	AURKB	PRR11	CKAP2	KIF4A	CDCA3	ARHGAP11A	CENPA	KNSTRN	ECT2	AC068831.7	DEPDC1B	SPDL1	PRC1	ARHGEF39
Interphase	K-562_Leukemia_8.1	region_9	HALLMARK_MITOTIC_SPINDLE13	MACF1	PCM1	PRRC2C	PRKDC	AKAP9	RANBP2	EEA1	BPTF	RIF1	LUC7L2	CHML	IQGAP1	OSBPL8	NIPBL	ROCK2	MKI67	CHD1	SPTA1	CEP350	BDP1	GOLGA4	AHCTF1	SPEN	CD2AP	SBNO1	PHF3	TPR	EPB41	GOLIM4	PHIP	SPAG9	ZNF106	SMCHD1	MDN1	CEP170	SMARCC1	CENPF	PPIP5K2	CKAP5	SETD2	ANKRD12	NORAD	ZNF770	SLK	LARP4	LEPR
EMT I	K-562_Leukemia_8.2	region_5	HALLMARK_ESTROGEN_RESPONSE_LATE3	TFF3	LGALS3	S100A6	S100A16	S100A10	CD9	ADIRF	PERP	KRT7	S100A4	DHRS2	MT2A	AC093001.1	CD24	GPX2	TSC22D1	KRT19	SAT1	SLC9A3R1	XBP1	ALDH2	ASPSCR1	ID2	AREG	TRBC2	KRT8	CYB561	TMEM14A	MAGED2	NPC2	ANXA3	NQO1	MGST1	KRT18	BAMBI	ASPH	CSRP1	EPCAM	BSCL2	ZFP36L1	TMSB10	PPCS	ITGAE	IER3	MIEN1	CST3
Interphase	RPMI 8226_Leukemia_7.5	region_9	HALLMARK_G2M_CHECKPOINT41	ANKRD12	AHNAK	KMT2E	SPEN	NEAT1	SON	PRPF4B	SMARCC1	ADAR	RASSF5	SRRM2	DST	ZBTB38	BAZ1B	SLC38A2	ATRX	BDP1	SRRM1	ORAI2	BPTF	MYCBP2	RIF1	FOXO3	GABPB1-AS1	CPEB4	AHCTF1	GGA2	SMARCC2	RRBP1	TPR	LARP1	ZFP36L2	SMCHD1	BOD1L1	PRRC2C	ANKHD1	CGAS	PPP6R1	TCERG1	MYC	ATP2A2	THAP12	KPNA4	CEP350	RRP1B	MYO5A
EMT I	RPMI 8226_Leukemia_9.9	region_5	HALLMARK_EPITHELIAL_MESENCHYMAL_TRANSITION11	MT2A	THY1	KRT5	S100A10	KRT8	RBP1	GSTP1	IFITM3	MYL12A	KRT18	S100A2	CCND1	MT1E	TNFRSF12A	LGALS1	KRT19	CD151	TPM1	HIST1H4C	MYL12B	BEX3	CD63	CST3	TMEM123	ANXA5	ANKRD1	HSBP1	POMP	ROMO1	ANXA1	GNG5	MALAT1	CLTA	H2AFX	BIRC2	SPARC	CYTOR	ANXA2	C11orf58	YWHAE	PSMB1	PPDPF	UCHL1	UXT	PTTG1	CALD1
G2/M	SF268_CNS_6.1	region_12	HALLMARK_G2M_CHECKPOINT44	AURKA	CCNB1	PLK1	CENPF	CDC20	ARL6IP1	HMMR	NDC80	KNSTRN	CDCA8	TPX2	UBE2C	ASPM	KIF2C	KPNA2	PRC1	ANLN	BUB1B	SGO2	TOP2A	AC068831.7	FAM83D	RNF26	KIF23	DEPDC1	NUSAP1	CKS2	PIMREG	AURKB	CENPE	MKI67	BUB1	DLGAP5	CDCA3	CCNB2	KIF18A	ARHGAP11A	CKAP2	GTSE1	TACC3	KIF20A	HMGB2	CKAP2L	NUF2	KIF20B	CDC25B
MT	SF268_CNS_6.4	region_8	HALLMARK_OXIDATIVE_PHOSPHORYLATION1	IGLC3	S100A4	KRT5	IGLC2	RBP1	KRT19	KRT8	CRIP1	IGLL5	IGLC1	MT-ND3	JCHAIN	MT-ND1	MZB1	HIST1H4C	S100A2	MT-ND5	IFITM2	TMEM258	MT-ND2	COX7B	MT-CYB	HSPB1	ATP5PF	AL928654.3	MALAT1	ATP5MC1	CYBA	COX5B	COX6C	ATP5IF1	COX6B1	PVALB	ATP5PO	COX6A1	ATP5MF	NDUFA12	ATP5F1D	TOMM7	MRPL52	MT-ND4L	NPC2	TXNDC5	SOD1	UQCR10	COX5A
Interphase	SF268_CNS_8.2	region_9	HALLMARK_MITOTIC_SPINDLE21	KMT2A	AKAP9	DYNC1H1	DST	MALAT1	BCL9L	MT-ND4L	COL12A1	RRBP1	BMPR2	CDK6	ILF3	SON	PXDN	YY1	ATP13A3	AKAP12	TRAM2	MYH10	NIN	MET	AMOTL2	TRIO	LATS2	TLN1	WWC2	MACF1	NPAT	CRIM1	GOLGA4	PTPN14	AHNAK	BPTF	MTDH	PIK3C2A	VCL	THBS1	ROCK1	GPBP1	NORAD	SPTAN1	CELF1	KMT2E	ZNF106	ATRX	MT-ND5
G1/S	SF268_CNS_9.8	region_11	HALLMARK_E2F_TARGETS29	CENPU	CLSPN	ASF1B	TYMS	FEN1	NPPB	PCNA	RRM1	ATAD2	PCLAF	VRK1	RRM2	CDC6	RAD51AP1	CDK1	GINS2	MCM5	HIST1H4C	MELK	UBE2T	USP1	MCM7	FAM111B	SLBP	GMNN	KDELC2	DNAJC9	PPME1	NASP	NUSAP1	BTG3	FAM111A	MCM3	ESCO2	TCF19	RFC2	MYBL2	IGFBP3	CCND3	SKP2	TK1	DHFR	TFPI2	RFC4	ORC6	GGCT
G2/M	SNB75_CNS_6.5	region_12	HALLMARK_G2M_CHECKPOINT45	TPX2	TOP2A	CCNB1	DLGAP5	ANLN	CENPF	PRC1	CKAP2	UBE2C	CDC20	NUSAP1	NDC80	AC068831.7	AURKA	CDCA8	ARL6IP1	PLK1	BIRC5	CEP55	PBK	KIF2C	PIMREG	DEPDC1	KIF23	CKS2	GTSE1	SHCBP1	RRM2	NUF2	SPC25	KPNA2	KIFC1	PTTG1	MKI67	NCAPG	DIAPH3	CENPE	MELK	BUB1B	CCNB2	HMMR	CDCA3	KIF11	CDK1	CKS1B	KIF4A
MT	SNB75_CNS_8.1	region_8	HALLMARK_EPITHELIAL_MESENCHYMAL_TRANSITION20	MT-ND2	MTRNR2L12	MT-ND5	MT-ND1	MT-ND4	MT-CYB	MT-ND4L	MALAT1	FP671120.4	MT-ATP6	FP236383.2	MT-CO1	MT-CO3	MAP1B	MT-CO2	MYH9	FLNA	FN1	MT-ND3	COL6A1	COL1A1	SLC7A5	LPP	MT-ATP8	MT1E	CCND1	LARP1	COL6A2	DST	TNC	VCAN	AHNAK	CKAP4	DYNC1H1	PSAP	THBS1	COL1A2	CTSD	COL18A1	HUWE1	DCBLD2	NFIC	ZBTB20	LMNB2	MAP4	PRKDC
EMT II	SNB75_CNS_8.2	region_2	HALLMARK_EPITHELIAL_MESENCHYMAL_TRANSITION13	IFI27	CCL2	TAGLN	PLAU	CRIP2	CNN1	ACTA2	MX1	BST2	PKIB	LUM	BGN	MDK	MYL9	CRABP2	PTN	IFI27L2	LY6E	RBP4	RAMP1	GBP2	CLIC3	CPE	TPD52L1	LOXL1	RBP1	CTGF	ISG15	CTHRC1	LGALS3	COL1A1	CFI	MLLT11	CAPG	PRDX2	RARRES3	CLU	SNRPN	S100A2	ACTG2	HLA-F	PTHLH	PSMB9	TSPAN15	PLAC8	HSPB7
NA	SNB75_CNS_8.4	NA	HALLMARK_OXIDATIVE_PHOSPHORYLATION2	SEC61G	MRPL52	BOLA2B	TXNDC17	SNRPF	MRPL41	TOMM5	NDUFB1	URGCP-MRPS24	AL138752.2	MRPS24	ATP5MD	TMEM14B	UXT	ZFAS1	S100A16	TAGLN	COMMD6	UPP1	C12orf75	RPL36	C19orf53	SNRPC	LSM7	DYNLL1	NAA38	DCTN3	AL513165.2	SNRPE	PSMB3	NHP2	LSM3	COPS9	AL034430.1	ATP5MG	ATP5MC1	PET100	NDUFA2	RPS26	AC245033.1	NDUFS8	SF3B5	NDUFB2	TIMM8B	UQCRH	TOMM6
G2/M	SF295_CNS_6.1	region_12	HALLMARK_G2M_CHECKPOINT45	AURKA	CENPE	PLK1	TOP2A	ASPM	HMMR	CDCA8	NEK2	CCNB1	GTSE1	CENPF	DEPDC1	CKAP2	KIF20A	KIF23	TPX2	CKS2	KIF2C	KPNA2	ARL6IP1	DLGAP5	CDCA2	FAM83D	PRR11	CDC20	SGO2	ANLN	NDC80	KNSTRN	KIF4A	NUF2	CENPA	CCNA2	UBE2C	BUB1B	FAM72B	ARHGAP11A	CDCA3	BUB1	MKI67	FAM72D	CCNB2	HMGB2	MALAT1	BRD8	ECT2
MT	SF295_CNS_6.4	region_8	HALLMARK_EPITHELIAL_MESENCHYMAL_TRANSITION17	SPINT2	SPP1	CDKN2A	CYBA	FN1	GDF15	QPRT	IER3	UCA1	PMAIP1	CXCL8	IGFBP7	SDC2	INHBA	DDIT4	KRT8	MT1F	BST2	MDK	HOXA10	CAPG	KRT18	S100A2	MT1M	GLS	GCHFR	ITM2A	FABP5	SNAPC1	MT-ND3	MT-ND2	RRAD	MT-ND4	MT-ATP6	MT-ND1	MT-CYB	TRIB3	DUSP1	UGCG	FBLN1	ARL4C	ZFP36L1	MT-ND5	PSAP	MARCKSL1	HMGN5
MT	SF295_CNS_9.3	region_8	HALLMARK_EPITHELIAL_MESENCHYMAL_TRANSITION18	MT-ATP6	MT-ND2	PRRC2C	DST	MT-ND4	MT-CO1	MT-ND1	MT-CYB	COL6A3	HIPK2	MT-ND5	PIEZO2	MT-ND4L	COL12A1	MT-CO2	HUWE1	CD109	ANKRD11	NORAD	MKI67	VCAN	CHD4	BDP1	SLC4A7	PDE5A	SRRM2	BPTF	PXDN	LAMB1	TTC3	EIF4G1	NKTR	WNK1	TRIP12	MT-CO3	ITGAV	COL5A2	LAMC1	ARHGEF12	AKAP9	ZBED6	GLG1	MT-ND3	NEAT1	PRKDC	IGFBP5
G1/S	SF295_CNS_9.5	region_11	HALLMARK_E2F_TARGETS30	CDC6	FAM111B	LIF	FBXO5	FAM111A	CYR61	HIST1H4C	KLF6	ATAD5	GADD45A	BRCA1	EXO1	CCNE2	RAD51AP1	DTL	ASF1B	RFC3	BIRC3	CLSPN	CHAF1A	HBEGF	PRIM1	FEN1	HELLS	TCF19	MCM6	ATAD2	DUSP1	PCNA	UNG	USP1	PSMC3IP	CDCA4	RBBP8	RAD54B	CDCA5	SLBP	NCAPG	DKK1	CENPU	PKMYT1	MCM3	CDCA7L	CDC45	MCM5	CCL2
Stress response	SF295_CNS_9.6	region_4	HALLMARK_UNFOLDED_PROTEIN_RESPONSE3	MAGEA6	MAGEA3	MAGEA2B	RGCC	HERPUD1	MAGEA2	DDIT3	XBP1	CSAG1	MIR22HG	ALDH2	KDELR3	SEC31A	TMEM263	PRSS3	ARF4	PLPP5	IQCG	JUN	RND3	MAGEH1	CSAG3	SERP1	CDKN1A	BNIP3L	SQSTM1	GFPT1	MAGEA12	CSAG2	IFT20	PRRC1	GOLGB1	TBL2	PNPLA8	IKBIP	GOLGA2	EGR1	SLC31A1	SLC30A5	MIA3	CREB3	CYB561D2	HIST2H2AA4	COPB1	ULBP2	SAMD9
G2/M	A549_Lung_6.4	region_12	HALLMARK_G2M_CHECKPOINT	AURKA	HMMR	PLK1	DLGAP5	KIF20A	CENPE	UBE2C	TOP2A	GTSE1	CCNB1	KIF14	CENPF	FAM83D	NEK2	CENPA	PRR11	TPX2	DEPDC1	CDCA8	KIF2C	KIF23	CDC20	KNSTRN	ASPM	CCNB2	SGO2	AURKB	RACGAP1	CCNA2	CDCA3	BUB1	ARHGAP11A	PRC1	CKAP2L	CKAP2	NUF2	MKI67	AC068831.7	PIMREG	CKS2	FAM72D	HMGB2	CEP55	GAS2L3	NUSAP1	ARHGEF39
Interphase	A549_Lung_7.5	region_9	HALLMARK_IL2_STAT5_SIGNALING	SPEN	DYNC1H1	PEG10	NCOA3	SPTBN1	RANBP2	GABPB1-AS1	PRRC2C	PRKDC	DST	SYNM	NRP1	MAP1B	NORAD	SETX	TASOR2	NSD1	MALAT1	PCDH9	SBNO1	NRIP1	RIF1	MTND2P28	TRIP12	KDM5B	PTPRJ	FP671120.7	SMG1	SPTAN1	HUWE1	RNF213	NIN	AHNAK	HIPK2	CAMSAP2	ZNF507	DDX6	SRRM2	CHD8	TUG1	NKTR	UTP20	AQR	ICE1	ARHGAP35	KMT2A
G1/S	A549_Lung_9.4	region_11	HALLMARK_E2F_TARGETS1	HIST1H4C	FAM111B	CDC6	FBXO5	EXO1	MCM10	MCM6	ESCO2	CDC45	MASTL	CDCA5	UNG	FEN1	PKMYT1	POLD3	ATAD2	BRCA1	FAM111A	DTL	CLSPN	HELLS	RAD51AP1	RAD51	MCM5	ASF1B	HIST1H1D	CDCA4	ATAD5	DSCC1	PSMC3IP	WDR76	RFC4	CHAF1A	CENPU	MCM3	CCNE1	DSN1	PRIM1	RFC5	GINS2	ANKRD1	EXOSC9	NEIL3	BLM	MCM2	ORC6
Estrogen response	Huh7_Liver_6.4	region_6	NA	TMSB4X	SPINT2	PHGR1	S100A14	S100A4	AC020907.6	LDHB	CALB1	PLA2G2A	FXYD3	TFF3	HLA-B	AGR2	OCIAD2	TSPO	CD9	S100A6	CLDN7	C15orf48	PRSS2	CLDN4	HMGCS2	AL365357.1	GPX2	BMP4	LGALS1	AKR1C3	EGLN3	REG4	TSPAN8	TXNIP	FERMT1	UGT1A1	LGALS4	UGT1A9	UGT1A10	UGT1A7	UGT1A3	UGT1A4	UGT1A5	UGT1A8	NRN1	LGALS3BP	APOL1	SLPI	KRTCAP3
EMT I	Huh7_Liver_7.7	region_5	HALLMARK_EPITHELIAL_MESENCHYMAL_TRANSITION9	ANKRD1	CXCL8	UBD	GABBR1	ANXA1	ANXA3	CCN1	NPPB	VIM	TAGLN	IL18	AREG	NTS	IL32	PRSS23	CXCL5	UCA1	MYL9	TNFRSF12A	CSRP1	EMP3	SELENOM	TPM4	EDN1	AC092143.1	CCN2	DUSP1	ZYX	CLDN6	AC006453.2	KCNJ8	AC105411.1	AC022075.1	PLK2	ANGPTL3	HYI	KRT19	MYL12A	SULT1C4	SPARC	GPX8	MXRA8	PHLDA1	SDC4	TNFRSF11B	MATN3
G1/S	Huh7_Liver_8.1	region_11	HALLMARK_E2F_TARGETS16	CCL20	LYZ	ITIH2	GC	C3	HP	SLC6A14	MCM6	MCM10	ATP10D	ORM1	UHRF1	UNG	CP	LOX	HIST1H1C	CPB2	MCM4	PCNA	MCM5	AC087273.2	CLSPN	FAM111B	NAT8	FEN1	EXO1	FBXO5	A2M	PCLAF	CDC6	GINS2	MASTL	ORM2	DTL	ASF1B	ALB	TERB2	CHAF1A	KNG1	TCIM	APOH	CDC45	FADS1	PHYH	TF	RAD51
MT	Huh7_Liver_8.2	region_8	NA	DST	KCNQ1OT1	MT-ND5	MT-ND2	MT-ATP8	MT-ND6	MTND2P28	MT-ND4	MT-ND4L	MT-ATP6	MT-CO1	NKTR	MTATP6P1	MT-ND1	NEAT1	VPS13A	TSIX	NPIPB5	MT-RNR2	MTND1P23	MT-ND3	MALAT1	MT-CYB	ANKRD11	MT-CO2	GABPB1-AS1	AKAP9	COL2A1	JAG1	KHDC4	KMT2A	ANKRD36B	MYSM1	LAMA5	DLG1	ASH1L	BOD1L1	MTCO1P12	MT-CO3	MT-RNR1	MYCBP2	USP34	MTCO3P12	COL27A1	ATRX	NFAT5
G2/M	Huh7_Liver_8.6	region_12	HALLMARK_G2M_CHECKPOINT24	DLGAP5	UBE2C	CCNB1	AURKA	TOP2A	PLK1	PIMREG	TPX2	KIF20A	CDC20	CCNB2	SGO2	CDCA8	NEK2	CENPE	CDCA3	GTSE1	AURKB	PRC1	NDC80	PRR11	NUSAP1	CENPA	CENPF	HMMR	KNSTRN	DEPDC1	KIF14	AC068831.7	PSRC1	AC087721.2	CDC25C	KPNA2	CEP55	ASPM	CCNA2	KIF18A	KIF2C	ARL6IP1	BUB1	KIF23	FAM83D	FAM72D	HIST1H2AC	G2E3	RACGAP1
NA	Huh7_Liver_8.7	NA	HALLMARK_P53_PATHWAY5	RBP2	LGALS3	LGALS2	COL2A1	FABP1	CALML4	TFF2	RAMP1	COL14A1	GSTA2	AADAC	SLC7A7	PI3	CDH17	CRIP1	GATM	TMEM45B	CKB	GPX2	SLC51B	GBA3	SCGN	TFF1	CEBPD	GOLM1	REEP6	SULT2A1	APOC3	AC073610.2	AC107871.1	AL928654.3	C19orf33	ANXA4	SLC39A5	FOLH1	FKBP11	CDX2	ACY3	MGLL	LINC02313	FAM151A	USH1C	PAPSS2	S100A10	BIN1	TRIM31
EMT I	Hep G2_Liver_6.2	region_5	HALLMARK_EPITHELIAL_MESENCHYMAL_TRANSITION9	KRT19	TIMP1	LGALS1	AREG	S100A6	S100A11	VCAN	F2RL1	TMSB10	SH3BGRL3	LGALS3	SOX4	SERPINE2	RAB3B	CAPN2	EMP3	S100A10	S100A16	TNFRSF12A	SERPINE1	DCBLD2	S100A3	S100A4	IGFBP1	AGR2	IER3	S100A2	SQOR	NES	TUBB6	PDLIM7	S100A13	RBP1	IGFBP4	IGFBP6	CAVIN1	TFPI2	KLF6	ITGA2	SAT1	ZFP36L1	HMGA1	CTHRC1	C12orf75	FBLIM1	MOSPD1
NA	Hep G2_Liver_6.3	NA	HALLMARK_BILE_ACID_METABOLISM	GPC3	SAA4	SAA2-SAA4	AFP	GSTA1	ALB	SULT2A1	FGB	TTR	FGA	UBD	GABBR1	MATN3	IL1RN	CCL20	AC002094.3	AGXT	UGT2A3	VTN	GSTA2	ITIH3	ACSM3	NFKBIA	HP	AKR1D1	CES2	ONECUT1	ANG	FGG	ACSM2A	SERPINA6	ACSM2B	LGALS2	APOH	LINC00668	A1BG	CCL16	AKR1B10	GDF15	NR0B2	F11	FGL1	FKBP11	IGSF1	APOC3	ACTA2
Interphase	Hep G2_Liver_7.1	region_9	HALLMARK_MITOTIC_SPINDLE11	KCNQ1OT1	SMG1P1	MALAT1	ZFC3H1	MACF1	SETX	MGA	DYNC1H1	SHPRH	ASH1L	AKAP9	SMG1	KMT2A	BIRC6	SPEN	CEP350	RGPD5	NFAT5	UBR5	TASOR2	MT-ATP8	UBR2	FP671120.7	BDP1	MTND2P28	USP34	ARHGEF12	ANKRD36C	DST	SLC7A2	ENC1	PRTG	FAT1	NPIPB5	MT-ND4L	JMJD1C	GOLGA3	GABPB1-AS1	SNHG14	CREBBP	SPTBN1	NRIP1	KIDINS220	TNRC6B	SETD2	TTC3
G1/S	Hep G2_Liver_7.4	region_11	HALLMARK_E2F_TARGETS14	FAM111B	CDC6	UHRF1	CLSPN	DTL	MCM10	FBXO5	FEN1	CHAF1A	HELLS	BRCA1	MCM6	MCM4	POLD3	EXO1	GINS2	ATAD5	DSN1	BARD1	RRM2	UNG	MCM5	ESCO2	BRIP1	CDC25A	PCNA	CDC45	CASP8AP2	RFC4	BRCA2	CDCA5	PSMC3IP	ORC6	ATAD2	CCNE1	PRIM1	RFC3	CENPU	RRM1	RAD51	MCM2	RAD51AP1	MCM8	MSH6	E2F1	CENPQ
G2/M	Hep G2_Liver_7.5	region_12	HALLMARK_G2M_CHECKPOINT22	TOP2A	PLK1	UBE2C	AURKA	DLGAP5	CENPF	CCNB1	ASPM	CDK1	TPX2	CENPE	CDCA8	HMMR	GTSE1	MKI67	PRC1	AURKB	BUB1	NUSAP1	CCNA2	KIF2C	KIF20A	NUF2	NDC80	KIF14	HMGB2	CDCA3	CENPA	BUB1B	TACC3	SGO2	NCAPG	CDC20	AC068831.7	CCNB2	AC087721.2	SPC25	ARHGAP11A	ANLN	FAM83D	PBK	FAM72D	SPAG5	HJURP	KIFC1	NEK2
MYC	Hep G2_Liver_7.6	region_10	HALLMARK_MYC_TARGETS_V25	MT1G	C11orf98	LBHD1	FABP5	PSMB10	RPS26P31	DKK1	MT1X	PTTG1	AC040162.1	AC004552.1	CDKN3	AC004148.1	LSM10	PSMG4	C12orf45	RRP9	EEF1AKMT4	HMGB1P6	BOLA3	ZNF593	SRM	NPM3	AC004057.1	GPD1	SNHG19	AL118516.1	RPL17	RNASEH1-AS1	MT1E	KIF9	MRPL40	NOP16	RPL23AP2	SNRPGP15	BX679664.3	EXOSC5	SS18L2	POLR3K	MRPS17	SNHG3	CCDC124	PDCD5	SNRPF	UQCC2	MRPS12
Mitotic spindle	Hep G2_Liver_8.2	region_7	HALLMARK_WNT_BETA_CATENIN_SIGNALING1	KCNQ1OT1	NEAT1	GOLGA8A	ZFHX3	GOLGA8B	PNRC1	RELN	ANKRD36	GABPB1-AS1	MALAT1	MATN3	ANKRD36C	UBE2H	ZKSCAN1	COL27A1	FAM102A	AKAP9	ATRX	IL1R1	PDCD4	NPIPB13	GOLGB1	GREB1	NPIPB5	HERC2P2	NR2F1	SMG1P1	FST	RNF213	NFIA	NKTR	DEPP1	TNRC6B	SOX6	RALGAPA1	ATM	ZMAT3	SNHG14	MXD4	AHSA2P	ANKRD36B	HDAC5	SLC22A23	CHD6	TBC1D4	RSRP1
NA	786-O_Kidey_7.1	NA	HALLMARK_OXIDATIVE_PHOSPHORYLATION	SELENOM	CYBA	MZT2B	RPS4Y1	COX5B	MZT2A	ATP5ME	TMEM141	NDUFB2	SNRPG	PHPT1	MRPL41	SSR4	BOLA2B	COX4I1	FAM96B	ENY2	DDT	C8orf59	AP000350.4	DDTL	HSBP1	RPL36A-HNRNPH2	MIF	ZNHIT1	AC010323.1	UQCRQ	PET100	C9orf16	TMA7	ROMO1	NDUFA2	PCBD1	RPL36	UQCR10	SNRPD2	SEM1	NDUFA7	NDUFA1	NDUFB7	OST4	LAMTOR4	GSTO1	CKS2	LSM7	CIB1
NA	786-O_Kidey_7.6	NA	HALLMARK_TNFA_SIGNALING_VIA_NFKB	SLC7A5	UBE2C	MYH9	CKAP4	FLNA	SDC4	GADD45A	CDK6	KPNA2	ZFP36L1	SLC38A1	CXCL8	PSMD2	SLC16A3	SCD	ICAM1	CANX	DDIT4	TMED9	EIF4G1	PRKDC	CCND1	CXCL2	LMNB2	MTRNR2L12	CYR61	MGLL	MKI67	KLF6	ACTN4	FSTL1	P4HB	CLDN4	TGOLN2	ARL6IP1	EIF4H	IER3	DCBLD2	EREG	LRRFIP1	IRS2	FSCN1	ATP1A1	IGFBP3	DUSP1	AHNAK
MT	786-O_Kidey_8.4	region_8	NA	MTRNR2L12	MT-ATP8	MT-ND6	FP671120.4	MT-ND5	MT-ND4L	FP236383.2	MALAT1	MTRNR2L8	MT-ND2	MT-CYB	MT-ND4	MT-ND1	MT-CO3	MT-ND3	MT-ATP6	MT-CO1	MT-CO2	CENPF	HIST1H4C	FN1	PRRC2C	MKI67	PRKDC	AHNAK	CALD1	NEAT1	SLC7A5	DST	CXCL8	DSTN	MAP1B	HSP90B1	SPARC	FLNA	GLS	CTSD	ITGB1	UGCG	NCL	TOP2A	MYH9	YWHAE	ACTA2	IGFN1	SON
G2/M	786-O_Kidey_8.5	region_12	HALLMARK_G2M_CHECKPOINT	PLK1	AURKA	TOP2A	KPNA2	CDC20	TPX2	KIF2C	CENPF	CCNB1	ARL6IP1	DEPDC1	ANLN	UBE2C	PRC1	AC068831.7	CDCA8	BUB1	HMGB2	CKS2	HMMR	ASPM	UBE2S	PRR11	TACC3	CKAP2	CENPE	CDK1	DLGAP5	KIF20B	KIF20A	TNFAIP8L1	CEP55	TUBB4B	NEK2	NUSAP1	CDCA3	KIF14	FAM72B	CENPA	CLDN4	SAPCD2	SGO2	HJURP	TUBB2B	FAM83D	ECT2
EMT II	786-O_Kidey_8.8	region_2	HALLMARK_EPITHELIAL_MESENCHYMAL_TRANSITION	PRSS23	TAGLN	BEX1	ACTA2	CDKN2A	COL1A2	TPM2	DKK3	CTGF	IGFBP7	SERPINH1	IFI6	MX1	IFITM2	S100B	SERPINE2	SFRP1	COL1A1	IFITM1	ISG15	MYL9	FLOT1	NQO1	SPARC	DSTN	CALD1	CKB	CD9	IFITM3	THBS1	IFI27L2	SH3BGRL	S100A13	BEX3	HLA-C	FBXO32	PTN	RRBP1	THY1	EFEMP1	NPC2	MYLK	HIF1A	IFI27	COL6A2	NDUFA13
G1/S	Hap1_Leukemia_6.1	region_11	HALLMARK_E2F_TARGETS9	CCNE2	FAM111B	UNG	CDC6	CLSPN	MCM5	DTL	MCM6	ATAD2	WDR76	FEN1	MCM10	EXO1	CASP8AP2	PCNA	POLD3	UHRF1	HIST1H1D	HELLS	RFC4	AC012476.1	RAD51	TCF19	MCM4	BARD1	SLBP	PSMC3IP	MCM3	TK1	CHAF1A	SLFN11	ASF1B	MSH6	MCM2	KDELC2	RBBP8	PRIM1	ATAD5	BRCA1	HIST1H1C	RBM14	BRI3BP	DNAJC9	GINS2	RNF138	FBXO5
G2/M	Hap1_Leukemia_6.3	region_12	HALLMARK_G2M_CHECKPOINT16	PIF1	AURKA	PLK1	CENPE	KIF20A	CENPA	TOP2A	SGO2	CDCA3	CDCA8	DLGAP5	PSRC1	FAM83D	KPNA2	CDK1	GTSE1	NEK2	CCNF	TPX2	G2E3	DEPDC1	KIF23	ARL6IP1	KIF14	CKAP2L	CCNB1	KIF2C	CENPF	CDCA2	ASPM	KIFC1	HMMR	GAS2L3	CKS2	KIF18A	CDC20	NDE1	NUSAP1	CEP55	CKAP2	BUB1	RACGAP1	ARHGAP11A	KNSTRN	HJURP	PIMREG
MYC	Hap1_Leukemia_8.3	region_10	HALLMARK_MYC_TARGETS_V22	PLD6	AEN	SAPCD2	RSRP1	CCND2	CDC20	RRS1	CD3EAP	NEAT1	ENTR1	GRPEL1	ZNF37A	TWNK	ZNF121	SURF6	TNFRSF10B	RGS16	RABGGTB	SNHG7	NOP16	FAM208B	NOP2	CDT1	DDX21	TVP23B	UTP14A	MAT2A	HSPA8	SLC39A14	YDJC	DNAJC2	PUS1	HES6	PUS7	UTP15	LMNA	TMEM243	WDR3	POLR1C	CCNB1	SNHG15	CDK7	CCNB2	NIP7	SETD6	MALAT1
Interphase	Hap1_Leukemia_8.8	region_9	HALLMARK_MITOTIC_SPINDLE6	FP671120.4	FP236383.2	ARHGEF12	ZBTB20	DYNC1H1	SPTBN1	ANKRD50	ANKRD36C	NORAD	DICER1	DDX6	TNRC6B	PKN2-AS1	MAP1B	PIK3R3	CEP350	ANKRD36	VPS13C	GOLGB1	SPEN	PRKDC	HUWE1	SPTAN1	AKAP9	ZFC3H1	CUL4B	NIPBL	HECTD1	RLIM	PIK3C2A	ZNF217	SETX	AFF4	PCNT	TAOK1	NIN	RANBP2	MIA3	KIF1B	UTP20	MDN1	ATRX	RBL2	TOR1AIP2	VPS13A	SOX4
IFN response	HeLa_Cervical_7.4	region_3	HALLMARK_INTERFERON_GAMMA_RESPONSE	OASL	IFIT1	IFIT3	ISG15	IFI44	HERC5	IFIT2	DDX58	IFIH1	SAMD9	PMAIP1	IFI6	ZC3HAV1	OAS1	SQOR	KRT17	TRIM26	PRSS23	STK17A	AL353751.1	MFSD14A	AC118553.2	SAR1A	IGFBP6	SCPEP1	MAP4K4	PLAUR	CHEK2	MAL2	SAT1	CDKN2C	PLSCR1	PDLIM7	ZFP36L2	RNF149	IFI27	ETS2	GABARAPL1	TMEM173	MALSU1	STAT1	PSMB8	XPA	CD276	FNDC3A	SP100
G1/S	HeLa_Cervical_7.6	region_11	HALLMARK_E2F_TARGETS	HIST1H4C	FAM111B	CCNE2	UNG	EXO1	FBXO5	CDC6	CLSPN	MCM10	RRM2	DTL	MCM5	ATAD2	ASF1B	MCM6	TCF19	FEN1	PCNA	CTGF	RAD51	AC012476.1	ESCO2	UHRF1	CHAF1A	MCM2	CDCA5	CDT1	POLD3	TOPBP1	FANCG	PSMC3IP	MSH6	DAAM1	CDC45	MCM4	HELLS	CENPQ	DSCC1	EMP2	RAD51AP1	CDK1	BRCA1	RFC4	LRRC26	MCM3	SERTAD4
NA	HeLa_Cervical_8.1	NA	NA	NDRG1	CA9	BNIP3	BNIP3L	EGLN3	INSIG2	TMEM45A	IGFBP3	ENO2	LOX	HILPDA	INSIG1	ALDOC	SLC2A1	NDUFA4L2	C4orf3	EFNA1	FAM162A	LOXL2	MXI1	NRG4	P4HA2	TTYH3	ZNF395	ITGA5	PLOD2	C11orf86	ANKZF1	WSB1	BHLHE40	AK4	WISP2	GBE1	CDKN1A	ERO1A	CNOT8	EGLN1	ADM	CSRP2	PTTG1IP	BTG1	GLRX	SLC5A3	AKR1C3	TPBG	RRAGA
Interphase	HeLa_Cervical_8.3	region_9	HALLMARK_MITOTIC_SPINDLE10	BDP1	PRRC2C	GOLIM4	DSP	BOD1L1	MALAT1	AKAP9	NORAD	NEAT1	GOLGA4	ONECUT2	BPTF	RANBP2	SBNO1	EEA1	CENPF	GOLGB1	HECTD1	PEG10	BAZ2A	CHD4	HEXIM1	ZFR	MGA	RB1CC1	MYCBP2	WNK1	SON	CHD2	WDR43	ZC3H11A	CKAP5	SETD2	DST	OSBPL8	RAD50	ECPAS	NUFIP2	CEP350	ZC3H13	FAM208A	PURB	DYNC1H1	IQGAP1	LARP4	USP7
G2/M	HeLa_Cervical_8.5	region_12	HALLMARK_G2M_CHECKPOINT21	UBE2C	AURKA	PLK1	TOP2A	CDCA3	FAM83D	CDCA8	AURKB	CENPA	CKS2	CCNB1	CDK1	GTSE1	NDC80	DEPDC1	PSRC1	KIF2C	HMMR	KIF20A	ARL6IP1	CENPE	CKAP2L	KIF14	KIF23	KPNA2	TPX2	KNSTRN	NEK2	KIFC1	PIMREG	CENPF	CDC20	ARHGEF39	TTK	ASPM	NUF2	DLGAP5	NUSAP1	HJURP	RACGAP1	ARHGAP11A	SGO2	CCNA2	BUB1B	KIF18A	UBE2S
MYC	HeLa_Cervical_8.7	region_10	HALLMARK_MYC_TARGETS_V24	RRP9	DUSP2	SNHG7	CCNQ	PAGE1	TMEM216	PNO1	C12orf45	NOP16	NDUFAF4	RABEPK	FOSL1	ZNF593	NLE1	DNAH14	DIMT1	SURF2	NFKBIB	PSMB10	LYAR	SPHK1	HES7	GTF2H2	DOHH	RCL1	LSM7	AC040162.1	NR2F6	PDCD2L	YRDC	RP9	PINX1	AL355338.1	RPIA	RPL22L1	DHRS4-AS1	LYSMD2	TEAD4	POLR1C	TAMM41	POLR3G	RRS1	FABP5	MRPS12	CDC34	KIF9
NA	SK-BR-3_Breast_6.1	NA	HALLMARK_MITOTIC_SPINDLE22	FP236383.5	FP671120.7	MT-RNR1	ARHGAP5	TRPS1	ZNF217	WNK1	SAMD12	ARHGEF12	CCDC6	SNX27	PTPN11	CTNNA1	PRKCI	CDK12	NORAD	MT-RNR2	SKIL	ADAR	TXNRD1	PPP1CB	ZNF704	NCOA3	DDX6	CUX1	HIST1H1D	ZNF770	ASH1L	BPTF	WWC2	ARFGEF1	BROX	KPNA4	ZBED6	IARS2	ZC3H11A	HNRNPCP2	EFCAB14	ANKHD1	MED1	ZNF664	CTTN	EIF2AK2	ZNF146	ARHGAP35	LSM14A
Estrogen response	SK-BR-3_Breast_6.4	region_6	HALLMARK_ESTROGEN_RESPONSE_EARLY8	LCN2	GCHFR	XBP1	ANXA9	LXN	DSCAM-AS1	CRABP2	SPDEF	ZG16B	SPINK8	SLPI	CGA	CD82	MMEL1	TRAPPC6A	TMPRSS4	SELENBP1	TMEM205	STARD10	TRGC1	CAPS	SERHL2	ADIRF	PLAAT4	BLVRA	FXYD3	CREB3L4	AQP3	TKFC	PCCA-DT	AGR2	AC068580.4	PXMP4	NME3	RNASET2	SERHL	HIST2H2AA3	TSPAN1	TMEM134	GPR160	ID1	GDPD3	MLPH	CYB5R1	TLCD1	S100A16
G1/S	SK-BR-3_Breast_6.6	region_11	HALLMARK_E2F_TARGETS31	TOP2A	CDC6	RRM2	CDK1	UBE2C	DSCC1	PCLAF	ATAD2	PCNA	HMGB2	ZWINT	UBE2T	BIRC5	NUSAP1	AC087721.2	FAM111B	ASF1B	AURKA	MAD2L1	TYMS	CENPF	FEN1	GMNN	PTTG1	TPX2	SMC4	DHFR	MCM7	ANLN	CKS1B	RFC4	STMN1	TEX30	TK1	RFC2	MYBL2	CDKN3	DUT	CENPM	HIST1H4C	RRM1	CDCA5	ESCO2	PKMYT1	DEK	CDC20
EMT I	SK-BR-3_Breast_7.6	region_5	HALLMARK_EPITHELIAL_MESENCHYMAL_TRANSITION13	TFPI2	GPRC5A	OLR1	MYL9	SERPINE1	TPM1	ANXA3	CDKN2B	PSG4	TAGLN	FHL2	PRSS23	ITGB6	IGFBP5	TGFB2	C15orf48	KRT80	ACTG1	TCIM	SAA1	CSRP1	CAV1	ERP27	ZYX	TRAM1	PLAC8	CD44	IL32	DKK1	CALD1	KRT17	NT5E	PTS	CCN1	PDLIM7	EFNA1	PMEPA1	GSN	FLNA	STK38L	IGFBP7	CST6	ANXA2	PALLD	LCP1	TAP1
Interphase	SK-BR-3_Breast_7.7	region_9	HALLMARK_PROTEIN_SECRETION1	MALAT1	PILRB	NEAT1	STAG3L5P-PVRIG2P-PILRB	AGRN	AHNAK	AKAP9	SERPINE1	AL645608.5	EGFR	NPIPB5	INPPL1	CLCN7	TRIM56	CCNL2	SRRM2	DYNC1H1	IGF2R	GOLGB1	PLXNB2	PTPRF	ZDHHC7	LAMA5	CEP350	SEMA3B	SON	SCD	ATP2B1	PATJ	RNF213	IGFBP5	DST	HUWE1	PLEC	KIAA0100	PHIP	SREBF1	CHD3	MYH9	PRRC2C	KMT2A	EPPK1	ULK1	HGS	STARD3	ARGLU1
MT	SK-BR-3_Breast_8.3	region_8	HALLMARK_EPITHELIAL_MESENCHYMAL_TRANSITION19	FP236383.5	FP671120.7	MT-RNR1	TPM2	LGALS1	MT-RNR2	MT2A	POSTN	SPARC	GSTP1	MTRNR2L12	MT-ND3	COL1A2	FN1	MTATP6P1	LGALS3	SDC2	MTCO3P12	MT-ATP6	MT-ND5	MT-ND6	MT-ND2	MT-CO2	MT-ND4	MT-ND4L	TGFBI	MT-CO3	MTND2P28	GPX1	MT-CYB	MT-ND1	MTND1P23	CAV1	MT1E	EMP3	CAVIN1	MTCO1P12	MT-CO1	PTTG1	FHL1	COL1A1	THY1	MT-ATP8	MYL9	BEX3	UQCRB
[truncated: 4 more columns]
