# Supplementary material for: Single cell multi-omics reveal intra-cell-line heterogeneity across human cancer cell lines
Source: Nat Commun. 2023 Dec 9;14:8170. doi: 10.1038/s41467-023-43991-9 (PMC10710513; doi:10.1038/s41467-023-43991-9)
Supplement: Supplementary file 5 — Supplementary Data 2 [file 41467_2023_43991_MOESM5_ESM.xlsx]

## Sheet: Sheet1
Supplementary Data 2. Expression programs derived from NMF.
Name	Cell lines	NMF based program	Frequent genes
Cluster_1	FaDu HT-29 MDA-MB-453 SW620 K-562 MCF7 MDA-MB-361 Caco-2	Metabolism	EEF1A1 ANKRD17 CD81 MCMBP SEC16A TGIF2-RAB5IF DIAPH1 IRAK1 RPS16 RRP36 TMEM250 UPF1 ADD1 CHKA CTSZ ERO1A FOXA1 PROSER1 PUM1 RPS2 SEC24C STK24 TAF10 UBE2S YRDC YWHAH DNLZ HNRNPD RAB5IF SAPCD2 YWHAQ ADCY6 AGPAT3 AKT2 API5 CARD9 ETV4 GCN1 HES4 IARS MGAT4B OGA PABPC4 PDXK PFKM SLC7A1 UBAP1
Cluster_2	786-O SNB75 BT-549 SCC-4 SCC-4.2 HCT-8	EMT II	COL1A1 COL1A2 SPARC CTHRC1 IFI6 LUM MX1 CTGF FBXO32 FN1 FSTL1 GJA1 GNG11 GYPC HTRA1 ISG15 LOXL1 PCOLCE VIM ACTA2 AKR1B1 ANGPTL4 APOC1 BGN BIRC7 BST2 CALD1 CCDC80 CCL26 CHN1 CNN1 COL5A1 COL5A2 COL6A2 CPA4 CXCL1 DPT FAM20C GBP2 GFPT2 HPCAL1 IFI27 IFI27L2 IFITM1 IFITM2 IFITM3 IGFBP3 IGFBP7 INHBA L1CAM LGALS1 LGALS3 LOX LY6E MSC MYL9 NDUFA4L2 POSTN PTN QPCT QSOX1 SERPINE1 SPOCK1 SPON2 SRGN TAGLN TFPI…
Cluster_3	HeLa HNSCCUM-02T HCT-8 FaDu LS 174T	IFN response	IFI44 SAMD9 DDX58 HERC5 IFIT1 IFIT2 IFIT3 IGFBP6 KRT17 OAS1 OASL DDX60 IFI6 IFIH1 ISG15 MX1 PDLIM7 PLAUR PMAIP1 XAF1 AC118553.2 APOL1 B4GALT5 BST2 CDKN1A DDX60L FNDC3A HERC6 HLA-B IFI27 ISG20 JUNB KLF4 LAMB3 MAP4K4 MFSD14A PARP14 PARP9 PLSCR1 PRSS23 RNF149 RNF213 RSAD2 SDC4 SP100 SQOR STAT1 TIPARP WARS ZC3HAV1
Cluster_4	HNSCCUM-02T HNSCCUM-03T T-47D A-253 HCT 116 MDA-MB-361 Caco-2.2 MDA-MB-231 COLO 205 SF295	Stress response	DDIT3 ASNS HERPUD1 TRIB3 CDKN1A DDIT4 NUPR1 GADD45A GDF15 PSAT1 STC2 IFRD1 MAP1LC3B PPP1R15A SLC3A2 TXNIP WARS AARS CAMTA2 CARS CEBPG DNAJB9 EPB41L4A-AS1 GABARAPL1 GFPT1 KDELR3 PLPP5 PNRC1 SARS SAT1 SESN2 SLC7A11 TSC22D1 UPP1
Cluster_5	T-47D DLD-1 ZR-75-1 Hep G2 K-562 RPMI 8226 HCT-15 Huh7 SK-BR-3	EMT I	ANXA1 ANXA3 AREG S100A4 EMP3 IL32 KRT19 KRT7 LGALS1 MT2A PLAC8 SDC4 TNFRSF12A UCA1 ACTG1 ANKRD1 C4BPB CSRP1 FHL2 GPRC5A GSTP1 IER3 IFITM3 IL18 KRT18 MT1E PRSS23 S100A10 S100A2 SERPINE1 TIMP1 TPM4 VIM ZYX
Cluster_6	SCC-4 SCC-4.2 HNSCCUM-02T FaDu HCC 1937 A-253 MDA-MB-468 HCT 116 MCF7 LS 174T HCT-8 RKO SK-BR-3 ZR-75-1 HNSCCUM-03T Huh7 Hs 578T LoVo COLO 205 DLD-1 HCT-15 MDA-MB-231 T-47D MDA-MB-453 MDA-MB-361 BT-474	Estrogen response	FXYD3 ADIRF AGR2 TSPAN1 DDIT4 SLPI AKR1C3 AP003419.1 AQP3 ID1 KRT19 TFF3 LCN2 POLD4 S100A4 S100P
Cluster_7	ZR-75-1 Lovo Hep G2 RKO	Mitotic spindle	ANKRD36 ANKRD36C GOLGA8A ANKRD36B GOLGA8B HERC2P2 MALAT1 NKTR NPIPB5 SMG1P1 VPS13A DST NEAT1 AKAP9 ANKRD18A AP000347.1 ARHGAP11B ASPM ATAD5 CENPE FTX GABPB1-AS1 HERC2P3 KCNQ1OT1 NPIPB13 OGT PCNT RNF213 SMCHD1 SRRM2 SYNE2 ZFC3H1 ZKSCAN1
Cluster_8	MDA-MB-468 Huh7 Hs 578T SK-BR-3 RKO 786-O SNB75 HCC 1937 SF295 BT-549 SW480 SF268 SCC-4.2 SCC-4	MT	MT-ND1 MT-ATP6 MT-ND2 MT-ND4 MT-ND4L MT-CYB MT-ND3 MT-ND5 MT-CO3 MT-CO1 MALAT1 MT-ATP8 MT-CO2 DST MT-ND6 MTATP6P1 MTCO1P12 MTCO3P12 MTND1P23 NEAT1 SRRM2 DYNC1H1 MTND2P28 MTRNR2L12 PRKDC ANKRD11 FLNA FN1 HIST1H4C MT-RNR1 MT-RNR2 QPRT
Cluster_9	MCF7 HCT 116 HCT-15 DLD-1 HeLa K-562 FaDu HT-29 MDA-MB-468 Caco-2.2 MDA-MB-361 Hap1 SW620 T-47D BT-474 A549 COLO 205 Hep G2 HNSCCUM-03T SF268 HNSCCUM-02T A-253 RPMI 8226 MDA-MB-231 SK-BR-3 HCT-8 Hs 578T MDA-MB-453 SCC-4	Interphase	PRRC2C AKAP9 BDP1 GOLGB1 NIPBL DST DYNC1H1 HECTD1 BPTF DSP KMT2A MALAT1 NORAD PRKDC USP34 SPTBN1 ANKRD11 GOLGA4 NEAT1 RANBP2 RIF1 SBNO1 SETX SPEN BOD1L1 CEP350 GABPB1-AS1 AHNAK ATRX HUWE1 JMJD1C NSD1 PHF3 SMG1
Cluster_10	A-253 Caco-2 Caco-2.2 Hep G2 HeLa MDA-MB-453 HCT 116 MCF7 LoVo Hap1 HCT-15	MYC	NOP16 RRP9 C12orf45 NDUFAF4 AC040162.1 EEF1AKMT4 PDCD2L RPP40 RRS1 CCDC86 DKK1 MYC PSMB10 TWNK WDR3 ZNF593
Cluster_11	ZR-75-1 MDA-MB-361 MDA-MB-468 HT-29 BT-474 MDA-MB-231 MCF7 Hs 578T BT-549 MDA-MB-453 LS 174T HCT-15 DLD-1 A549 Caco-2 Caco-2.2 Hep G2 T-47D HeLa HCT 116 LoVo FaDu Hap1 SF295 SW620 HCC1937 SK-BR-3 COLO 205 SF268 Huh7 HNSCCUM-03T SCC-4.2 SCC-4 HNSCCUM-02T	G1/S	CDC6 FAM111B ASF1B ATAD2 EXO1 FEN1 RRM2 CDC45 HIST1H4C FBXO5 HELLS MCM5 RAD51 RFC4 CLSPN GINS2 MCM10 PCNA RAD51AP1 CDCA5 CENPU DTL PKMYT1 CDK1 ESCO2 MCM3 UNG DHFR MCM2 MCM4 MCM6 PSMC3IP TCF19 CCNE2 DSCC1 TYMS DSN1 PCLAF POLD3 AC012476.1 CHAF1A BRCA1 RFC2 TK1 ZWINT ORC6 CDCA4 DUT WDR76 ATAD5 FAM111A MASTL MELK PRIM1 RFC3 MCM7 UHRF1 GMNN UBE2T USP1
Cluster_12	FaDu T-47D HT-29 SCC-4.2 SCC-4 BT-474 MCF7 Caco-2.2 A-253 BT-549 MDA-MB-231 A549 Hs 578T Huh7 SW620 HNSCCUM-02T HeLa HNSCCUM-03T HCT-15 DLD-1 LoVo LS 174T MDA-MB-453 MDA-MB-361 Caco-2 RKO SF268 SW480 Hep G2 HCT-8 SF295 K-562 MDA-MB-468 HCC1937 ZR-75-1 SNB75 786-O Hap1 HCT 116	G2/M	CENPF CCNB1 CDCA8 TOP2A AURKA KIF2C PLK1 ASPM CDCA3 CENPE DLGAP5 NUSAP1 TPX2 CDC20 GTSE1 HMMR UBE2C KIF20A KNSTRN CENPA DEPDC1 NDC80 CCNB2 NEK2 BUB1 KIF23 NUF2 PRC1 FAM83D KPNA2 PIMREG CCNA2 CKAP2 CKS2 SGO2 AURKB CDK1 CEP55 HMGB2 AC068831.7 ARL6IP1 KIF14 MKI67 BUB1B ANLN PSRC1 BIRC5 KIFC1 PRR11 RACGAP1 ARHGAP11A KIF20B PTTG1 HJURP TACC3 CDCA2 CKAP2L CDKN3 KIF4A
