# Supplementary material for: Single cell multi-omics reveal intra-cell-line heterogeneity across human cancer cell lines
Source: Nat Commun. 2023 Dec 9;14:8170. doi: 10.1038/s41467-023-43991-9 (PMC10710513; doi:10.1038/s41467-023-43991-9)
Supplement: Supplementary file 6 — Supplementary Data 3 [file 41467_2023_43991_MOESM6_ESM.xlsx]

## Sheet: Sheet1
Supplementary Data 3. TF clusters revealed by scATAC-seq.
A one-tailed hypergeometric test was used to test the statistically significant differences. FDR-adjusted p-value <0.05.
TF cluster	TFs in cluster	Description	Gene Ratio	Bg Ratio	p value	p.adjust	q value	gene ID	Count	Cell line
Cluster 1	AC0021266, AC0125311, AC2261502, AIRE, AL6628305, AL6628334, AL66283413, AL7735441, AL8448538, AL8454643, ALX1, ALX4, ARID3A, ARID3B, ARID3C, ARID5A, ATF5, ATOH7, BARHL1, BARX1, BARX2, BBX, BHLHA15, BHLHE22, BPTF, BX0885802, BX2846861, BX9272396, CDC5L, CDX4, CPEB1, CR3882194, CR3882292, CR7597843, CR7598154, CR8124782, CR8477943, CR9338788, CSDA, DBX2, DLX2, DLX3, DLX4, DLX5, DLX6, DMRT1, DMRT2,…	HALLMARK_INTERFERON_ALPHA_RESPONSE	5/30	97/4383	0.000439844	0.0118758	0.0101859	IRF1/IRF2/IRF7/IRF9/STAT2	5	tfs_1
Cluster 2	AHR, AHRR, ARNT2, ARNTL, ARNTL2, ATF1, ATF3, ATF6, BHLHE40, BHLHE41, C13orf38SOHLH2, CEBPZ, CENPB, CREB1, CTCF, CTCFL, DNMT1, E2F2, E2F4, E2F5, E2F6, E4F1, EGR1, EGR2, EGR3, EGR4, ELF1, ELF4, ELK1, ELK3, ELK4, ENSG00000235187, EPAS1, ERF, ERG, ETS1, ETS2, ETV1, ETV3, ETV4, ETV5, ETV6, FEV, FLI1, GABPA, GLIS1, GLIS2, HES1, HES4, HEY1, HIF1A, INSM1, KLF1, KLF10, KLF11, KLF13, KLF14, KLF15, KLF16, K…	HALLMARK_ESTROGEN_RESPONSE_EARLY	8/47	200/4383	0.0011053	0.020448	0.0180338	BHLHE40/EGR3/ELF1/HES1/KLF10/KLF4/MYC/TFAP2C	8	tfs_2
Cluster 3	AL5921702, BCL6, BCL6B, CEBPA, CEBPD, CT4768282, DUX1, DUX3, DUX4, DUX4L2, DUX4L3, DUX4L5, DUX4L6, DUXA, ENSG00000215754, ENSG00000217642, ENSG00000224558, ENSG00000225958, ENSG00000226866, ENSG00000227522, ENSG00000228710, ENSG00000229544, ENSG00000230380, ENSG00000230776, ENSG00000232923, ENSG00000233294, ENSG00000233361, ENSG00000233698, ENSG00000233794, ENSG00000234550, ENSG00000236207, ENSG0…	HALLMARK_TNFA_SIGNALING_VIA_NFKB	4/8	200/4383	0.000254923	0.00203938	0.00187838	BCL6/CEBPD/NFAT5/NR4A2	4	tfs_3
Cluster 4	AL6628245, AL8445277, ATF4, BACH1, BACH2, BATF, BATF3, BCL11A, BCL11B, BRCA1, CBFB, CEBPB, CEBPE, CEBPG, CIC, CR3545653, CR7597334, CR9368773, ENSG00000234254, ENSG00000250096, EOMES, ESR2, ESRRA, ESRRB, ESRRG, ETV7, FERD3L, FOS, FOSB, FOSL1, FOSL2, HAND1, HAND2, HNF4A, HNF4G, HOXB1, IKZF1, IKZF4, IRF4, JDP2, JUN, JUNB, JUND, MAF, MAFB, MAFF, MAFG, MAFK, MEIS1, MEIS2, MITF, NFE2, NFE2L1, NFE2L2, …	HALLMARK_TNFA_SIGNALING_VIA_NFKB	13/52	200/4383	3.3213e-07	1.2621e-05	1.11876e-05	CEBPB/FOS/FOSB/FOSL1/FOSL2/JUN/JUNB/MAFF/NFE2L2/NR4A1/NR4A3/STAT5A/TGIF1	13	tfs_4
Cluster 5	ALX3, ARID5B, ARX, BARHL2, BHLHE23, BSX, CUX1, CUX2, DBP, DLX1, EMX1, EMX2, EN1, ESX1, EVX1, EVX2, GBX2, HESX1, HMGA2, HOXA7, HOXB3, HOXD1, HSF2, IRX2, ISL1, ISX, LHX4, LHX9, MEOX1, MIXL1, MSX1, MSX2, NEUROD2, NEUROD4, NEUROD6, NEUROG1, NEUROG2, NEUROG3, NOTO, OLIG1, OLIG2, OTP, OVOL1, PAX4, PAX7, PDX1, PHOX2B, PITX1, PROP1, PRRX1, PRRX2, RAX, RAX2, SHOX, SHOX2, VENTX, VSX2, VTN, ZBTB47, ZFHX2, Z…	HALLMARK_ANGIOGENESIS	2/12	36/4383	0.00411142	0.0226128	0.0173112	MSX1/VTN	2	tfs_5
Cluster 6	CDX1, CDX2, FOXA1, FOXA2, FOXA3, FOXB1, FOXB2, FOXC1, FOXC2, FOXD2, FOXD3, FOXD4, FOXD4L1, FOXE1, FOXF1, FOXF2, FOXG1, FOXI1, FOXI2, FOXJ1, FOXJ2, FOXJ3, FOXK1, FOXK2, FOXL2, FOXM1, FOXN2, FOXN3, FOXO1, FOXO4, FOXP1, FOXP2, FOXP4, FOXQ1, FOXS1, HOXA13, HOXB13, HOXB9, HOXC10, HOXC12, HOXC13, HOXD10, HOXD13, KIAA0415, LEF1, SOX4, SOX9, SRY, TCF7L1, TCF7L2, ZNF35	HALLMARK_PANCREAS_BETA_CELLS	2/13	40/4383	0.00594495	0.0832293	0.081352	FOXA2/FOXO1	2	tfs_6
Cluster 7	FOXD1, FOXD4L2, FOXD4L3, FOXD4L4, FOXD4L5, FOXD4L6, FOXE3, FOXO3, FOXP3, GRHL1, NFIA, NFIB, NFIC, NFIX, SOX13, TCF7, TP63, TP73, ZSCAN16	HALLMARK_P53_PATHWAY	2/4	200/4383	0.0116968	0.0584841	0.0369373	FOXO3/TP63	2	tfs_7
