# Supplementary material for: Single cell multi-omics reveal intra-cell-line heterogeneity across human cancer cell lines
Source: Nat Commun. 2023 Dec 9;14:8170. doi: 10.1038/s41467-023-43991-9 (PMC10710513; doi:10.1038/s41467-023-43991-9)
Supplement: Supplementary file 7 — Supplementary Data 4 [file 41467_2023_43991_MOESM7_ESM.xlsx]

## Sheet: Sheet1
Supplementary Data 4. TFs sorted with the motif enriched in the peaks of heterogeneous accessibility.
Cell line	Motif	Ranking	CombinedVars
MDA-MB-231	SMARCC1	1	22.9819
MDA-MB-231	FOSL1	2	21.9435
MDA-MB-231	JUNB	3	21.8574
MDA-MB-231	FOXA1	4	21.5566
MDA-MB-231	FOSL2	5	21.0229
MDA-MB-231	JUND	6	20.7917
MDA-MB-231	JUN	7	20.7221
MDA-MB-231	FOS	8	20.5022
MDA-MB-231	FOXA2	9	19.7471
MDA-MB-231	RELA	10	19.6788
MDA-MB-231	NFKB1	11	16.3833
MDA-MB-231	BACH1	12	16.0716
MDA-MB-231	JDP2	13	15.3914
MDA-MB-231	REL	14	15.0848
MDA-MB-231	CTCF	15	14.8254
MDA-MB-231	FOSB	16	14.0324
MDA-MB-231	FOXB2	17	13.6951
MDA-MB-231	CBFB	18	13.5594
MDA-MB-231	BACH2	19	13.4936
MDA-MB-231	RUNX2	20	12.0247
MDA-MB-231	ENSG00000250096	21	12.0247
MDA-MB-231	FOXA3	22	11.6281
MDA-MB-231	RUNX3	23	11.2831
MDA-MB-231	NFKB2	24	11.1844
MDA-MB-231	GATA2	25	10.3131
MDA-MB-231	GATA1	26	10.0121
MDA-MB-231	TEAD4	27	9.90129
MDA-MB-231	RUNX1	28	9.88662
MDA-MB-231	RELB	29	9.86697
MDA-MB-231	CTCFL	30	9.47826
MDA-MB-231	GATA5	31	9.453
MDA-MB-231	FOXS1	32	9.3668
MDA-MB-231	TEAD3	33	9.33304
MDA-MB-231	FOXB1	34	9.23965
MDA-MB-231	TEAD1	35	9.07303
MDA-MB-231	GATA3	36	8.72489
MDA-MB-231	NFYB	37	8.31336
MDA-MB-231	NFE2	38	8.10128
MDA-MB-231	PBX3	39	7.98137
MDA-MB-231	FOXP3	40	7.58076
MDA-MB-231	FOXD4L3	41	7.58076
MDA-MB-231	FOXD4L5	42	7.58076
MDA-MB-231	FOXD4L6	43	7.58076
MDA-MB-231	FOXD4L4	44	7.58076
MDA-MB-231	FOXD4L2	45	7.58076
MDA-MB-231	HIVEP1	46	7.5653
MDA-MB-231	HIVEP3	47	7.5653
MDA-MB-231	CEBPB	48	7.19575
MDA-MB-231	FOXO3	49	7.09451
MDA-MB-231	FOXE3	50	7.09451
MDA-MB-231	FOXD1	51	7.09451
MDA-MB-231	CEBPZ	52	6.9449
MDA-MB-231	FOXJ2	53	6.84891
MDA-MB-231	FOXD4	54	6.70655
MDA-MB-231	FOXD4L1	55	6.70655
MDA-MB-231	FOXJ1	56	6.70655
MDA-MB-231	SP6	57	6.69979
MDA-MB-231	SP5	58	6.69979
MDA-MB-231	NFIX	59	6.62785
MDA-MB-231	CEBPA	60	6.54923
MDA-MB-231	NFYA	61	6.53233
MDA-MB-231	BATF	62	6.5256
MDA-MB-231	NFYC	63	6.52514
MDA-MB-231	TCF4	64	6.43428
MDA-MB-231	ID3	65	6.34058
MDA-MB-231	ID4	66	6.34058
MDA-MB-231	NFE2L2	67	6.25027
MDA-MB-231	SNAI2	68	6.13909
MDA-MB-231	FOXC1	69	5.99626
MDA-MB-231	KLF14	70	5.83177
MDA-MB-231	KLF11	71	5.83177
MDA-MB-231	ZEB1	72	5.60116
MDA-MB-231	SNAI1	73	5.57236
MDA-MB-231	CEBPD	74	5.54883
MDA-MB-231	FOXK1	75	5.5184
MDA-MB-231	KIAA0415	76	5.5184
MDA-MB-231	SP4	77	5.43475
MDA-MB-231	FOXP1	78	5.41881
MDA-MB-231	FOXP4	79	5.41881
MDA-MB-231	KLF2	80	5.27378
MDA-MB-231	FOXI1	81	5.10995
MDA-MB-231	MESP1	82	5.10834
MDA-MB-231	MESP2	83	5.10834
MDA-MB-231	IRF8	84	5.09213
MDA-MB-231	FOXP2	85	4.99012
MDA-MB-231	IRF2	86	4.95452
MDA-MB-231	CEBPG	87	4.89185
MDA-MB-231	NFIB	88	4.83624
MDA-MB-231	GATA4	89	4.77553
MDA-MB-231	RFX3	90	4.77551
MDA-MB-231	NFIA	91	4.71273
MDA-MB-231	RFX2	92	4.65064
MDA-MB-231	FOXN3	93	4.6295
MDA-MB-231	FOXN2	94	4.6295
MDA-MB-231	FOXL2	95	4.6295
MDA-MB-231	KLF7	96	4.60757
MDA-MB-231	RFX4	97	4.60318
MDA-MB-231	NRF1	98	4.55067
MDA-MB-231	IRF4	99	4.5502
MDA-MB-231	IRF9	100	4.48304
MDA-MB-231	MYOD1	101	4.47659
MDA-MB-231	FOXO1	102	4.44275
MDA-MB-231	FOXG1	103	4.44275
MDA-MB-231	CEBPE	104	4.42486
MDA-MB-231	IRF1	105	4.1135
MDA-MB-231	LMO2	106	4.04828
MDA-MB-231	NR2F2	107	4.0301
MDA-MB-231	KLF1	108	3.98249
MDA-MB-231	IRF3	109	3.96282
MDA-MB-231	SP8	110	3.9585
MDA-MB-231	SP7	111	3.9585
MDA-MB-231	SP9	112	3.9585
MDA-MB-231	GATA6	113	3.9071
MDA-MB-231	RFX8	114	3.89671
MDA-MB-231	ATOH8	115	3.89099
MDA-MB-231	STAT2	116	3.80985
MDA-MB-231	HOXD8	117	3.79365
MDA-MB-231	ELK4	118	3.75704
MDA-MB-231	PITX2	119	3.69979
MDA-MB-231	RFX7	120	3.66668
MDA-MB-231	NR2E1	121	3.65709
MDA-MB-231	MAFF	122	3.58705
MDA-MB-231	MAFK	123	3.54826
MDA-MB-231	KLF16	124	3.5422
MDA-MB-231	GABPA	125	3.5391
MDA-MB-231	TWIST1	126	3.52916
MDA-MB-231	FOXF1	127	3.5288
MDA-MB-231	YY1	128	3.50617
MDA-MB-231	FOXD3	129	3.46462
MDA-MB-231	TFAP2C	130	3.4632
MDA-MB-231	FIGLA	131	3.46122
MDA-MB-231	KLF13	132	3.44933
MDA-MB-231	KLF10	133	3.44933
MDA-MB-231	TCF3	134	3.42619
MDA-MB-231	ERF	135	3.40003
MDA-MB-231	ZBTB3	136	3.36406
MDA-MB-231	ZFP42	137	3.36279
MDA-MB-231	SP3	138	3.36148
MDA-MB-231	NR2F1	139	3.34734
MDA-MB-231	FOXK2	140	3.33803
MDA-MB-231	ELF1	141	3.32862
MDA-MB-231	FOXF2	142	3.30075
MDA-MB-231	KLF4	143	3.22021
MDA-MB-231	ELK1	144	3.19857
MDA-MB-231	YY2	145	3.1959
MDA-MB-231	ELK3	146	3.19474
MDA-MB-231	NEUROD1	147	3.19306
MDA-MB-231	ELF2	148	3.1758
MDA-MB-231	NR4A1	149	3.15779
MDA-MB-231	FLI1	150	3.13547
MDA-MB-231	EBF1	151	3.13092
MDA-MB-231	ETS1	152	3.12134
MDA-MB-231	ERG	153	3.10663
MDA-MB-231	NR2C1	154	3.07479
MDA-MB-231	CREB1	155	3.07248
MDA-MB-231	TCF12	156	3.07226
MDA-MB-231	FEV	157	3.0235
MDA-MB-231	NR2F6	158	3.019
MDA-MB-231	ATOH1	159	3.00413
MDA-MB-231	ENSG00000235187	160	3.00153
MDA-MB-231	FOXE1	161	2.99636
MDA-MB-231	ETV1	162	2.96866
MDA-MB-231	ETV2	163	2.96538
MDA-MB-231	ATF4	164	2.94352
MDA-MB-231	SP2	165	2.93755
MDA-MB-231	YBX1	166	2.9351
MDA-MB-231	ETV4	167	2.9299
MDA-MB-231	ETV5	168	2.91475
MDA-MB-231	ETV3	169	2.8989
MDA-MB-231	ELF5	170	2.88427
MDA-MB-231	SP1	171	2.86295
MDA-MB-231	HNF4A	172	2.83962
MDA-MB-231	MECOM	173	2.83563
MDA-MB-231	ELF4	174	2.80001
MDA-MB-231	ESRRA	175	2.71638
MDA-MB-231	CREB5	176	2.71018
MDA-MB-231	TOPORS	177	2.70624
MDA-MB-231	ESR1	178	2.68148
MDA-MB-231	ESR2	179	2.65833
MDA-MB-231	RXRA	180	2.62034
MDA-MB-231	HNF4G	181	2.59891
MDA-MB-231	EHF	182	2.5983
MDA-MB-231	ESRRG	183	2.58697
MDA-MB-231	TFAP4	184	2.58028
MDA-MB-231	RFX6	185	2.5785
MDA-MB-231	FOXJ3	186	2.56685
MDA-MB-231	ETV7	187	2.5501
MDA-MB-231	CREB3L3	188	2.53519
MDA-MB-231	CREB3	189	2.53519
MDA-MB-231	CREB3L4	190	2.53519
MDA-MB-231	KLF3	191	2.52022
MDA-MB-231	ATF1	192	2.52
MDA-MB-231	MYOG	193	2.51891
MDA-MB-231	KLF5	194	2.50712
MDA-MB-231	NR4A3	195	2.49609
MDA-MB-231	RXRB	196	2.48698
MDA-MB-231	SMAD1	197	2.47661
MDA-MB-231	ATF3	198	2.47356
MDA-MB-231	ASCL1	199	2.46893
MDA-MB-231	ZNF683	200	2.46542
MDA-MB-231	RXRG	201	2.44641
MDA-MB-231	ASCL2	202	2.4421
MDA-MB-231	NR5A1	203	2.42079
MDA-MB-231	ETS2	204	2.41077
MDA-MB-231	FOXI2	205	2.39722
MDA-MB-231	MYF5	206	2.38458
MDA-MB-231	ELF3	207	2.38398
MDA-MB-231	ATF7	208	2.38168
MDA-MB-231	FUBP1	209	2.36475
MDA-MB-231	E2F4	210	2.35021
MDA-MB-231	PRDM1	211	2.33118
MDA-MB-231	KLF12	212	2.31886
MDA-MB-231	TBX4	213	2.31873
MDA-MB-231	CREM	214	2.31247
MDA-MB-231	PKNOX1	215	2.31246
MDA-MB-231	EGR1	216	2.30973
MDA-MB-231	ARID2	217	2.30289
MDA-MB-231	NHLH2	218	2.30077
MDA-MB-231	SOX4	219	2.2927
MDA-MB-231	PKNOX2	220	2.28236
MDA-MB-231	SMAD5	221	2.28032
MDA-MB-231	IRF7	222	2.27642
MDA-MB-231	PLAGL1	223	2.27331
MDA-MB-231	ARID3A	224	2.26458
MDA-MB-231	FOXC2	225	2.2557
MDA-MB-231	BCL11A	226	2.2523
MDA-MB-231	BCL11B	227	2.2523
MDA-MB-231	ETV6	228	2.22914
MDA-MB-231	EGR2	229	2.21468
MDA-MB-231	LHX8	230	2.20811
MDA-MB-231	NKX25	231	2.20105
MDA-MB-231	SRF	232	2.18711
MDA-MB-231	KLF6	233	2.18139
MDA-MB-231	AL8445277	234	2.16229
MDA-MB-231	AL6628245	235	2.16229
MDA-MB-231	CR7597334	236	2.16229
MDA-MB-231	CR3545653	237	2.16229
MDA-MB-231	CR9368773	238	2.16229
MDA-MB-231	IRF5	239	2.16135
MDA-MB-231	SPI1	240	2.15728
MDA-MB-231	IKZF4	241	2.12374
MDA-MB-231	IKZF1	242	2.12374
MDA-MB-231	ZIC5	243	2.12001
MDA-MB-231	RARA	244	2.11998
MDA-MB-231	HLF	245	2.11221
MDA-MB-231	E4F1	246	2.10954
MDA-MB-231	TP73	247	2.1079
MDA-MB-231	RFX5	248	2.10291
MDA-MB-231	SMAD4	249	2.09866
MDA-MB-231	TBX5	250	2.095
MDA-MB-231	WT1	251	2.09254
MDA-MB-231	TFE3	252	2.08463
MDA-MB-231	NR2C2	253	2.07067
MDA-MB-231	HMGA1	254	2.06869
MDA-MB-231	ARNTL2	255	2.05618
MDA-MB-231	SIX5	256	2.04474
MDA-MB-231	DNMT1	257	2.03813
MDA-MB-231	NHLH1	258	2.03578
MDA-MB-231	LYL1	259	2.03578
MDA-MB-231	ZNF35	260	2.02615
MDA-MB-231	MGA	261	2.02007
MDA-MB-231	ZNF219	262	2.01738
MDA-MB-231	HIVEP2	263	2.0129
MDA-MB-231	NR5A2	264	2.01095
MDA-MB-231	STAT1	265	2.00876
MDA-MB-231	REST	266	2.00644
MDA-MB-231	TFAP2B	267	2.00092
MDA-MB-231	SOX1	268	1.99188
MDA-MB-231	ESRRB	269	1.99135
MDA-MB-231	STAT3	270	1.99041
MDA-MB-231	MZF1	271	1.98643
MDA-MB-231	HIC2	272	1.98504
MDA-MB-231	PPARD	273	1.98368
MDA-MB-231	TP63	274	1.98256
MDA-MB-231	ZIC4	275	1.98173
MDA-MB-231	USF2	276	1.97682
MDA-MB-231	FERD3L	277	1.9712
MDA-MB-231	TFEB	278	1.95614
MDA-MB-231	E2F5	279	1.95361
MDA-MB-231	EGR4	280	1.95175
MDA-MB-231	MITF	281	1.94805
MDA-MB-231	PRDM16	282	1.92783
MDA-MB-231	BATF3	283	1.926
MDA-MB-231	AC0021266	284	1.92177
MDA-MB-231	MEF2B	285	1.92177
MDA-MB-231	USF1	286	1.91199
MDA-MB-231	MLXIPL	287	1.90218
MDA-MB-231	TFAP2D	288	1.90215
MDA-MB-231	SMARCC2	289	1.89524
MDA-MB-231	TFEC	290	1.887
MDA-MB-231	TBX1	291	1.88332
MDA-MB-231	E2F6	292	1.87624
MDA-MB-231	MLX	293	1.87024
MDA-MB-231	SPIB	294	1.86381
MDA-MB-231	BHLHE40	295	1.85349
MDA-MB-231	CIC	296	1.85183
MDA-MB-231	SPDEF	297	1.85074
MDA-MB-231	POU3F4	298	1.84234
MDA-MB-231	FOXM1	299	1.83675
MDA-MB-231	INSM1	300	1.83534
MDA-MB-231	ZIC3	301	1.83504
MDA-MB-231	RARB	302	1.83405
MDA-MB-231	ARNTL	303	1.83221
MDA-MB-231	SOX13	304	1.82066
MDA-MB-231	NFIC	305	1.81954
MDA-MB-231	THAP1	306	1.81632
MDA-MB-231	NFATC2	307	1.81086
MDA-MB-231	NFAT5	308	1.81009
MDA-MB-231	NFATC3	309	1.80891
MDA-MB-231	FOXD2	310	1.79719
MDA-MB-231	NR1I2	311	1.79668
MDA-MB-231	GLI1	312	1.78776
MDA-MB-231	POU2F3	313	1.7857
MDA-MB-231	POU5F1B	314	1.7857
MDA-MB-231	ZBTB33	315	1.78374
MDA-MB-231	NR1H3	316	1.78188
MDA-MB-231	NR1H2	317	1.78188
MDA-MB-231	NR6A1	318	1.78132
MDA-MB-231	ZFP161	319	1.77326
MDA-MB-231	TGIF2LX	320	1.77122
MDA-MB-231	TGIF2LY	321	1.77122
MDA-MB-231	ZIC2	322	1.76379
MDA-MB-231	ZNF740	323	1.76354
MDA-MB-231	MLL	324	1.75
MDA-MB-231	TCFL5	325	1.74033
MDA-MB-231	HIC1	326	1.72547
MDA-MB-231	NFE2L1	327	1.72449
MDA-MB-231	NFE2L3	328	1.72449
MDA-MB-231	ZNF143	329	1.7235
MDA-MB-231	ZNF202	330	1.72301
MDA-MB-231	UBP1	331	1.72117
MDA-MB-231	POU2F2	332	1.7192
MDA-MB-231	ZNF281	333	1.7176
MDA-MB-231	ZNF423	334	1.71592
MDA-MB-231	PPARG	335	1.71452
MDA-MB-231	NR4A2	336	1.70417
MDA-MB-231	MAX	337	1.70237
MDA-MB-231	BCL6	338	1.69616
MDA-MB-231	RREB1	339	1.69482
MDA-MB-231	PTF1A	340	1.69235
MDA-MB-231	DBP	341	1.69143
MDA-MB-231	MEF2A	342	1.68494
MDA-MB-231	SOX9	343	1.6773
MDA-MB-231	SRY	344	1.67166
MDA-MB-231	FOXO4	345	1.66645
MDA-MB-231	SREBF2	346	1.65023
MDA-MB-231	ZNF524	347	1.64778
MDA-MB-231	STAT5A	348	1.64477
MDA-MB-231	EGR3	349	1.64431
MDA-MB-231	STAT5B	350	1.63839
MDA-MB-231	POU2F1	351	1.63792
MDA-MB-231	TCF7L2	352	1.63654
MDA-MB-231	NR1H4	353	1.63423
MDA-MB-231	TFDP2	354	1.62731
MDA-MB-231	TFDP3	355	1.62731
MDA-MB-231	TFDP1	356	1.62731
MDA-MB-231	TGIF2	357	1.62699
MDA-MB-231	ENSG00000234254	358	1.62502
MDA-MB-231	STAT6	359	1.62099
MDA-MB-231	MYPOP	360	1.61855
MDA-MB-231	ZNF384	361	1.61695
MDA-MB-231	MEF2C	362	1.60646
MDA-MB-231	TBX2	363	1.60488
MDA-MB-231	MAF	364	1.60156
MDA-MB-231	PLAG1	365	1.60153
MDA-MB-231	MEF2D	366	1.60066
MDA-MB-231	MAFG	367	1.59898
MDA-MB-231	TBX10	368	1.59812
MDA-MB-231	HES4	369	1.59646
MDA-MB-231	THRB	370	1.59512
MDA-MB-231	TBX20	371	1.59438
MDA-MB-231	ARNT	372	1.59134
MDA-MB-231	TAL1	373	1.5901
MDA-MB-231	TAL2	374	1.5901
MDA-MB-231	ZNF238	375	1.58386
MDA-MB-231	ZBTB42	376	1.58386
MDA-MB-231	PATZ1	377	1.58115
MDA-MB-231	MSC	378	1.57912
MDA-MB-231	BPTF	379	1.57446
MDA-MB-231	MAFB	380	1.57237
MDA-MB-231	SPIC	381	1.57191
MDA-MB-231	TCF7	382	1.55769
MDA-MB-231	TEF	383	1.55646
MDA-MB-231	ARID3C	384	1.55616
MDA-MB-231	MYCL1	385	1.55438
MDA-MB-231	BHLHE41	386	1.55436
MDA-MB-231	ONECUT2	387	1.54669
MDA-MB-231	THRA	388	1.54245
MDA-MB-231	ZBTB7A	389	1.53872
MDA-MB-231	SNAI3	390	1.53322
MDA-MB-231	TBX3	391	1.5294
MDA-MB-231	FOXQ1	392	1.5276
MDA-MB-231	RORB	393	1.52537
MDA-MB-231	RFX1	394	1.52357
MDA-MB-231	HOXB1	395	1.52351
MDA-MB-231	SCRT1	396	1.51545
MDA-MB-231	ATF6	397	1.51437
MDA-MB-231	ONECUT1	398	1.51368
MDA-MB-231	GLI2	399	1.51139
MDA-MB-231	SREBF1	400	1.49945
MDA-MB-231	LIN54	401	1.49902
MDA-MB-231	ZIC1	402	1.49866
MDA-MB-231	GLIS3	403	1.49704
MDA-MB-231	ENO1	404	1.49425
MDA-MB-231	ZNF354C	405	1.49412
MDA-MB-231	MXI1	406	1.49181
MDA-MB-231	HES7	407	1.48682
MDA-MB-231	ONECUT3	408	1.48137
MDA-MB-231	E2F3	409	1.46973
MDA-MB-231	MBD2	410	1.46016
MDA-MB-231	TCF21	411	1.45528
MDA-MB-231	ENSG00000187728	412	1.45528
MDA-MB-231	POU3F3	413	1.45486
MDA-MB-231	SOX12	414	1.45396
MDA-MB-231	NKX61	415	1.44961
MDA-MB-231	NKX21	416	1.44347
MDA-MB-231	TFAP2E	417	1.43628
MDA-MB-231	RBPJ	418	1.43291
MDA-MB-231	GLI3	419	1.42879
MDA-MB-231	NR3C1	420	1.42751
MDA-MB-231	TFCP2L1	421	1.42746
MDA-MB-231	MEIS1	422	1.42654
MDA-MB-231	NFIL3	423	1.42384
MDA-MB-231	ZSCAN16	424	1.42226
MDA-MB-231	HOMEZ	425	1.41749
MDA-MB-231	TFCP2	426	1.41696
MDA-MB-231	NR1I3	427	1.4095
MDA-MB-231	RARG	428	1.40596
MDA-MB-231	HES5	429	1.40518
MDA-MB-231	DDIT3	430	1.40357
MDA-MB-231	CREB3L2	431	1.39759
MDA-MB-231	IRF6	432	1.39429
MDA-MB-231	LEF1	433	1.39332
MDA-MB-231	YBX2	434	1.38449
MDA-MB-231	CSDA	435	1.38449
MDA-MB-231	SMAD2	436	1.3843
MDA-MB-231	NFATC4	437	1.38325
MDA-MB-231	CPEB1	438	1.38121
MDA-MB-231	SCRT2	439	1.37708
MDA-MB-231	NAIF1	440	1.37621
MDA-MB-231	TP53	441	1.37586
MDA-MB-231	MEIS2	442	1.37048
MDA-MB-231	HLX	443	1.3692
MDA-MB-231	RORA	444	1.3674
MDA-MB-231	T	445	1.36603
MDA-MB-231	SMAD9	446	1.36472
MDA-MB-231	RHOXF1	447	1.3646
MDA-MB-231	TCF15	448	1.36287
MDA-MB-231	SCXB	449	1.36287
MDA-MB-231	SCXA	450	1.36287
MDA-MB-231	E2F8	451	1.35932
MDA-MB-231	ZNF148	452	1.35721
MDA-MB-231	XBP1	453	1.35279
MDA-MB-231	PPARA	454	1.35004
MDA-MB-231	SOX11	455	1.34851
MDA-MB-231	NRL	456	1.34804
MDA-MB-231	HOXA2	457	1.34661
MDA-MB-231	MYCN	458	1.34457
MDA-MB-231	SOX17	459	1.34428
MDA-MB-231	KLF8	460	1.34173
MDA-MB-231	MAFA	461	1.34079
MDA-MB-231	TGIF1	462	1.33924
MDA-MB-231	ZNF691	463	1.33778
MDA-MB-231	CR7538031	464	1.33629
MDA-MB-231	ATF6B	465	1.33629
MDA-MB-231	CR9257962	466	1.33629
MDA-MB-231	AL6628286	467	1.33629
MDA-MB-231	E2F1	468	1.33482
MDA-MB-231	ID2	469	1.33089
MDA-MB-231	ID1	470	1.33089
MDA-MB-231	ZFHX2	471	1.33079
MDA-MB-231	VDR	472	1.32649
MDA-MB-231	HEY2	473	1.3255
MDA-MB-231	FOXO6	474	1.32154
MDA-MB-231	PAX8	475	1.32033
MDA-MB-231	MNT	476	1.31806
MDA-MB-231	EP300	477	1.31594
MDA-MB-231	E2F7	478	1.31588
MDA-MB-231	ZNF784	479	1.31022
MDA-MB-231	HAND1	480	1.3102
MDA-MB-231	HAND2	481	1.3102
MDA-MB-231	HNF1A	482	1.30788
MDA-MB-231	ZBTB7B	483	1.3062
MDA-MB-231	HEY1	484	1.30534
MDA-MB-231	NKX63	485	1.30491
MDA-MB-231	HOXB6	486	1.30413
MDA-MB-231	HLTF	487	1.30257
MDA-MB-231	VENTX	488	1.30237
MDA-MB-231	ZNF713	489	1.30226
MDA-MB-231	ZBTB7C	490	1.30224
MDA-MB-231	HSF2	491	1.30149
MDA-MB-231	LMX1B	492	1.29942
MDA-MB-231	LMX1A	493	1.29942
MDA-MB-231	SOX5	494	1.29901
MDA-MB-231	SOX6	495	1.29901
MDA-MB-231	HEYL	496	1.29881
MDA-MB-231	NR1D2	497	1.2977
MDA-MB-231	HOXD3	498	1.29436
MDA-MB-231	STAT4	499	1.29265
MDA-MB-231	OTP	500	1.29081
MDA-MB-231	ARID3B	501	1.28806
MDA-MB-231	HMG20B	502	1.28698
MDA-MB-231	NPAS2	503	1.2866
MDA-MB-231	HIF1A	504	1.28475
MDA-MB-231	LHX3	505	1.28409
MDA-MB-231	ZNF274	506	1.28314
MDA-MB-231	CENPB	507	1.28115
MDA-MB-231	PDX1	508	1.27783
MDA-MB-231	ATF2	509	1.27543
MDA-MB-231	LHX4	510	1.27412
MDA-MB-231	HMX1	511	1.27369
MDA-MB-231	HMX2	512	1.27243
MDA-MB-231	PAX2	513	1.27054
MDA-MB-231	NFATC1	514	1.27041
MDA-MB-231	MECP2	515	1.27004
MDA-MB-231	SOX30	516	1.26925
MDA-MB-231	ZSCAN4	517	1.26876
MDA-MB-231	EPAS1	518	1.26834
MDA-MB-231	ATOH7	519	1.26537
MDA-MB-231	GLIS2	520	1.26365
MDA-MB-231	MSX2	521	1.26317
MDA-MB-231	PRRX1	522	1.26291
MDA-MB-231	LHX5	523	1.25962
MDA-MB-231	LHX1	524	1.25962
MDA-MB-231	ZNF75A	525	1.25853
MDA-MB-231	ZNF75D	526	1.25853
MDA-MB-231	ZNF75C	527	1.25853
MDA-MB-231	LBX1	528	1.25391
MDA-MB-231	HOXB2	529	1.25311
MDA-MB-231	FOXL1	530	1.25309
MDA-MB-231	NR1D1	531	1.25015
MDA-MB-231	VTN	532	1.24776
MDA-MB-231	MYC	533	1.24728
MDA-MB-231	CUX2	534	1.24349
MDA-MB-231	NOTO	535	1.2423
MDA-MB-231	MNX1	536	1.24138
MDA-MB-231	NR0B1	537	1.2398
MDA-MB-231	MTF1	538	1.23949
MDA-MB-231	PROP1	539	1.23898
MDA-MB-231	MSX1	540	1.23845
MDA-MB-231	HSF1	541	1.23839
MDA-MB-231	MLXIP	542	1.23447
MDA-MB-231	TWIST2	543	1.23189
MDA-MB-231	TCF23	544	1.23108
MDA-MB-231	PGR	545	1.23074
MDA-MB-231	GCM2	546	1.22901
MDA-MB-231	MEIS3	547	1.22628
MDA-MB-231	HOXB4	548	1.22483
MDA-MB-231	ZBTB1	549	1.22436
MDA-MB-231	MEOX1	550	1.22242
MDA-MB-231	HMX3	551	1.21727
MDA-MB-231	EVX2	552	1.21727
MDA-MB-231	EOMES	553	1.21638
MDA-MB-231	C11orf9	554	1.21635
MDA-MB-231	ZFHX3	555	1.2162
MDA-MB-231	HOXB5	556	1.21567
MDA-MB-231	BARX1	557	1.21465
MDA-MB-231	HOXB3	558	1.21369
MDA-MB-231	ENSG00000215754	559	1.21338
MDA-MB-231	ENSG00000217642	560	1.21338
MDA-MB-231	ENSG00000224558	561	1.21338
MDA-MB-231	ENSG00000225958	562	1.21338
MDA-MB-231	ENSG00000226866	563	1.21338
MDA-MB-231	DUX4L5	564	1.21338
MDA-MB-231	ENSG00000227522	565	1.21338
MDA-MB-231	DUX4L2	566	1.21338
MDA-MB-231	DUX4L3	567	1.21338
MDA-MB-231	DUX4L6	568	1.21338
MDA-MB-231	ENSG00000228710	569	1.21338
MDA-MB-231	CT4768282	570	1.21338
MDA-MB-231	ENSG00000230380	571	1.21338
MDA-MB-231	ENSG00000230776	572	1.21338
MDA-MB-231	AL5921702	573	1.21338
MDA-MB-231	ENSG00000232923	574	1.21338
MDA-MB-231	ENSG00000233294	575	1.21338
MDA-MB-231	ENSG00000233361	576	1.21338
MDA-MB-231	ENSG00000233698	577	1.21338
MDA-MB-231	ENSG00000233794	578	1.21338
MDA-MB-231	ENSG00000234550	579	1.21338
MDA-MB-231	ENSG00000236207	580	1.21338
MDA-MB-231	ENSG00000237516	581	1.21338
MDA-MB-231	ENSG00000250589	582	1.21338
MDA-MB-231	DUX4	583	1.21338
MDA-MB-231	DUX1	584	1.21338
MDA-MB-231	DUX3	585	1.21338
MDA-MB-231	NKX62	586	1.21322
MDA-MB-231	GRHL1	587	1.21023
MDA-MB-231	HOXA1	588	1.21019
MDA-MB-231	BSX	589	1.20986
MDA-MB-231	GMEB1	590	1.20751
MDA-MB-231	VSX2	591	1.20677
MDA-MB-231	PAX4	592	1.20667
MDA-MB-231	CGBP	593	1.20509
MDA-MB-231	RAX	594	1.20442
MDA-MB-231	ARX	595	1.20429
MDA-MB-231	HBP1	596	1.20237
MDA-MB-231	SPZ1	597	1.20232
MDA-MB-231	GSX2	598	1.201
MDA-MB-231	LHX9	599	1.19949
MDA-MB-231	PRRX2	600	1.19949
MDA-MB-231	SHOX2	601	1.19949
MDA-MB-231	ISX	602	1.19949
MDA-MB-231	MYF6	603	1.1982
MDA-MB-231	HINFP	604	1.1977
MDA-MB-231	TCF7L1	605	1.19698
MDA-MB-231	HOXD10	606	1.19652
MDA-MB-231	CUX1	607	1.1961
MDA-MB-231	EMX2	608	1.19537
MDA-MB-231	ALX3	609	1.19503
MDA-MB-231	CXXC1	610	1.19419
MDA-MB-231	MEOX2	611	1.19329
MDA-MB-231	MYBL1	612	1.19286
MDA-MB-231	PBX1	613	1.1925
MDA-MB-231	RORC	614	1.1916
MDA-MB-231	GCM1	615	1.18999
MDA-MB-231	HOXD1	616	1.18868
MDA-MB-231	NEUROD4	617	1.18794
MDA-MB-231	NEUROD6	618	1.18794
MDA-MB-231	HSF4	619	1.18743
MDA-MB-231	PBX2	620	1.18728
MDA-MB-231	AL8454643	621	1.18728
MDA-MB-231	BX2846861	622	1.18728
MDA-MB-231	CR8124782	623	1.18728
MDA-MB-231	BX9272396	624	1.18728
MDA-MB-231	CR9338788	625	1.18728
MDA-MB-231	AL6628305	626	1.18728
MDA-MB-231	RAX2	627	1.18561
MDA-MB-231	TBX19	628	1.18436
MDA-MB-231	E2F2	629	1.18132
MDA-MB-231	LCOR	630	1.17869
MDA-MB-231	POU4F2	631	1.17862
MDA-MB-231	HOXC5	632	1.17805
MDA-MB-231	HNF1B	633	1.17543
MDA-MB-231	EVX1	634	1.17473
MDA-MB-231	BHLHA15	635	1.17438
MDA-MB-231	SOX15	636	1.1743
MDA-MB-231	PAX3	637	1.17348
MDA-MB-231	GSX1	638	1.17201
MDA-MB-231	MIXL1	639	1.17114
MDA-MB-231	HOXB8	640	1.16906
MDA-MB-231	LHX2	641	1.16806
MDA-MB-231	NR2E3	642	1.16777
MDA-MB-231	VSX1	643	1.16709
MDA-MB-231	EMX1	644	1.16702
MDA-MB-231	HESX1	645	1.16477
MDA-MB-231	CREB3L1	646	1.16441
MDA-MB-231	PRDM4	647	1.16361
MDA-MB-231	ZKSCAN1	648	1.16269
MDA-MB-231	DUXA	649	1.1592
MDA-MB-231	DPRX	650	1.15768
MDA-MB-231	ALX1	651	1.15719
MDA-MB-231	ZNF589	652	1.15676
MDA-MB-231	GBX1	653	1.15663
MDA-MB-231	HOXC6	654	1.15544
MDA-MB-231	NOBOX	655	1.15365
MDA-MB-231	ZNF187	656	1.15283
MDA-MB-231	SOX2	657	1.15179
MDA-MB-231	AC0125311	658	1.15132
MDA-MB-231	HOXA4	659	1.15132
MDA-MB-231	SHOX	660	1.15064
MDA-MB-231	ATF5	661	1.15028
MDA-MB-231	NKX22	662	1.15019
MDA-MB-231	HOXA5	663	1.14918
MDA-MB-231	NKX28	664	1.14902
MDA-MB-231	EN2	665	1.14878
MDA-MB-231	OLIG1	666	1.14868
MDA-MB-231	HOXB7	667	1.14839
MDA-MB-231	HES2	668	1.14713
MDA-MB-231	TFAP2A	669	1.1469
MDA-MB-231	BHLHE23	670	1.14676
MDA-MB-231	NEUROG2	671	1.14572
MDA-MB-231	ZNF350	672	1.14529
MDA-MB-231	NEUROD2	673	1.1442
MDA-MB-231	POU6F2	674	1.14368
MDA-MB-231	HOXA7	675	1.14075
MDA-MB-231	HOXC10	676	1.13972
MDA-MB-231	TBR1	677	1.13859
MDA-MB-231	HOXA6	678	1.13832
MDA-MB-231	SIX2	679	1.13793
MDA-MB-231	OTX2	680	1.13782
MDA-MB-231	AHRR	681	1.13675
MDA-MB-231	AHR	682	1.13675
MDA-MB-231	TET1	683	1.13397
MDA-MB-231	PHOX2B	684	1.13362
MDA-MB-231	ZNF232	685	1.12967
MDA-MB-231	AR	686	1.12912
MDA-MB-231	SIX4	687	1.12908
MDA-MB-231	HOXC8	688	1.12757
MDA-MB-231	PHOX2A	689	1.12671
MDA-MB-231	BBX	690	1.12638
MDA-MB-231	OLIG3	691	1.12555
MDA-MB-231	POU4F3	692	1.12363
MDA-MB-231	HOXD12	693	1.12285
MDA-MB-231	ARID5B	694	1.12237
MDA-MB-231	ENSG00000229544	695	1.12224
MDA-MB-231	POU4F1	696	1.12093
MDA-MB-231	DLX1	697	1.12091
MDA-MB-231	ZBTB12	698	1.12067
MDA-MB-231	AL8448538	699	1.12067
MDA-MB-231	CR7597843	700	1.12067
MDA-MB-231	CR3882194	701	1.12067
MDA-MB-231	AL66283413	702	1.12067
MDA-MB-231	TLX2	703	1.1205
MDA-MB-231	OLIG2	704	1.12045
MDA-MB-231	KDM2B	705	1.11776
MDA-MB-231	SOX3	706	1.11776
MDA-MB-231	SMAD3	707	1.1174
MDA-MB-231	HOXC13	708	1.11694
MDA-MB-231	VAX2	709	1.11414
MDA-MB-231	VAX1	710	1.11414
MDA-MB-231	TBP	711	1.11363
MDA-MB-231	BARHL2	712	1.11229
MDA-MB-231	BARX2	713	1.11158
MDA-MB-231	BHLHE22	714	1.11071
MDA-MB-231	HOXD9	715	1.10998
MDA-MB-231	SIX6	716	1.10949
MDA-MB-231	BRCA1	717	1.1093
MDA-MB-231	NKX32	718	1.10776
MDA-MB-231	HOXC12	719	1.10753
MDA-MB-231	HOXD4	720	1.10751
MDA-MB-231	ZBTB6	721	1.10715
MDA-MB-231	FEZF1	722	1.1071
MDA-MB-231	FEZF2	723	1.1071
MDA-MB-231	BCL6B	724	1.10703
MDA-MB-231	PAX7	725	1.10572
MDA-MB-231	HOXD13	726	1.10523
MDA-MB-231	HMGA2	727	1.10485
MDA-MB-231	FOXH1	728	1.10262
MDA-MB-231	ARNT2	729	1.10245
MDA-MB-231	ALX4	730	1.10239
MDA-MB-231	NR3C2	731	1.10212
MDA-MB-231	HOXC9	732	1.10103
MDA-MB-231	GLIS1	733	1.10006
MDA-MB-231	IRX1	734	1.10003
MDA-MB-231	IRX3	735	1.10003
MDA-MB-231	PURA	736	1.09991
MDA-MB-231	POU1F1	737	1.09987
MDA-MB-231	DMRT1	738	1.09914
MDA-MB-231	PITX3	739	1.09871
MDA-MB-231	PAX9	740	1.09775
MDA-MB-231	NKX31	741	1.09483
MDA-MB-231	TBX21	742	1.0929
MDA-MB-231	GSC	743	1.0918
MDA-MB-231	PITX1	744	1.09158
MDA-MB-231	ESX1	745	1.09139
MDA-MB-231	ARID5A	746	1.09022
MDA-MB-231	HOXC11	747	1.08976
MDA-MB-231	CLOCK	748	1.0897
MDA-MB-231	SIX3	749	1.08968
MDA-MB-231	DLX6	750	1.08845
MDA-MB-231	NEUROG1	751	1.08838
MDA-MB-231	ZBTB4	752	1.08813
MDA-MB-231	ZBTB47	753	1.08788
MDA-MB-231	ZNF652	754	1.08788
MDA-MB-231	NEUROG3	755	1.08718
MDA-MB-231	ZNF282	756	1.08628
MDA-MB-231	HMBOX1	757	1.08611
MDA-MB-231	UNCX	758	1.08608
MDA-MB-231	TBPL2	759	1.08583
MDA-MB-231	AIRE	760	1.08532
MDA-MB-231	ZKSCAN4	761	1.08498
MDA-MB-231	ZKSCAN3	762	1.08498
MDA-MB-231	GSC2	763	1.08483
MDA-MB-231	NANOGP1	764	1.08467
MDA-MB-231	NKX24	765	1.08451
MDA-MB-231	SOX21	766	1.08418
MDA-MB-231	DRGX	767	1.08383
MDA-MB-231	HOXA13	768	1.08273
MDA-MB-231	HOXB13	769	1.08063
MDA-MB-231	ZSCAN10	770	1.0805
MDA-MB-231	DLX3	771	1.07675
MDA-MB-231	DLX4	772	1.07675
MDA-MB-231	DLX2	773	1.07675
MDA-MB-231	PAX5	774	1.07527
MDA-MB-231	MYBL2	775	1.07324
MDA-MB-231	NPAS4	776	1.06973
MDA-MB-231	SOX18	777	1.06956
MDA-MB-231	IRX4	778	1.06937
MDA-MB-231	IRX6	779	1.06937
MDA-MB-231	HSFY2	780	1.06676
MDA-MB-231	HSFY1	781	1.06676
MDA-MB-231	CRX	782	1.06649
MDA-MB-231	HOXA3	783	1.06588
MDA-MB-231	EN1	784	1.06586
MDA-MB-231	ISL2	785	1.06302
MDA-MB-231	HOXD11	786	1.06268
MDA-MB-231	CDX1	787	1.06073
MDA-MB-231	GBX2	788	1.05897
MDA-MB-231	DMBX1	789	1.05807
MDA-MB-231	SOX10	790	1.05737
MDA-MB-231	NKX11	791	1.05688
MDA-MB-231	IRX2	792	1.05564
MDA-MB-231	SIX1	793	1.05527
MDA-MB-231	NKX26	794	1.05407
MDA-MB-231	HOXB9	795	1.05181
MDA-MB-231	HDX	796	1.05133
MDA-MB-231	NKX23	797	1.0513
MDA-MB-231	IRX5	798	1.04956
MDA-MB-231	PRKRIR	799	1.04929
MDA-MB-231	TBX15	800	1.04823
MDA-MB-231	TBX18	801	1.04823
MDA-MB-231	TBX22	802	1.04823
MDA-MB-231	BARHL1	803	1.04812
MDA-MB-231	DBX2	804	1.04644
MDA-MB-231	HOXA9	805	1.04569
MDA-MB-231	ZFY	806	1.04536
MDA-MB-231	PAX1	807	1.04297
MDA-MB-231	HOXA11	808	1.04248
MDA-MB-231	POU3F1	809	1.04224
MDA-MB-231	SOX14	810	1.04164
MDA-MB-231	DMRT2	811	1.03901
MDA-MB-231	AC2261502	812	1.03862
MDA-MB-231	LHX6	813	1.03802
MDA-MB-231	ZNF410	814	1.03679
MDA-MB-231	OTX1	815	1.03647
MDA-MB-231	ZNF32	816	1.03528
MDA-MB-231	POU6F1	817	1.03352
MDA-MB-231	DMRT3	818	1.03339
MDA-MB-231	TERF2	819	1.03215
MDA-MB-231	PROX1	820	1.03124
MDA-MB-231	POU3F2	821	1.03106
MDA-MB-231	NANOG	822	1.02878
MDA-MB-231	SIM1	823	1.01998
MDA-MB-231	NPAS1	824	1.01998
MDA-MB-231	NPAS3	825	1.01998
MDA-MB-231	SIM2	826	1.01998
MDA-MB-231	ENSG00000250811	827	1.01998
MDA-MB-231	ZNF333	828	1.01902
MDA-MB-231	SOHLH2	829	1.01885
MDA-MB-231	C13orf38SOHLH2	830	1.01885
MDA-MB-231	KLF15	831	1.01713
MDA-MB-231	TLX1	832	1.01678
MDA-MB-231	TLX3	833	1.01678
MDA-MB-231	OSR2	834	1.01659
MDA-MB-231	PBX4	835	1.01529
MDA-MB-231	GFI1B	836	1.0143
MDA-MB-231	ZNF76	837	1.01307
MDA-MB-231	ENSG00000250542	838	1.00971
MDA-MB-231	DMRTA2	839	1.00842
MDA-MB-231	SOX8	840	1.00762
MDA-MB-231	CDC5L	841	1.00569
MDA-MB-231	CDX4	842	1.00568
MDA-MB-231	AL7735441	843	1.005
MDA-MB-231	CR3882292	844	1.005
MDA-MB-231	AL6628334	845	1.005
MDA-MB-231	CR7598154	846	1.005
MDA-MB-231	BX0885802	847	1.005
MDA-MB-231	CR8477943	848	1.005
MDA-MB-231	SOX7	849	1.00488
MDA-MB-231	CDX2	850	1.00242
MDA-MB-231	HHEX	851	0.999437
MDA-MB-231	HES1	852	0.999395
MDA-MB-231	KLF9	853	0.99799
MDA-MB-231	POU5F1	854	0.996009
MDA-MB-231	MYB	855	0.992748
MDA-MB-231	PAX6	856	0.991164
MDA-MB-231	OSR1	857	0.985152
MDA-MB-231	DMRTC2	858	0.984296
MDA-MB-231	ZHX1	859	0.983716
MDA-MB-231	ISL1	860	0.982306
MDA-MB-231	ZBTB49	861	0.970824
MDA-MB-231	ZBED1	862	0.962845
MDA-MB-231	DLX5	863	0.962626
MDA-MB-231	LBX2	864	0.960279
MDA-MB-231	GMEB2	865	0.960092
MDA-MB-231	GFI1	866	0.954342
MDA-MB-231	OVOL1	867	0.941544
MDA-MB-231	ZNF263	868	0.880924
MDA-MB-231	MAZ	869	0.864596
MDA-MB-231	ZFX	870	0.652957
RPMI 8226	TCF4	1	42.673
RPMI 8226	FOSL2	2	40.9878
RPMI 8226	JUNB	3	40.3321
RPMI 8226	FOS	4	39.4385
RPMI 8226	JUN	5	38.5971
RPMI 8226	MESP1	6	38.4979
RPMI 8226	MESP2	7	38.4979
RPMI 8226	ID3	8	37.6854
RPMI 8226	ID4	9	37.6854
RPMI 8226	SMARCC1	10	37.1033
RPMI 8226	FOSL1	11	36.7762
RPMI 8226	JUND	12	34.2498
RPMI 8226	BACH1	13	29.4109
RPMI 8226	JDP2	14	28.576
RPMI 8226	SNAI2	15	27.9885
RPMI 8226	TCF3	16	27.2082
RPMI 8226	LMO2	17	24.9452
RPMI 8226	ZEB1	18	23.994
RPMI 8226	MYOD1	19	22.8988
RPMI 8226	FOSB	20	22.0034
RPMI 8226	BACH2	21	19.6663
RPMI 8226	FIGLA	22	19.5556
RPMI 8226	ATOH8	23	18.3387
RPMI 8226	TCF12	24	17.4331
RPMI 8226	TWIST1	25	15.3756
RPMI 8226	SNAI1	26	14.2848
RPMI 8226	MYOG	27	10.0493
RPMI 8226	NEUROD1	28	9.44072
RPMI 8226	ATOH1	29	9.32723
RPMI 8226	ASCL1	30	9.14288
RPMI 8226	BATF	31	8.437
RPMI 8226	TBX5	32	7.97033
RPMI 8226	TBX4	33	7.97033
RPMI 8226	MSC	34	7.9628
RPMI 8226	NFE2	35	7.87891
RPMI 8226	FERD3L	36	7.72857
RPMI 8226	PKNOX2	37	7.53425
RPMI 8226	MYF5	38	7.51859
RPMI 8226	PKNOX1	39	7.44966
RPMI 8226	IRF8	40	7.28458
RPMI 8226	SPIB	41	7.27202
RPMI 8226	STAT2	42	7.05755
RPMI 8226	NHLH2	43	6.96284
RPMI 8226	BCL11A	44	6.87698
RPMI 8226	BCL11B	45	6.87698
RPMI 8226	IRF9	46	6.57038
RPMI 8226	IRF1	47	6.51792
RPMI 8226	ASCL2	48	6.10232
RPMI 8226	SPI1	49	6.03635
RPMI 8226	TFAP4	50	5.74374
RPMI 8226	MAFG	51	5.45298
RPMI 8226	MAFK	52	5.44145
RPMI 8226	NFIX	53	5.29372
RPMI 8226	NRL	54	5.26801
RPMI 8226	NFE2L2	55	5.20182
RPMI 8226	MAFF	56	5.19985
RPMI 8226	SCRT1	57	5.11708
RPMI 8226	TEAD4	58	5.09383
RPMI 8226	MGA	59	4.84792
RPMI 8226	NHLH1	60	4.81153
RPMI 8226	LYL1	61	4.81153
RPMI 8226	SCRT2	62	4.68316
RPMI 8226	TBX10	63	4.67238
RPMI 8226	TAL1	64	4.52206
RPMI 8226	TAL2	65	4.52206
RPMI 8226	TGIF2	66	4.46294
RPMI 8226	SOX4	67	4.41638
RPMI 8226	NFIA	68	4.36655
RPMI 8226	NFIB	69	4.30547
RPMI 8226	ZNF238	70	4.27379
RPMI 8226	ZBTB42	71	4.27379
RPMI 8226	CIC	72	4.27353
RPMI 8226	SOX1	73	4.27136
RPMI 8226	CBFB	74	4.19267
RPMI 8226	RUNX1	75	4.07112
RPMI 8226	MEF2A	76	4.0465
RPMI 8226	RUNX2	77	4.00763
RPMI 8226	ENSG00000250096	78	4.00763
RPMI 8226	TEAD1	79	3.99831
RPMI 8226	TGIF2LX	80	3.99277
RPMI 8226	TGIF2LY	81	3.99277
RPMI 8226	IRF3	82	3.90118
RPMI 8226	IRF5	83	3.8545
RPMI 8226	MEF2D	84	3.82208
RPMI 8226	SPIC	85	3.7953
RPMI 8226	AC0021266	86	3.77261
RPMI 8226	MEF2B	87	3.77261
RPMI 8226	IRF2	88	3.75362
RPMI 8226	IRF4	89	3.6838
RPMI 8226	MEF2C	90	3.60293
RPMI 8226	SOX13	91	3.3075
RPMI 8226	TCF21	92	3.24589
RPMI 8226	ENSG00000187728	93	3.24589
RPMI 8226	MAF	94	3.19409
RPMI 8226	ZBTB3	95	3.09074
RPMI 8226	MEIS2	96	3.0413
RPMI 8226	SOX9	97	2.99324
RPMI 8226	MYF6	98	2.94694
RPMI 8226	MAFB	99	2.86705
RPMI 8226	RUNX3	100	2.85441
RPMI 8226	SOX12	101	2.80923
RPMI 8226	EBF1	102	2.78961
RPMI 8226	TBX2	103	2.63966
RPMI 8226	PTF1A	104	2.6347
RPMI 8226	TCF15	105	2.55831
RPMI 8226	SCXB	106	2.55831
RPMI 8226	SCXA	107	2.55831
RPMI 8226	TFAP2C	108	2.54686
RPMI 8226	ZNF683	109	2.44648
RPMI 8226	SOX17	110	2.37227
RPMI 8226	PRDM1	111	2.35575
RPMI 8226	CTCF	112	2.35065
RPMI 8226	NR2E1	113	2.32103
RPMI 8226	TGIF1	114	2.31994
RPMI 8226	SMAD1	115	2.27991
RPMI 8226	MAFA	116	2.27103
RPMI 8226	TEAD3	117	2.26948
RPMI 8226	HMGA1	118	2.24123
RPMI 8226	CEBPZ	119	2.23407
RPMI 8226	NFYB	120	2.23148
RPMI 8226	NRF1	121	2.2134
RPMI 8226	RFX3	122	2.16561
RPMI 8226	RELA	123	2.15246
RPMI 8226	SOX11	124	2.15021
RPMI 8226	TBX1	125	2.14303
RPMI 8226	RFX2	126	2.13871
RPMI 8226	ESRRG	127	2.11646
RPMI 8226	TBX3	128	2.11503
RPMI 8226	ESRRA	129	2.09623
RPMI 8226	EOMES	130	2.07604
RPMI 8226	PITX2	131	2.07478
RPMI 8226	RFX4	132	2.07368
RPMI 8226	PBX3	133	2.05
RPMI 8226	NFYC	134	2.04638
RPMI 8226	NFKB2	135	2.02305
RPMI 8226	ELF5	136	2.01611
RPMI 8226	TCF7	137	2.01447
RPMI 8226	TBR1	138	1.9929
RPMI 8226	NR2F2	139	1.95729
RPMI 8226	NFYA	140	1.9565
RPMI 8226	KLF12	141	1.93219
RPMI 8226	NR4A1	142	1.92075
RPMI 8226	NFKB1	143	1.91751
RPMI 8226	IKZF4	144	1.91357
RPMI 8226	IKZF1	145	1.91357
RPMI 8226	SNAI3	146	1.89962
RPMI 8226	SOX5	147	1.88831
RPMI 8226	SOX6	148	1.88831
RPMI 8226	NR5A1	149	1.86398
RPMI 8226	YBX2	150	1.86092
RPMI 8226	CSDA	151	1.86092
RPMI 8226	HOXD8	152	1.85084
RPMI 8226	ZIC3	153	1.84364
RPMI 8226	ESRRB	154	1.8313
RPMI 8226	TCF23	155	1.82852
RPMI 8226	TCF7L2	156	1.82701
RPMI 8226	ESR2	157	1.81845
RPMI 8226	SOX3	158	1.81297
RPMI 8226	RFX7	159	1.81021
RPMI 8226	RFX8	160	1.80215
RPMI 8226	ESR1	161	1.78877
RPMI 8226	NFIC	162	1.78854
RPMI 8226	TOPORS	163	1.78599
RPMI 8226	KLF13	164	1.78541
RPMI 8226	KLF10	165	1.78541
RPMI 8226	NR1I2	166	1.77492
RPMI 8226	IRF7	167	1.77182
RPMI 8226	HOXB1	168	1.76837
RPMI 8226	SOX30	169	1.7637
RPMI 8226	NPAS2	170	1.75678
RPMI 8226	RFX6	171	1.74775
RPMI 8226	RFX5	172	1.7367
RPMI 8226	NR6A1	173	1.72111
RPMI 8226	KLF3	174	1.70745
RPMI 8226	ENO1	175	1.70681
RPMI 8226	ZIC1	176	1.70032
RPMI 8226	REL	177	1.69801
RPMI 8226	SMAD4	178	1.69129
RPMI 8226	NR4A3	179	1.68042
RPMI 8226	ZFP42	180	1.65354
RPMI 8226	RARG	181	1.64263
RPMI 8226	ZNF202	182	1.63985
RPMI 8226	TBX20	183	1.61763
RPMI 8226	HIC2	184	1.61183
RPMI 8226	TBX15	185	1.59728
RPMI 8226	TBX18	186	1.59728
RPMI 8226	TBX22	187	1.59728
RPMI 8226	REST	188	1.59588
RPMI 8226	HIC1	189	1.59438
RPMI 8226	HES5	190	1.58959
RPMI 8226	ATF4	191	1.58802
RPMI 8226	POU2F2	192	1.5833
RPMI 8226	GLI1	193	1.57443
RPMI 8226	NFE2L1	194	1.57414
RPMI 8226	NFE2L3	195	1.57414
RPMI 8226	CTCFL	196	1.56859
RPMI 8226	ZIC5	197	1.56371
RPMI 8226	KLF14	198	1.5588
RPMI 8226	KLF11	199	1.5588
RPMI 8226	HOXB8	200	1.55386
RPMI 8226	PPARG	201	1.54684
RPMI 8226	NR1H4	202	1.5318
RPMI 8226	HNF4G	203	1.52888
RPMI 8226	RBPJ	204	1.52804
RPMI 8226	SOX15	205	1.51956
RPMI 8226	ENSG00000234254	206	1.51744
RPMI 8226	FOXA1	207	1.51069
RPMI 8226	NR2C1	208	1.51055
RPMI 8226	FUBP1	209	1.50176
RPMI 8226	HEYL	210	1.50109
RPMI 8226	TFAP2E	211	1.50084
RPMI 8226	HNF4A	212	1.49844
RPMI 8226	ELF1	213	1.49719
RPMI 8226	HES7	214	1.49328
RPMI 8226	RHOXF1	215	1.49305
RPMI 8226	NR5A2	216	1.49301
RPMI 8226	POU2F1	217	1.49148
RPMI 8226	MLXIP	218	1.46299
RPMI 8226	TFAP2B	219	1.45976
RPMI 8226	SOX18	220	1.45597
RPMI 8226	HOXC8	221	1.45529
RPMI 8226	HOXC5	222	1.45474
RPMI 8226	PGR	223	1.45329
RPMI 8226	NR3C1	224	1.4452
RPMI 8226	HBP1	225	1.44488
RPMI 8226	MNT	226	1.44473
RPMI 8226	GLI2	227	1.43336
RPMI 8226	INSM1	228	1.43291
RPMI 8226	FOXK2	229	1.43256
RPMI 8226	ELK4	230	1.43122
RPMI 8226	ELF2	231	1.41571
RPMI 8226	HIVEP1	232	1.41456
RPMI 8226	HIVEP3	233	1.41456
RPMI 8226	MYCN	234	1.4096
RPMI 8226	NR2F1	235	1.40573
RPMI 8226	MYCL1	236	1.40327
RPMI 8226	HEY2	237	1.40232
RPMI 8226	SREBF1	238	1.40031
RPMI 8226	HOXD3	239	1.39973
RPMI 8226	HOXB6	240	1.39238
RPMI 8226	TP63	241	1.39226
RPMI 8226	YY1	242	1.39137
RPMI 8226	NEUROG2	243	1.39121
RPMI 8226	ZNF32	244	1.38936
RPMI 8226	ID2	245	1.38909
RPMI 8226	ID1	246	1.38909
RPMI 8226	HOXB7	247	1.38354
RPMI 8226	PLAGL1	248	1.38274
RPMI 8226	AL8445277	249	1.38227
RPMI 8226	AL6628245	250	1.38227
RPMI 8226	CR7597334	251	1.38227
RPMI 8226	CR3545653	252	1.38227
RPMI 8226	CR9368773	253	1.38227
RPMI 8226	USF1	254	1.38128
RPMI 8226	NKX25	255	1.37926
RPMI 8226	PPARD	256	1.37897
RPMI 8226	ZNF691	257	1.37824
RPMI 8226	MEIS1	258	1.37395
RPMI 8226	PBX1	259	1.37077
RPMI 8226	ETV7	260	1.37053
RPMI 8226	GFI1B	261	1.36871
RPMI 8226	RARA	262	1.36809
RPMI 8226	ZNF740	263	1.36777
RPMI 8226	RELB	264	1.36693
RPMI 8226	POU2F3	265	1.3646
RPMI 8226	POU5F1B	266	1.3646
RPMI 8226	ZIC2	267	1.36357
RPMI 8226	TWIST2	268	1.36235
RPMI 8226	EHF	269	1.36218
RPMI 8226	MXI1	270	1.36094
RPMI 8226	ARID2	271	1.35861
RPMI 8226	ETV6	272	1.35858
RPMI 8226	POU3F3	273	1.35621
RPMI 8226	IRF6	274	1.35586
RPMI 8226	ZNF784	275	1.35499
RPMI 8226	SREBF2	276	1.35462
RPMI 8226	SP4	277	1.35405
RPMI 8226	MZF1	278	1.35284
RPMI 8226	FOXP2	279	1.35273
RPMI 8226	PITX3	280	1.34722
RPMI 8226	GABPA	281	1.34604
RPMI 8226	MAX	282	1.34211
RPMI 8226	SOX2	283	1.33783
RPMI 8226	STAT5B	284	1.33617
RPMI 8226	RARB	285	1.33583
RPMI 8226	ZNF524	286	1.33486
RPMI 8226	HEY1	287	1.33407
RPMI 8226	PITX1	288	1.33361
RPMI 8226	NEUROD4	289	1.33072
RPMI 8226	NEUROD6	290	1.33072
RPMI 8226	USF2	291	1.32116
RPMI 8226	FOXP1	292	1.32082
RPMI 8226	FOXP4	293	1.32082
RPMI 8226	ARID3A	294	1.31992
RPMI 8226	ETV2	295	1.31909
RPMI 8226	YY2	296	1.31843
RPMI 8226	STAT1	297	1.31518
RPMI 8226	TP73	298	1.31272
RPMI 8226	HES2	299	1.31271
RPMI 8226	KLF2	300	1.31135
RPMI 8226	STAT3	301	1.31112
RPMI 8226	PLAG1	302	1.31087
RPMI 8226	CRX	303	1.3086
RPMI 8226	ZNF354C	304	1.30857
RPMI 8226	CLOCK	305	1.30755
RPMI 8226	SP8	306	1.3056
RPMI 8226	SP7	307	1.3056
RPMI 8226	SP9	308	1.3056
RPMI 8226	ELF3	309	1.30386
RPMI 8226	TFEC	310	1.30323
RPMI 8226	HOXB4	311	1.3028
RPMI 8226	CEBPA	312	1.30185
RPMI 8226	GATA5	313	1.30175
RPMI 8226	MYC	314	1.30171
RPMI 8226	NKX21	315	1.29794
RPMI 8226	HLTF	316	1.29592
RPMI 8226	MITF	317	1.29416
RPMI 8226	SMAD9	318	1.29204
RPMI 8226	THRB	319	1.29133
RPMI 8226	POU3F4	320	1.2913
RPMI 8226	CEBPB	321	1.28953
RPMI 8226	YBX1	322	1.28728
RPMI 8226	RREB1	323	1.28628
RPMI 8226	FOXP3	324	1.28626
RPMI 8226	FOXD4L3	325	1.28626
RPMI 8226	FOXD4L5	326	1.28626
RPMI 8226	FOXD4L6	327	1.28626
RPMI 8226	FOXD4L4	328	1.28626
RPMI 8226	FOXD4L2	329	1.28626
RPMI 8226	FOXO3	330	1.28623
RPMI 8226	FOXE3	331	1.28623
RPMI 8226	FOXD1	332	1.28623
RPMI 8226	ZNF423	333	1.28427
RPMI 8226	SP6	334	1.28086
RPMI 8226	SP5	335	1.28086
RPMI 8226	ZSCAN4	336	1.27896
RPMI 8226	ELF4	337	1.27878
RPMI 8226	FOXO1	338	1.2786
RPMI 8226	FOXG1	339	1.2786
RPMI 8226	GSC	340	1.27152
RPMI 8226	SIX5	341	1.27036
RPMI 8226	ATOH7	342	1.26864
RPMI 8226	LHX8	343	1.26732
RPMI 8226	DDIT3	344	1.26717
RPMI 8226	FOXD4	345	1.26605
RPMI 8226	FOXD4L1	346	1.26605
RPMI 8226	FOXJ1	347	1.26605
RPMI 8226	SMAD2	348	1.26512
RPMI 8226	NFATC4	349	1.26489
RPMI 8226	ERF	350	1.26432
RPMI 8226	FOXA2	351	1.26356
RPMI 8226	BBX	352	1.2632
RPMI 8226	NR2F6	353	1.26273
RPMI 8226	ZBTB33	354	1.26133
RPMI 8226	MTF1	355	1.26037
RPMI 8226	GATA1	356	1.26036
RPMI 8226	ZNF274	357	1.25928
RPMI 8226	GLIS3	358	1.25854
RPMI 8226	ONECUT2	359	1.25554
RPMI 8226	NEUROG3	360	1.25412
RPMI 8226	ZKSCAN1	361	1.25155
RPMI 8226	PAX1	362	1.25122
RPMI 8226	GCM1	363	1.24972
RPMI 8226	C11orf9	364	1.24868
RPMI 8226	TFE3	365	1.24825
RPMI 8226	ERG	366	1.24612
RPMI 8226	TFCP2	367	1.24543
RPMI 8226	CREB5	368	1.24536
RPMI 8226	LEF1	369	1.24212
RPMI 8226	GLI3	370	1.24149
RPMI 8226	TFEB	371	1.23995
RPMI 8226	ZNF410	372	1.23696
RPMI 8226	HSF1	373	1.23405
RPMI 8226	FOXN3	374	1.22924
RPMI 8226	FOXN2	375	1.22924
RPMI 8226	FOXL2	376	1.22924
RPMI 8226	TFAP2A	377	1.22738
RPMI 8226	NR2E3	378	1.22695
RPMI 8226	UBP1	379	1.22596
RPMI 8226	POU1F1	380	1.22049
RPMI 8226	FOXO4	381	1.21591
RPMI 8226	MEIS3	382	1.21381
RPMI 8226	GSC2	383	1.21373
RPMI 8226	THRA	384	1.21195
RPMI 8226	TFCP2L1	385	1.21086
RPMI 8226	ENSG00000235187	386	1.21067
RPMI 8226	ZSCAN10	387	1.20992
RPMI 8226	GFI1	388	1.20908
RPMI 8226	GCM2	389	1.20751
RPMI 8226	ZSCAN16	390	1.20734
RPMI 8226	OTX2	391	1.20677
RPMI 8226	CREB3L3	392	1.20159
RPMI 8226	CREB3	393	1.20159
RPMI 8226	CREB3L4	394	1.20159
RPMI 8226	NR3C2	395	1.19963
RPMI 8226	BPTF	396	1.19919
RPMI 8226	ZNF282	397	1.19897
RPMI 8226	ONECUT1	398	1.19719
RPMI 8226	ZBTB6	399	1.19647
RPMI 8226	ATF7	400	1.19517
RPMI 8226	ARNTL2	401	1.19368
RPMI 8226	SOX21	402	1.19196
RPMI 8226	PPARA	403	1.19025
RPMI 8226	BCL6	404	1.18852
RPMI 8226	T	405	1.18782
RPMI 8226	ELK1	406	1.18558
RPMI 8226	FOXS1	407	1.18558
RPMI 8226	RORB	408	1.18527
RPMI 8226	ETV3	409	1.18421
RPMI 8226	GATA3	410	1.18375
RPMI 8226	MLX	411	1.18366
RPMI 8226	PATZ1	412	1.18132
RPMI 8226	PAX9	413	1.18105
RPMI 8226	ETS1	414	1.17945
RPMI 8226	ARNTL	415	1.1769
RPMI 8226	AR	416	1.17679
RPMI 8226	TP53	417	1.17623
RPMI 8226	RXRA	418	1.17583
RPMI 8226	ZBTB4	419	1.17579
RPMI 8226	ZNF76	420	1.17468
RPMI 8226	RXRB	421	1.17433
RPMI 8226	KLF1	422	1.1743
RPMI 8226	FOXL1	423	1.1719
RPMI 8226	EPAS1	424	1.16935
RPMI 8226	ZNF281	425	1.16842
RPMI 8226	IRX2	426	1.16827
RPMI 8226	OLIG1	427	1.1666
RPMI 8226	FOXB2	428	1.16599
RPMI 8226	ENSG00000215754	429	1.16284
RPMI 8226	ENSG00000217642	430	1.16284
RPMI 8226	ENSG00000224558	431	1.16284
RPMI 8226	ENSG00000225958	432	1.16284
RPMI 8226	ENSG00000226866	433	1.16284
RPMI 8226	DUX4L5	434	1.16284
RPMI 8226	ENSG00000227522	435	1.16284
RPMI 8226	DUX4L2	436	1.16284
RPMI 8226	DUX4L3	437	1.16284
RPMI 8226	DUX4L6	438	1.16284
RPMI 8226	ENSG00000228710	439	1.16284
RPMI 8226	CT4768282	440	1.16284
RPMI 8226	ENSG00000230380	441	1.16284
RPMI 8226	ENSG00000230776	442	1.16284
RPMI 8226	AL5921702	443	1.16284
RPMI 8226	ENSG00000232923	444	1.16284
RPMI 8226	ENSG00000233294	445	1.16284
RPMI 8226	ENSG00000233361	446	1.16284
RPMI 8226	ENSG00000233698	447	1.16284
RPMI 8226	ENSG00000233794	448	1.16284
RPMI 8226	ENSG00000234550	449	1.16284
RPMI 8226	ENSG00000236207	450	1.16284
RPMI 8226	ENSG00000237516	451	1.16284
RPMI 8226	ENSG00000250589	452	1.16284
RPMI 8226	DUX4	453	1.16284
RPMI 8226	DUX1	454	1.16284
RPMI 8226	DUX3	455	1.16284
RPMI 8226	NFIL3	456	1.16212
RPMI 8226	OVOL1	457	1.16079
RPMI 8226	TBX21	458	1.16054
RPMI 8226	NFATC3	459	1.1593
RPMI 8226	NR1I3	460	1.15874
RPMI 8226	ATF2	461	1.15818
RPMI 8226	MLXIPL	462	1.15797
RPMI 8226	FEV	463	1.15624
RPMI 8226	SRY	464	1.15504
RPMI 8226	HOXB13	465	1.1548
RPMI 8226	ELK3	466	1.15426
RPMI 8226	CEBPG	467	1.15374
RPMI 8226	NR1H3	468	1.15334
RPMI 8226	NR1H2	469	1.15334
RPMI 8226	CREB3L2	470	1.15241
RPMI 8226	ATF3	471	1.14959
RPMI 8226	POU3F1	472	1.14929
RPMI 8226	GATA2	473	1.14921
RPMI 8226	FOXF2	474	1.14867
RPMI 8226	RFX1	475	1.14761
RPMI 8226	HSF2	476	1.1476
RPMI 8226	PBX2	477	1.14752
RPMI 8226	AL8454643	478	1.14752
RPMI 8226	BX2846861	479	1.14752
RPMI 8226	CR8124782	480	1.14752
RPMI 8226	BX9272396	481	1.14752
RPMI 8226	CR9338788	482	1.14752
RPMI 8226	AL6628305	483	1.14752
RPMI 8226	TBX19	484	1.14629
RPMI 8226	AC0125311	485	1.14463
RPMI 8226	HOXA4	486	1.14463
RPMI 8226	RXRG	487	1.14423
RPMI 8226	BHLHE40	488	1.14364
RPMI 8226	GLIS2	489	1.14159
RPMI 8226	SOX10	490	1.14123
RPMI 8226	FOXK1	491	1.14011
RPMI 8226	KIAA0415	492	1.14011
RPMI 8226	STAT4	493	1.1398
RPMI 8226	HOXA9	494	1.13841
RPMI 8226	BHLHE41	495	1.13601
RPMI 8226	NEUROD2	496	1.13446
RPMI 8226	MECP2	497	1.1343
RPMI 8226	IRX5	498	1.13379
RPMI 8226	ZNF219	499	1.13256
RPMI 8226	NKX22	500	1.1319
RPMI 8226	GSX1	501	1.12997
RPMI 8226	NR4A2	502	1.1295
RPMI 8226	STAT5A	503	1.12937
RPMI 8226	BHLHA15	504	1.12932
RPMI 8226	ONECUT3	505	1.12859
RPMI 8226	HLF	506	1.12779
RPMI 8226	ETV1	507	1.12778
RPMI 8226	CEBPE	508	1.12696
RPMI 8226	CUX1	509	1.12585
RPMI 8226	ZNF143	510	1.12515
RPMI 8226	BHLHE22	511	1.12463
RPMI 8226	BHLHE23	512	1.12384
RPMI 8226	ETV5	513	1.12318
RPMI 8226	NR1D2	514	1.12272
RPMI 8226	NR2C2	515	1.12255
RPMI 8226	HAND1	516	1.12191
RPMI 8226	HAND2	517	1.12191
RPMI 8226	DUXA	518	1.12153
RPMI 8226	NKX24	519	1.11985
RPMI 8226	POU6F2	520	1.11825
RPMI 8226	E2F3	521	1.11801
RPMI 8226	FLI1	522	1.11633
RPMI 8226	KLF8	523	1.11621
RPMI 8226	SOX7	524	1.11449
RPMI 8226	ETV4	525	1.11435
RPMI 8226	PRKRIR	526	1.11243
RPMI 8226	HNF1A	527	1.11163
RPMI 8226	ISL2	528	1.1114
RPMI 8226	DMRT2	529	1.11131
RPMI 8226	KLF16	530	1.11084
RPMI 8226	IRX4	531	1.10998
RPMI 8226	IRX6	532	1.10998
RPMI 8226	THAP1	533	1.10914
RPMI 8226	DMBX1	534	1.10898
RPMI 8226	SMARCC2	535	1.1089
RPMI 8226	ARNT	536	1.10888
RPMI 8226	NFAT5	537	1.10803
RPMI 8226	ZBTB7B	538	1.10799
RPMI 8226	HOXA5	539	1.10667
RPMI 8226	NKX61	540	1.10653
RPMI 8226	NFATC2	541	1.10532
RPMI 8226	UNCX	542	1.10272
RPMI 8226	SPZ1	543	1.10175
RPMI 8226	CUX2	544	1.10022
RPMI 8226	FOXH1	545	1.09971
RPMI 8226	HOXC6	546	1.09884
RPMI 8226	CREM	547	1.09848
RPMI 8226	VSX1	548	1.09809
RPMI 8226	POU4F1	549	1.09787
RPMI 8226	DPRX	550	1.09727
RPMI 8226	VDR	551	1.09686
RPMI 8226	TBPL2	552	1.09489
RPMI 8226	POU4F3	553	1.09465
RPMI 8226	NFATC1	554	1.09436
RPMI 8226	HMGA2	555	1.09335
RPMI 8226	CREB1	556	1.09179
RPMI 8226	STAT6	557	1.09092
RPMI 8226	KLF7	558	1.0909
RPMI 8226	DNMT1	559	1.0895
RPMI 8226	FOXC1	560	1.08925
RPMI 8226	HOXC11	561	1.08914
RPMI 8226	NEUROG1	562	1.0872
RPMI 8226	OLIG2	563	1.08702
RPMI 8226	FOXQ1	564	1.08485
RPMI 8226	GLIS1	565	1.08474
RPMI 8226	ZNF75A	566	1.08218
RPMI 8226	ZNF75D	567	1.08218
RPMI 8226	ZNF75C	568	1.08218
RPMI 8226	HOXD11	569	1.08038
RPMI 8226	ZNF384	570	1.0801
RPMI 8226	ZBTB7C	571	1.07909
RPMI 8226	BCL6B	572	1.0764
RPMI 8226	HSFY2	573	1.07613
RPMI 8226	HSFY1	574	1.07613
RPMI 8226	E2F4	575	1.07567
RPMI 8226	CEBPD	576	1.07515
RPMI 8226	HOXB9	577	1.0751
RPMI 8226	GATA4	578	1.07408
RPMI 8226	ARX	579	1.07342
RPMI 8226	HSF4	580	1.07305
RPMI 8226	GSX2	581	1.07101
RPMI 8226	ZBTB1	582	1.07067
RPMI 8226	HOXA2	583	1.07054
RPMI 8226	ARID5B	584	1.06998
RPMI 8226	HOXD9	585	1.06982
RPMI 8226	CDX4	586	1.06967
RPMI 8226	OLIG3	587	1.06956
RPMI 8226	HMBOX1	588	1.0685
RPMI 8226	FOXI1	589	1.06817
RPMI 8226	LIN54	590	1.06798
RPMI 8226	EP300	591	1.06746
RPMI 8226	E2F6	592	1.06638
RPMI 8226	E2F8	593	1.06482
RPMI 8226	SIX2	594	1.06439
RPMI 8226	DMRT3	595	1.06435
RPMI 8226	FOXO6	596	1.06433
RPMI 8226	ZIC4	597	1.06233
RPMI 8226	FOXB1	598	1.06217
RPMI 8226	MECOM	599	1.05838
RPMI 8226	CREB3L1	600	1.05831
RPMI 8226	GATA6	601	1.05801
RPMI 8226	ZFHX3	602	1.05756
RPMI 8226	SIX4	603	1.05553
RPMI 8226	HOMEZ	604	1.0554
RPMI 8226	NR1D1	605	1.05513
RPMI 8226	DBX2	606	1.0548
RPMI 8226	SOX8	607	1.05451
RPMI 8226	KLF6	608	1.05396
RPMI 8226	POU4F2	609	1.05377
RPMI 8226	HOXA11	610	1.05359
RPMI 8226	MEOX2	611	1.05233
RPMI 8226	E2F7	612	1.0512
RPMI 8226	FOXJ2	613	1.05064
RPMI 8226	DMRTC2	614	1.05053
RPMI 8226	HOXA7	615	1.04968
RPMI 8226	PAX7	616	1.04802
RPMI 8226	LHX3	617	1.0474
RPMI 8226	ATF1	618	1.04502
RPMI 8226	SMAD3	619	1.04442
RPMI 8226	ZKSCAN4	620	1.04441
RPMI 8226	ZKSCAN3	621	1.04441
RPMI 8226	PAX2	622	1.04278
RPMI 8226	HOXC13	623	1.04275
RPMI 8226	RORA	624	1.04215
RPMI 8226	FOXF1	625	1.04215
RPMI 8226	ARID3C	626	1.03991
RPMI 8226	FOXD3	627	1.03966
RPMI 8226	ZBTB12	628	1.03947
RPMI 8226	AL8448538	629	1.03947
RPMI 8226	CR7597843	630	1.03947
RPMI 8226	CR3882194	631	1.03947
RPMI 8226	AL66283413	632	1.03947
RPMI 8226	PAX4	633	1.0394
RPMI 8226	MYB	634	1.03906
RPMI 8226	TCF7L1	635	1.03857
RPMI 8226	BARHL1	636	1.03759
RPMI 8226	PAX6	637	1.03661
RPMI 8226	OSR2	638	1.03441
RPMI 8226	ATF5	639	1.03416
RPMI 8226	NKX63	640	1.03408
RPMI 8226	LCOR	641	1.03218
RPMI 8226	POU6F1	642	1.0321
RPMI 8226	NKX62	643	1.03121
RPMI 8226	BATF3	644	1.02983
RPMI 8226	VSX2	645	1.02953
RPMI 8226	EGR4	646	1.02886
RPMI 8226	ZNF713	647	1.02737
RPMI 8226	ARID5A	648	1.02664
RPMI 8226	ENSG00000229544	649	1.02621
RPMI 8226	VTN	650	1.02573
RPMI 8226	SIX6	651	1.02531
RPMI 8226	NANOGP1	652	1.02215
RPMI 8226	SOX14	653	1.02142
RPMI 8226	NR0B1	654	1.02117
RPMI 8226	EMX2	655	1.02
RPMI 8226	FEZF1	656	1.01925
RPMI 8226	FEZF2	657	1.01925
RPMI 8226	PAX8	658	1.01816
RPMI 8226	LHX6	659	1.01789
RPMI 8226	LHX4	660	1.01741
RPMI 8226	HLX	661	1.01741
RPMI 8226	IRX1	662	1.01649
RPMI 8226	IRX3	663	1.01649
RPMI 8226	SMAD5	664	1.01637
RPMI 8226	SIX3	665	1.01633
RPMI 8226	DLX5	666	1.01474
RPMI 8226	ZNF35	667	1.01439
RPMI 8226	PDX1	668	1.01373
RPMI 8226	NKX28	669	1.0137
RPMI 8226	PBX4	670	1.01331
RPMI 8226	POU3F2	671	1.01329
RPMI 8226	ETS2	672	1.01222
RPMI 8226	HDX	673	1.01174
RPMI 8226	HOXD1	674	1.01173
RPMI 8226	FOXM1	675	1.01169
RPMI 8226	PHOX2B	676	1.01126
RPMI 8226	RORC	677	1.01055
RPMI 8226	NOBOX	678	1.01042
RPMI 8226	ZBTB47	679	1.00968
RPMI 8226	ZNF652	680	1.00968
RPMI 8226	ZNF187	681	1.00966
RPMI 8226	SRF	682	1.00935
RPMI 8226	TFDP2	683	1.00921
RPMI 8226	TFDP3	684	1.00921
RPMI 8226	TFDP1	685	1.00921
RPMI 8226	BARX1	686	1.00919
RPMI 8226	HOXD13	687	1.00802
RPMI 8226	ZNF333	688	1.00752
RPMI 8226	ZFHX2	689	1.00751
RPMI 8226	NKX26	690	1.00715
RPMI 8226	HNF1B	691	1.00666
RPMI 8226	PRRX1	692	1.00592
RPMI 8226	LHX9	693	1.00592
RPMI 8226	RAX2	694	1.00592
RPMI 8226	SHOX	695	1.00592
RPMI 8226	HHEX	696	1.00456
RPMI 8226	TERF2	697	1.00449
RPMI 8226	SIX1	698	1.00441
RPMI 8226	HOXC12	699	1.00424
RPMI 8226	FOXI2	700	1.00309
RPMI 8226	PHOX2A	701	1.00295
RPMI 8226	CPEB1	702	1.00232
RPMI 8226	HOXD4	703	1.0013
RPMI 8226	HMX1	704	1.0001
RPMI 8226	BARX2	705	0.999418
RPMI 8226	HOXD10	706	0.99899
RPMI 8226	EVX2	707	0.998329
RPMI 8226	ISX	708	0.998128
RPMI 8226	ZNF232	709	0.997037
RPMI 8226	HMX3	710	0.996866
RPMI 8226	HMX2	711	0.996859
RPMI 8226	TBP	712	0.996602
RPMI 8226	TEF	713	0.995906
RPMI 8226	LHX2	714	0.994908
RPMI 8226	NANOG	715	0.994162
RPMI 8226	ARID3B	716	0.993098
RPMI 8226	FOXJ3	717	0.992974
RPMI 8226	SP3	718	0.992873
RPMI 8226	NOTO	719	0.992287
RPMI 8226	HOXB3	720	0.992225
RPMI 8226	NKX11	721	0.991858
RPMI 8226	MBD2	722	0.990264
RPMI 8226	HES1	723	0.990237
RPMI 8226	HMG20B	724	0.989411
RPMI 8226	SPDEF	725	0.989066
RPMI 8226	ZNF589	726	0.988768
RPMI 8226	FOXA3	727	0.987851
RPMI 8226	HOXB2	728	0.987705
RPMI 8226	BRCA1	729	0.987012
RPMI 8226	ALX4	730	0.986029
RPMI 8226	PROP1	731	0.985739
RPMI 8226	HOXA13	732	0.985483
RPMI 8226	HOXD12	733	0.985443
RPMI 8226	DBP	734	0.985207
RPMI 8226	MYBL1	735	0.984905
RPMI 8226	HOXC10	736	0.984694
RPMI 8226	ZBTB7A	737	0.984485
RPMI 8226	GBX1	738	0.981642
RPMI 8226	DLX1	739	0.981485
RPMI 8226	TLX2	740	0.98116
RPMI 8226	PRDM4	741	0.979469
RPMI 8226	AC2261502	742	0.978486
RPMI 8226	CDX2	743	0.97772
RPMI 8226	DLX3	744	0.977666
RPMI 8226	DLX4	745	0.977666
RPMI 8226	DLX2	746	0.977666
RPMI 8226	OTP	747	0.974468
RPMI 8226	XBP1	748	0.97369
RPMI 8226	CDC5L	749	0.97364
RPMI 8226	AIRE	750	0.972856
RPMI 8226	MSX2	751	0.972025
RPMI 8226	PRRX2	752	0.972025
RPMI 8226	BSX	753	0.972025
RPMI 8226	GBX2	754	0.969681
RPMI 8226	VAX2	755	0.969607
RPMI 8226	SHOX2	756	0.969086
RPMI 8226	LMX1B	757	0.968311
RPMI 8226	CXXC1	758	0.968281
RPMI 8226	PAX5	759	0.967633
RPMI 8226	DMRT1	760	0.967538
RPMI 8226	ZHX1	761	0.96708
RPMI 8226	LBX2	762	0.966793
RPMI 8226	CDX1	763	0.966679
RPMI 8226	AL7735441	764	0.965903
RPMI 8226	CR3882292	765	0.965903
RPMI 8226	AL6628334	766	0.965903
RPMI 8226	CR7598154	767	0.965903
RPMI 8226	BX0885802	768	0.965903
RPMI 8226	CR8477943	769	0.965903
RPMI 8226	DRGX	770	0.964935
RPMI 8226	ISL1	771	0.964493
RPMI 8226	NKX31	772	0.962817
RPMI 8226	PRDM16	773	0.962703
RPMI 8226	TLX1	774	0.961443
RPMI 8226	TLX3	775	0.961443
RPMI 8226	HOXA3	776	0.959374
RPMI 8226	EMX1	777	0.957619
RPMI 8226	AHRR	778	0.956612
RPMI 8226	AHR	779	0.956612
RPMI 8226	HOXA1	780	0.956469
RPMI 8226	DMRTA2	781	0.956177
RPMI 8226	RAX	782	0.952371
RPMI 8226	OSR1	783	0.951961
RPMI 8226	NKX23	784	0.951617
RPMI 8226	EGR2	785	0.950036
RPMI 8226	LHX5	786	0.949816
RPMI 8226	LHX1	787	0.949816
RPMI 8226	MSX1	788	0.943888
RPMI 8226	ALX1	789	0.94386
RPMI 8226	VENTX	790	0.94206
RPMI 8226	ATF6	791	0.941094
RPMI 8226	HOXA6	792	0.940367
RPMI 8226	POU5F1	793	0.940257
RPMI 8226	MEOX1	794	0.940058
RPMI 8226	ZFP161	795	0.937143
RPMI 8226	PROX1	796	0.936242
RPMI 8226	E2F2	797	0.936112
RPMI 8226	LMX1A	798	0.935984
RPMI 8226	MIXL1	799	0.934732
RPMI 8226	EVX1	800	0.934357
RPMI 8226	VAX1	801	0.927632
RPMI 8226	HIF1A	802	0.925631
RPMI 8226	DLX6	803	0.925235
RPMI 8226	MYPOP	804	0.925052
RPMI 8226	CGBP	805	0.924484
RPMI 8226	MLL	806	0.924448
RPMI 8226	HESX1	807	0.924337
RPMI 8226	FOXC2	808	0.923785
RPMI 8226	HOXB5	809	0.923682
RPMI 8226	CR7538031	810	0.922421
RPMI 8226	ATF6B	811	0.922421
RPMI 8226	CR9257962	812	0.922421
RPMI 8226	AL6628286	813	0.922421
RPMI 8226	ARNT2	814	0.922384
RPMI 8226	LBX1	815	0.920569
RPMI 8226	FOXE1	816	0.919326
RPMI 8226	NKX32	817	0.918285
RPMI 8226	MNX1	818	0.915738
RPMI 8226	ESX1	819	0.915434
RPMI 8226	E2F1	820	0.912874
RPMI 8226	ZNF350	821	0.909333
RPMI 8226	EGR3	822	0.907623
RPMI 8226	E4F1	823	0.907204
RPMI 8226	BARHL2	824	0.906136
RPMI 8226	HES4	825	0.906063
RPMI 8226	ZBTB49	826	0.904033
RPMI 8226	ALX3	827	0.902858
RPMI 8226	FOXD2	828	0.90153
RPMI 8226	KDM2B	829	0.901027
RPMI 8226	EN2	830	0.90049
RPMI 8226	TCFL5	831	0.900254
RPMI 8226	SIM1	832	0.899343
RPMI 8226	NPAS1	833	0.899343
RPMI 8226	NPAS3	834	0.899343
RPMI 8226	SIM2	835	0.899343
RPMI 8226	ENSG00000250811	836	0.899343
RPMI 8226	HIVEP2	837	0.891935
RPMI 8226	OTX1	838	0.890148
RPMI 8226	GRHL1	839	0.883976
RPMI 8226	EGR1	840	0.881103
RPMI 8226	NPAS4	841	0.878501
RPMI 8226	EN1	842	0.877636
RPMI 8226	SOHLH2	843	0.877575
RPMI 8226	C13orf38SOHLH2	844	0.877575
RPMI 8226	KLF9	845	0.870976
RPMI 8226	SP2	846	0.866619
RPMI 8226	KLF4	847	0.864841
RPMI 8226	HOXC9	848	0.861897
RPMI 8226	PAX3	849	0.85984
RPMI 8226	HINFP	850	0.853661
RPMI 8226	E2F5	851	0.852934
RPMI 8226	SP1	852	0.851067
RPMI 8226	MYBL2	853	0.850361
RPMI 8226	CENPB	854	0.840179
RPMI 8226	PURA	855	0.832679
RPMI 8226	TET1	856	0.822186
RPMI 8226	GMEB2	857	0.821295
RPMI 8226	ZBED1	858	0.811186
RPMI 8226	NAIF1	859	0.796843
RPMI 8226	ZFY	860	0.795496
RPMI 8226	GMEB1	861	0.793118
RPMI 8226	TFAP2D	862	0.780874
RPMI 8226	KLF15	863	0.777003
RPMI 8226	KLF5	864	0.752408
RPMI 8226	WT1	865	0.727468
RPMI 8226	ZNF263	866	0.692352
RPMI 8226	ZNF148	867	0.635723
RPMI 8226	MAZ	868	0.58743
RPMI 8226	ZFX	869	0.57674
RPMI 8226	ENSG00000250542	870	NA
SNB75	SMARCC1	1	14.8584
SNB75	JUNB	2	14.6759
SNB75	FOSL1	3	14.3656
SNB75	FOSL2	4	13.8853
SNB75	JUN	5	13.5971
SNB75	FOS	6	13.4391
SNB75	JUND	7	13.3198
SNB75	TCF4	8	12.4659
SNB75	ID3	9	11.9263
SNB75	ID4	10	11.9263
SNB75	MESP1	11	11.1958
SNB75	MESP2	12	11.1958
SNB75	RUNX2	13	10.5299
SNB75	ENSG00000250096	14	10.5299
SNB75	FOSB	15	10.3509
SNB75	BACH1	16	10.3495
SNB75	CBFB	17	10.1574
SNB75	BACH2	18	9.26119
SNB75	RUNX1	19	8.86521
SNB75	RUNX3	20	8.85871
SNB75	CEBPA	21	8.593
SNB75	ZEB1	22	8.34454
SNB75	SOX4	23	7.42284
SNB75	CEBPB	24	7.3355
SNB75	JDP2	25	7.17294
SNB75	NFE2	26	7.03034
SNB75	TEAD4	27	6.94141
SNB75	CEBPD	28	6.63089
SNB75	SNAI1	29	6.53527
SNB75	NFE2L2	30	6.49346
SNB75	NFIX	31	6.43813
SNB75	TEAD1	32	6.00699
SNB75	RELA	33	5.79734
SNB75	TCF3	34	5.48149
SNB75	CTCF	35	5.43123
SNB75	FIGLA	36	5.36911
SNB75	TFAP2C	37	5.13807
SNB75	TEAD3	38	5.01233
SNB75	MAFF	39	5.01075
SNB75	NFIC	40	4.95102
SNB75	NFKB1	41	4.93334
SNB75	MAFG	42	4.88364
SNB75	MAFK	43	4.88082
SNB75	EBF1	44	4.78282
SNB75	NFIB	45	4.74696
SNB75	MYOD1	46	4.65326
SNB75	BATF	47	4.59491
SNB75	SOX9	48	4.5501
SNB75	LMO2	49	4.46887
SNB75	NFIA	50	4.45725
SNB75	CTCFL	51	4.43544
SNB75	REL	52	4.38158
SNB75	SOX13	53	4.34693
SNB75	NRL	54	4.16271
SNB75	NFYB	55	4.05911
SNB75	CEBPG	56	3.98224
SNB75	PBX3	57	3.8028
SNB75	SP6	58	3.78345
SNB75	SP5	59	3.78345
SNB75	NFKB2	60	3.73332
SNB75	MITF	61	3.72421
SNB75	ATOH8	62	3.7225
SNB75	KLF2	63	3.61714
SNB75	CIC	64	3.59647
SNB75	SNAI2	65	3.53948
SNB75	FOXP2	66	3.48985
SNB75	FOXD4	67	3.46802
SNB75	FOXD4L1	68	3.46802
SNB75	FOXJ1	69	3.46802
SNB75	CEBPE	70	3.44347
SNB75	CEBPZ	71	3.42541
SNB75	NFYA	72	3.35916
SNB75	FOXN3	73	3.34439
SNB75	FOXN2	74	3.34439
SNB75	FOXL2	75	3.34439
SNB75	KLF14	76	3.32316
SNB75	KLF11	77	3.32316
SNB75	TFAP2B	78	3.3211
SNB75	NFYC	79	3.28519
SNB75	FOXP1	80	3.27592
SNB75	FOXP4	81	3.27592
SNB75	FOXO1	82	3.27592
SNB75	FOXG1	83	3.27592
SNB75	TWIST1	84	3.25899
SNB75	SP4	85	3.15204
SNB75	FOXJ3	86	3.14349
SNB75	RELB	87	3.136
SNB75	IRF8	88	3.11776
SNB75	IRF4	89	3.05067
SNB75	SOX12	90	3.05032
SNB75	FOXK1	91	3.01826
SNB75	KIAA0415	92	3.01826
SNB75	ATF4	93	3.01537
SNB75	TCF7	94	3.00647
SNB75	KLF7	95	2.93009
SNB75	TCF7L2	96	2.92113
SNB75	FOXS1	97	2.91432
SNB75	FOXK2	98	2.89937
SNB75	GABPA	99	2.8435
SNB75	TBX5	100	2.79762
SNB75	TBX4	101	2.79762
SNB75	HIVEP1	102	2.7836
SNB75	HIVEP3	103	2.7836
SNB75	FOXF1	104	2.77371
SNB75	NRF1	105	2.74635
SNB75	ZFP42	106	2.70799
SNB75	ELK4	107	2.69824
SNB75	IRF9	108	2.6848
SNB75	IRF1	109	2.66695
SNB75	PITX2	110	2.65131
SNB75	ELF1	111	2.64426
SNB75	TFAP2E	112	2.60975
SNB75	TCF12	113	2.59727
SNB75	YY1	114	2.59559
SNB75	KLF1	115	2.59024
SNB75	MAF	116	2.57056
SNB75	RFX2	117	2.55107
SNB75	FOXP3	118	2.5445
SNB75	FOXD4L3	119	2.5445
SNB75	FOXD4L5	120	2.5445
SNB75	FOXD4L6	121	2.5445
SNB75	FOXD4L4	122	2.5445
SNB75	FOXD4L2	123	2.5445
SNB75	ELK1	124	2.51706
SNB75	ZIC4	125	2.5087
SNB75	HOXD8	126	2.50562
SNB75	ELK3	127	2.4675
SNB75	RFX3	128	2.46301
SNB75	STAT2	129	2.4429
SNB75	ELF5	130	2.40608
SNB75	NEUROD1	131	2.40246
SNB75	RFX4	132	2.40237
SNB75	ETS1	133	2.39862
SNB75	FOXJ2	134	2.37497
SNB75	FLI1	135	2.36729
SNB75	TFAP4	136	2.36579
SNB75	RFX8	137	2.36122
SNB75	GATA5	138	2.35366
SNB75	ERF	139	2.3494
SNB75	FOXO3	140	2.34833
SNB75	FOXE3	141	2.34833
SNB75	FOXD1	142	2.34833
SNB75	FOXO4	143	2.3379
SNB75	SOX30	144	2.33688
SNB75	FOXF2	145	2.33686
SNB75	ETV1	146	2.33207
SNB75	NR2E1	147	2.32726
SNB75	YY2	148	2.32546
SNB75	ELF4	149	2.30091
SNB75	IRF3	150	2.29938
SNB75	ETV3	151	2.29484
SNB75	IRF2	152	2.29158
SNB75	FEV	153	2.29099
SNB75	RFX7	154	2.28589
SNB75	ETV5	155	2.27304
SNB75	SP8	156	2.27053
SNB75	SP7	157	2.27053
SNB75	SP9	158	2.27053
SNB75	ZBTB3	159	2.25967
SNB75	FOXD3	160	2.24981
SNB75	KLF13	161	2.24824
SNB75	KLF10	162	2.24824
SNB75	GATA2	163	2.24823
SNB75	FOXI1	164	2.24683
SNB75	ERG	165	2.23804
SNB75	GATA3	166	2.23174
SNB75	EHF	167	2.22318
SNB75	TOPORS	168	2.21946
SNB75	FOXI2	169	2.21879
SNB75	STAT1	170	2.19645
SNB75	SRY	171	2.19246
SNB75	ESR2	172	2.18375
SNB75	FOXB2	173	2.16222
SNB75	ETV2	174	2.15675
SNB75	TFAP2A	175	2.14869
SNB75	ETV4	176	2.14865
SNB75	STAT3	177	2.1464
SNB75	ENSG00000235187	178	2.13966
SNB75	AC0021266	179	2.13073
SNB75	MEF2B	180	2.13073
SNB75	ESR1	181	2.12852
SNB75	ATOH1	182	2.12728
SNB75	FOXA2	183	2.12337
SNB75	GATA1	184	2.12297
SNB75	PKNOX2	185	2.11566
SNB75	ASCL2	186	2.11301
SNB75	SP3	187	2.09094
SNB75	PKNOX1	188	2.06337
SNB75	ASCL1	189	2.06212
SNB75	MAFB	190	2.05584
SNB75	SOX11	191	2.04503
SNB75	ELF3	192	2.01656
SNB75	MYOG	193	2.00759
SNB75	KLF16	194	2.00384
SNB75	TFEC	195	1.9995
SNB75	FERD3L	196	1.99815
SNB75	KLF4	197	1.98266
SNB75	FOXQ1	198	1.96928
SNB75	ETV6	199	1.95936
SNB75	CREB5	200	1.95323
SNB75	KLF12	201	1.94494
SNB75	RFX6	202	1.92948
SNB75	IRF5	203	1.91768
SNB75	SIX5	204	1.91576
SNB75	USF1	205	1.9146
SNB75	SOX1	206	1.90168
SNB75	KLF3	207	1.89496
SNB75	FOXA3	208	1.89222
SNB75	FUBP1	209	1.88798
SNB75	SMAD1	210	1.88786
SNB75	MEF2D	211	1.88489
SNB75	MEF2C	212	1.88479
SNB75	SRF	213	1.87228
SNB75	MEF2A	214	1.87089
SNB75	MGA	215	1.86514
SNB75	ZNF35	216	1.86448
SNB75	STAT5A	217	1.85451
SNB75	USF2	218	1.85365
SNB75	E2F4	219	1.85089
SNB75	CREB3L3	220	1.81807
SNB75	CREB3	221	1.81807
SNB75	CREB3L4	222	1.81807
SNB75	NFE2L1	223	1.80628
SNB75	NFE2L3	224	1.80628
SNB75	SPIB	225	1.79189
SNB75	LEF1	226	1.78602
SNB75	TFEB	227	1.77748
SNB75	FOXA1	228	1.76778
SNB75	AL8445277	229	1.74822
SNB75	AL6628245	230	1.74822
SNB75	CR7597334	231	1.74822
SNB75	CR3545653	232	1.74822
SNB75	CR9368773	233	1.74822
SNB75	NR2F2	234	1.74607
SNB75	KLF5	235	1.74414
SNB75	NR5A1	236	1.74355
SNB75	ESRRA	237	1.74003
SNB75	KLF6	238	1.73857
SNB75	YBX1	239	1.73816
SNB75	FOXM1	240	1.73762
SNB75	NHLH1	241	1.72906
SNB75	LYL1	242	1.72906
SNB75	PLAGL1	243	1.72793
SNB75	TP73	244	1.72637
SNB75	ATF7	245	1.71957
SNB75	STAT5B	246	1.71749
SNB75	SOX17	247	1.71717
SNB75	FOXE1	248	1.71649
SNB75	SCRT1	249	1.70888
SNB75	ETV7	250	1.7087
SNB75	NR2C2	251	1.69731
SNB75	HMGA1	252	1.68915
SNB75	BATF3	253	1.67908
SNB75	ESRRG	254	1.67532
SNB75	NR4A1	255	1.67124
SNB75	NOBOX	256	1.6638
SNB75	IKZF4	257	1.66058
SNB75	IKZF1	258	1.66058
[truncated: 612 more rows]
