# Supplementary material for: Single cell multi-omics reveal intra-cell-line heterogeneity across human cancer cell lines
Source: Nat Commun. 2023 Dec 9;14:8170. doi: 10.1038/s41467-023-43991-9 (PMC10710513; doi:10.1038/s41467-023-43991-9)
Supplement: Supplementary file 8 — Supplementary Data 5 [file 41467_2023_43991_MOESM8_ESM.xlsx]

## Sheet: Sheet1
Supplementary Data 5. ecDNA in all cell lines.
ecDNA sub-region within the ecDNA cluster tends to be part of ecDNA.
Cell Line	ecDNA sub-region	ecDNA region
786-O	chr9:127100000_127600000	786-O:1
786-O	chr9:127700000_128400000	786-O:1
786-O	chr12:52800000_53100000	786-O:10
786-O	chr12:53200000_53600000	786-O:10
786-O	chr12:54200000_54500000	786-O:10
786-O	chr12:55700000_56000000	786-O:11
786-O	chr12:56100000_56400000	786-O:11
786-O	chr17:41400000_42000000	786-O:12
786-O	chr17:42400000_42700000	786-O:12
786-O	chr17:44000000_44400000	786-O:13
786-O	chr17:44900000_45400000	786-O:13
786-O	chr17:74900000_75300000	786-O:14
786-O	chr17:75400000_76000000	786-O:14
786-O	chr17:77000000_77500000	786-O:14
786-O	chr22:36239388_36639388	786-O:15
786-O	chr22:37139388_37939388	786-O:15
786-O	chr16:30300000_30400000	786-O:2
786-O	chr16:30500000_30800000	786-O:2
786-O	chr16:66800000_67000000	786-O:3
786-O	chr16:67800000_68000000	786-O:3
786-O	chr16:88600000_88800000	786-O:4
786-O	chr16:89300000_89800000	786-O:4
786-O	chr7:73500000_73900000	786-O:5
786-O	chr7:74000000_74700000	786-O:5
786-O	chr7:149000000_149300000	786-O:6
786-O	chr7:150300000_150500000	786-O:6
786-O	chr7:151000000_151100000	786-O:6
786-O	chr9:129600000_129900000	786-O:7
786-O	chr9:130700000_131000000	786-O:7
786-O	chr16:1900000_2300000	786-O:8
786-O	chr16:2700000_3300000	786-O:8
786-O	chr16:4200000_4500000	786-O:8
786-O	chr19:900000_1300000	786-O:9
786-O	chr19:2000000_2800000	786-O:9
786-O	chr1:900000_1400000	786-O:NA
786-O	chr9:136300000_137300000	786-O:NA
786-O	chr19:500000_800000	786-O:NA
786-O	chr20:31500000_32000000	786-O:NA
786-O	chr20:63400000_64100000	786-O:NA
786-O	chr1:36100000_36400000	786-O:NA
786-O	chr1:145800000_146100000	786-O:NA
786-O	chr16:2500000_2700000	786-O:NA
786-O	chr19:10200000_10600000	786-O:NA
786-O	chr1:150900000_151400000	786-O:NA
786-O	chr1:153500000_153800000	786-O:NA
786-O	chr9:128500000_129200000	786-O:NA
786-O	chr19:4600000_5000000	786-O:NA
786-O	chr19:11300000_11600000	786-O:NA
786-O	chr20:35600000_35900000	786-O:NA
786-O	chr1:154800000_155400000	786-O:NA
786-O	chr15:62678555_63578555	786-O:NA
786-O	chr16:30900000_31200000	786-O:NA
786-O	chr17:76200000_76900000	786-O:NA
786-O	chr17:81200000_82100000	786-O:NA
786-O	chr20:62500000_63000000	786-O:NA
786-O	chr1:159800000_160000000	786-O:NA
786-O	chr20:45700000_46000000	786-O:NA
786-O	chr1:161000000_161300000	786-O:NA
786-O	chr10:100200000_100400000	786-O:NA
786-O	chr1:201000000_201800000	786-O:NA
786-O	chr1:234500000_235100000	786-O:NA
786-O	chr2:46800000_47200000	786-O:NA
786-O	chr5:132200000_132500000	786-O:NA
786-O	chr5:172700000_173000000	786-O:NA
786-O	chr8:66400000_66700000	786-O:NA
786-O	chr8:100700000_101300000	786-O:NA
786-O	chr8:125200000_125700000	786-O:NA
786-O	chr8:141000000_141200000	786-O:NA
786-O	chr1:206400000_206800000	786-O:NA
786-O	chr14:22757472_23157472	786-O:NA
786-O	chr19:38200000_38400000	786-O:NA
786-O	chr1:225700000_226000000	786-O:NA
786-O	chr2:10100000_10600000	786-O:NA
786-O	chr2:85300000_85800000	786-O:NA
786-O	chr5:134400000_134600000	786-O:NA
786-O	chr16:57500000_57900000	786-O:NA
786-O	chr2:27300000_27500000	786-O:NA
786-O	chr2:219100000_219300000	786-O:NA
786-O	chr5:177300000_177600000	786-O:NA
786-O	chr16:67100000_67300000	786-O:NA
786-O	chr19:1700000_1900000	786-O:NA
786-O	chr19:17200000_17500000	786-O:NA
786-O	chr2:113200000_113300000	786-O:NA
786-O	chr7:100000000_100200000	786-O:NA
786-O	chr1:6600000_6800000	786-O:NA
786-O	chr17:3600000_3900000	786-O:NA
786-O	chr17:8100000_8300000	786-O:NA
786-O	chr19:55200000_55700000	786-O:NA
786-O	chr2:218200000_218400000	786-O:NA
786-O	chr3:50100000_50400000	786-O:NA
786-O	chr5:139400000_139800000	786-O:NA
786-O	chr11:65000000_65200000	786-O:NA
786-O	chr16:56600000_56700000	786-O:NA
786-O	chr19:13600000_13900000	786-O:NA
786-O	chr19:18000000_18700000	786-O:NA
786-O	chr3:4800000_5100000	786-O:NA
786-O	chr3:194000000_194200000	786-O:NA
786-O	chr11:12000000_12300000	786-O:NA
786-O	chr19:44500000_44900000	786-O:NA
786-O	chr3:48400000_48700000	786-O:NA
786-O	chr9:35500000_35900000	786-O:NA
786-O	chr11:68000000_68100000	786-O:NA
786-O	chr16:87300000_87500000	786-O:NA
786-O	chr17:4900000_5000000	786-O:NA
786-O	chr19:4300000_4500000	786-O:NA
786-O	chr3:127500000_127900000	786-O:NA
786-O	chr3:184100000_184400000	786-O:NA
786-O	chr5:42900000_43200000	786-O:NA
786-O	chr3:134300000_134500000	786-O:NA
786-O	chr4:2600000_3000000	786-O:NA
786-O	chr10:86900000_87100000	786-O:NA
786-O	chr10:104200000_104400000	786-O:NA
786-O	chr19:14400000_14600000	786-O:NA
786-O	chr4:600000_800000	786-O:NA
786-O	chr8:143200000_143700000	786-O:NA
786-O	chr5:10400000_10900000	786-O:NA
786-O	chr8:144700000_144900000	786-O:NA
786-O	chr5:138400000_138700000	786-O:NA
786-O	chr6:30500000_30800000	786-O:NA
786-O	chr11:500000_900000	786-O:NA
786-O	chr11:62400000_62900000	786-O:NA
786-O	chr11:64100000_64400000	786-O:NA
786-O	chr11:67200000_67600000	786-O:NA
786-O	chr17:7200000_7700000	786-O:NA
786-O	chr19:48300000_49100000	786-O:NA
786-O	chr5:140200000_140500000	786-O:NA
786-O	chr15:90078555_90278555	786-O:NA
786-O	chr20:3700000_3900000	786-O:NA
786-O	chr20:35900000_36200000	786-O:NA
786-O	chr21:43611799_43811799	786-O:NA
786-O	chr5:181100000_181300000	786-O:NA
786-O	chr19:35600000_35800000	786-O:NA
786-O	chr19:54100000_54300000	786-O:NA
786-O	chr19:58300000_58500000	786-O:NA
786-O	chr1:9600000_10000000	786-O:NA
786-O	chr1:28500000_28700000	786-O:NA
786-O	chr19:41200000_41400000	786-O:NA
786-O	chr6:26000000_26400000	786-O:NA
786-O	chr6:31600000_32000000	786-O:NA
786-O	chr6:33200000_33700000	786-O:NA
786-O	chr7:44600000_44900000	786-O:NA
786-O	chr11:61600000_62000000	786-O:NA
786-O	chr19:3900000_4100000	786-O:NA
786-O	chr19:6300000_6800000	786-O:NA
786-O	chr7:2400000_2900000	786-O:NA
786-O	chr7:5400000_5700000	786-O:NA
786-O	chr7:27100000_27200000	786-O:NA
786-O	chr7:75900000_76500000	786-O:NA
786-O	chr7:99100000_99600000	786-O:NA
786-O	chr7:101000000_101300000	786-O:NA
786-O	chr7:128700000_128900000	786-O:NA
786-O	chr7:100400000_100700000	786-O:NA
786-O	chr8:102600000_102900000	786-O:NA
786-O	chr8:143800000_144600000	786-O:NA
786-O	chr22:45839388_46139388	786-O:NA
786-O	chr22:50439388_50639388	786-O:NA
786-O	chrX:154353743_154553743	786-O:NA
786-O	chr7:116200000_116800000	786-O:NA
786-O	chr7:155200000_155300000	786-O:NA
786-O	chr12:121700000_121900000	786-O:NA
786-O	chr9:124500000_124900000	786-O:NA
786-O	chr11:65800000_66400000	786-O:NA
786-O	chr16:300000_800000	786-O:NA
786-O	chr16:29800000_30100000	786-O:NA
786-O	chr19:12600000_13200000	786-O:NA
786-O	chr19:40400000_40800000	786-O:NA
786-O	chr19:45300000_45800000	786-O:NA
786-O	chr19:47100000_47300000	786-O:NA
786-O	chr12:6200000_7000000	786-O:NA
786-O	chr12:108500000_108900000	786-O:NA
786-O	chr12:120100000_120300000	786-O:NA
786-O	chr22:30539388_30739388	786-O:NA
786-O	chr22:38639388_38939388	786-O:NA
786-O	chr22:42539388_42739388	786-O:NA
786-O	chr22:50139388_50339388	786-O:NA
786-O	chr1:11700000_12100000	786-O:NA
786-O	chr6:32800000_33000000	786-O:NA
786-O	chr19:5900000_6100000	786-O:NA
786-O	chr16:1600000_1800000	786-O:NA
786-O	chr16:70700000_70800000	786-O:NA
786-O	chr19:14000000_14200000	786-O:NA
786-O	chr17:28600000_28800000	786-O:NA
786-O	chr17:48400000_48700000	786-O:NA
786-O	chr17:49900000_50400000	786-O:NA
786-O	chr17:57800000_58000000	786-O:NA
786-O	chr17:39900000_40200000	786-O:NA
786-O	chr17:47800000_48100000	786-O:NA
786-O	chr17:63500000_63800000	786-O:NA
786-O	chr17:82200000_82300000	786-O:NA
786-O	chr17:64900000_65200000	786-O:NA
786-O	chr17:78100000_78400000	786-O:NA
786-O	chr19:1400000_1600000	786-O:NA
786-O	chr19:7800000_8000000	786-O:NA
786-O	chr19:49600000_49900000	786-O:NA
786-O	chr22:19839388_20139388	786-O:NA
786-O	chr22:30139388_30439388	786-O:NA
786-O	chr22:41239388_41639388	786-O:NA
786-O	chr1:15300000_16300000	786-O:NA
786-O	chr9:113400000_113700000	786-O:NA
786-O	chr11:65300000_65700000	786-O:NA
786-O	chr20:49900000_50800000	786-O:NA
786-O	chr1:16800000_17300000	786-O:NA
786-O	chr1:23300000_23600000	786-O:NA
786-O	chr1:26500000_27200000	786-O:NA
786-O	chr1:44600000_44900000	786-O:NA
786-O	chr9:134300000_134700000	786-O:NA
786-O	chr1:19200000_19600000	786-O:NA
786-O	chr4:900000_1100000	786-O:NA
786-O	chr19:38600000_39000000	786-O:NA
786-O	chr19:42200000_42400000	786-O:NA
786-O	chr19:43500000_43800000	786-O:NA
786-O	chr1:30700000_30900000	786-O:NA
786-O	chr1:43800000_44100000	786-O:NA
786-O	chr1:58700000_59000000	786-O:NA
786-O	chr1:156400000_156900000	786-O:NA
786-O	chr5:150200000_150800000	786-O:NA
786-O	chr11:118900000_119200000	786-O:NA
786-O	chr16:67500000_67600000	786-O:NA
786-O	chr19:46600000_47000000	786-O:NA
786-O	chr20:35100000_35500000	786-O:NA
786-O	chr1:32200000_32400000	786-O:NA
786-O	chr10:73700000_74000000	786-O:NA
786-O	chr10:78900000_79500000	786-O:NA
786-O	chr10:97400000_97700000	786-O:NA
786-O	chr10:102100000_102800000	786-O:NA
BT-474	chr16:1900000_2300000	BT-474:1
BT-474	chr16:2700000_3300000	BT-474:1
BT-474	chr11:63800000_64500000	BT-474:2
BT-474	chr11:64700000_66100000	BT-474:2
BT-474	chr11:66600000_67700000	BT-474:2
BT-474	chr1:23300000_23600000	BT-474:NA
BT-474	chr1:26800000_27200000	BT-474:NA
BT-474	chr1:32200000_32400000	BT-474:NA
BT-474	chr1:36100000_36500000	BT-474:NA
BT-474	chr1:150500000_150700000	BT-474:NA
BT-474	chr1:151800000_152100000	BT-474:NA
BT-474	chr1:153500000_153800000	BT-474:NA
BT-474	chr1:153900000_154000000	BT-474:NA
BT-474	chr1:154100000_154300000	BT-474:NA
BT-474	chr1:156000000_156800000	BT-474:NA
BT-474	chr1:159800000_160200000	BT-474:NA
BT-474	chr1:161000000_161300000	BT-474:NA
BT-474	chr1:173800000_173900000	BT-474:NA
BT-474	chr1:204000000_204500000	BT-474:NA
BT-474	chr1:227900000_228200000	BT-474:NA
BT-474	chr1:234600000_234800000	BT-474:NA
BT-474	chr1:234900000_235200000	BT-474:NA
BT-474	chr1:244800000_245000000	BT-474:NA
BT-474	chr1:248800000_248900000	BT-474:NA
BT-474	chr2:8500000_8700000	BT-474:NA
BT-474	chr2:20000000_20700000	BT-474:NA
BT-474	chr2:24000000_24100000	BT-474:NA
BT-474	chr2:218200000_218500000	BT-474:NA
BT-474	chr2:240400000_240600000	BT-474:NA
BT-474	chr3:9700000_10000000	BT-474:NA
BT-474	chr3:48400000_48700000	BT-474:NA
BT-474	chr3:50100000_50400000	BT-474:NA
BT-474	chr3:120000000_120200000	BT-474:NA
BT-474	chr3:130100000_130200000	BT-474:NA
BT-474	chr3:134300000_134400000	BT-474:NA
BT-474	chr3:183900000_184400000	BT-474:NA
BT-474	chr3:194000000_194200000	BT-474:NA
BT-474	chr4:600000_800000	BT-474:NA
BT-474	chr5:200000_500000	BT-474:NA
BT-474	chr5:6600000_6800000	BT-474:NA
BT-474	chr5:43000000_43200000	BT-474:NA
BT-474	chr5:138300000_138600000	BT-474:NA
BT-474	chr5:172600000_173000000	BT-474:NA
BT-474	chr5:177300000_177600000	BT-474:NA
BT-474	chr5:179600000_179900000	BT-474:NA
BT-474	chr5:181100000_181300000	BT-474:NA
BT-474	chr6:26000000_26300000	BT-474:NA
BT-474	chr6:30500000_30900000	BT-474:NA
BT-474	chr6:31500000_32000000	BT-474:NA
BT-474	chr6:32100000_32200000	BT-474:NA
BT-474	chr6:32800000_33000000	BT-474:NA
BT-474	chr6:33200000_33600000	BT-474:NA
BT-474	chr7:700000_1200000	BT-474:NA
BT-474	chr7:1400000_1600000	BT-474:NA
BT-474	chr7:2300000_2700000	BT-474:NA
BT-474	chr7:5400000_5600000	BT-474:NA
BT-474	chr7:6300000_6600000	BT-474:NA
BT-474	chr7:30400000_30600000	BT-474:NA
BT-474	chr7:44500000_45100000	BT-474:NA
BT-474	chr7:73500000_73900000	BT-474:NA
BT-474	chr7:75900000_76400000	BT-474:NA
BT-474	chr7:100400000_100700000	BT-474:NA
BT-474	chr7:128400000_128500000	BT-474:NA
BT-474	chr7:139300000_139500000	BT-474:NA
BT-474	chr7:148900000_149300000	BT-474:NA
BT-474	chr7:149700000_149900000	BT-474:NA
BT-474	chr7:151000000_151100000	BT-474:NA
BT-474	chr8:94600000_94700000	BT-474:NA
BT-474	chr8:94800000_95300000	BT-474:NA
BT-474	chr8:101200000_101500000	BT-474:NA
BT-474	chr8:102600000_102900000	BT-474:NA
BT-474	chr8:125400000_125500000	BT-474:NA
BT-474	chr8:142600000_142900000	BT-474:NA
BT-474	chr9:34300000_34700000	BT-474:NA
BT-474	chr9:34900000_35200000	BT-474:NA
BT-474	chr9:120700000_121000000	BT-474:NA
BT-474	chr9:121200000_121400000	BT-474:NA
BT-474	chr9:122900000_123000000	BT-474:NA
BT-474	chr9:127100000_127600000	BT-474:NA
BT-474	chr9:129000000_129200000	BT-474:NA
BT-474	chr9:129600000_129900000	BT-474:NA
BT-474	chr9:130600000_131100000	BT-474:NA
BT-474	chr9:131300000_131800000	BT-474:NA
BT-474	chr10:102400000_102600000	BT-474:NA
BT-474	chr11:7500000_7700000	BT-474:NA
BT-474	chr11:10800000_10900000	BT-474:NA
BT-474	chr11:46200000_46400000	BT-474:NA
BT-474	chr11:57600000_57800000	BT-474:NA
BT-474	chr11:59500000_59800000	BT-474:NA
BT-474	chr11:61300000_62100000	BT-474:NA
BT-474	chr11:62500000_62900000	BT-474:NA
BT-474	chr11:66200000_66500000	BT-474:NA
BT-474	chr11:69100000_69700000	BT-474:NA
BT-474	chr11:72600000_72900000	BT-474:NA
BT-474	chr11:73100000_73400000	BT-474:NA
BT-474	chr11:73500000_74200000	BT-474:NA
BT-474	chr11:75300000_75600000	BT-474:NA
BT-474	chr11:76200000_76500000	BT-474:NA
BT-474	chr11:118900000_119200000	BT-474:NA
BT-474	chr12:6200000_7100000	BT-474:NA
BT-474	chr12:47700000_48100000	BT-474:NA
BT-474	chr12:52000000_52300000	BT-474:NA
BT-474	chr12:52800000_53700000	BT-474:NA
BT-474	chr12:57000000_57200000	BT-474:NA
BT-474	chr12:113100000_113300000	BT-474:NA
BT-474	chr12:121600000_121900000	BT-474:NA
BT-474	chr12:122700000_123400000	BT-474:NA
BT-474	chr12:124300000_125000000	BT-474:NA
BT-474	chr12:132400000_132800000	BT-474:NA
BT-474	chr13:110674010_110774010	BT-474:NA
BT-474	chr14:20257472_20757472	BT-474:NA
BT-474	chr14:20957472_21157472	BT-474:NA
BT-474	chr14:22857472_23357472	BT-474:NA
BT-474	chr14:23457472_23757472	BT-474:NA
BT-474	chr14:34957472_35157472	BT-474:NA
BT-474	chr14:68557472_68857472	BT-474:NA
BT-474	chr14:73457472_73957472	BT-474:NA
BT-474	chr14:75157472_75457472	BT-474:NA
BT-474	chr14:76857472_77357472	BT-474:NA
BT-474	chr14:91057472_91557472	BT-474:NA
BT-474	chr14:99457472_99757472	BT-474:NA
BT-474	chr14:99957472_100357472	BT-474:NA
BT-474	chr14:104557472_104857472	BT-474:NA
BT-474	chr14:105457472_105557472	BT-474:NA
BT-474	chr15:22178555_22278555	BT-474:NA
BT-474	chr15:40678555_40978555	BT-474:NA
BT-474	chr15:62878555_63078555	BT-474:NA
BT-474	chr15:72078555_72278555	BT-474:NA
BT-474	chr15:75378555_75478555	BT-474:NA
BT-474	chr15:92778555_92978555	BT-474:NA
BT-474	chr16:1600000_1800000	BT-474:NA
BT-474	chr16:4100000_4500000	BT-474:NA
BT-474	chr16:4600000_5100000	BT-474:NA
BT-474	chr16:28800000_29000000	BT-474:NA
BT-474	chr16:29700000_30200000	BT-474:NA
BT-474	chr16:57600000_57900000	BT-474:NA
BT-474	chr16:67100000_67300000	BT-474:NA
BT-474	chr16:67800000_68000000	BT-474:NA
BT-474	chr16:68200000_68300000	BT-474:NA
BT-474	chr16:87700000_88000000	BT-474:NA
BT-474	chr16:89400000_89600000	BT-474:NA
BT-474	chr16:89700000_90100000	BT-474:NA
BT-474	chr17:2300000_2500000	BT-474:NA
BT-474	chr17:4700000_4800000	BT-474:NA
BT-474	chr17:7200000_7700000	BT-474:NA
BT-474	chr17:8000000_8400000	BT-474:NA
BT-474	chr17:17700000_18000000	BT-474:NA
BT-474	chr17:27200000_27400000	BT-474:NA
BT-474	chr17:28700000_29000000	BT-474:NA
BT-474	chr17:40300000_40700000	BT-474:NA
BT-474	chr17:41400000_41800000	BT-474:NA
BT-474	chr17:42500000_42700000	BT-474:NA
BT-474	chr17:44100000_44400000	BT-474:NA
BT-474	chr17:45000000_45300000	BT-474:NA
BT-474	chr17:47800000_48100000	BT-474:NA
BT-474	chr17:57800000_58100000	BT-474:NA
BT-474	chr17:58300000_58700000	BT-474:NA
BT-474	chr17:59100000_59900000	BT-474:NA
BT-474	chr17:60500000_60700000	BT-474:NA
BT-474	chr17:64900000_65200000	BT-474:NA
BT-474	chr17:74900000_75300000	BT-474:NA
BT-474	chr17:75400000_76000000	BT-474:NA
BT-474	chr17:79700000_80000000	BT-474:NA
BT-474	chr18:3400000_3600000	BT-474:NA
BT-474	chr18:23100000_23300000	BT-474:NA
BT-474	chr19:1800000_2300000	BT-474:NA
BT-474	chr19:3500000_3600000	BT-474:NA
BT-474	chr19:3900000_4100000	BT-474:NA
BT-474	chr19:4200000_4500000	BT-474:NA
BT-474	chr19:5900000_6000000	BT-474:NA
BT-474	chr19:6200000_6500000	BT-474:NA
BT-474	chr19:7500000_7700000	BT-474:NA
BT-474	chr19:7800000_8000000	BT-474:NA
BT-474	chr19:8300000_8600000	BT-474:NA
BT-474	chr19:12300000_13000000	BT-474:NA
BT-474	chr19:13700000_14300000	BT-474:NA
BT-474	chr19:14400000_14600000	BT-474:NA
BT-474	chr19:15000000_15700000	BT-474:NA
BT-474	chr19:17100000_17500000	BT-474:NA
BT-474	chr19:18100000_18400000	BT-474:NA
BT-474	chr19:35100000_35300000	BT-474:NA
BT-474	chr19:35600000_35800000	BT-474:NA
BT-474	chr19:38200000_38400000	BT-474:NA
BT-474	chr19:38800000_38900000	BT-474:NA
BT-474	chr19:39300000_39500000	BT-474:NA
BT-474	chr19:40400000_41000000	BT-474:NA
BT-474	chr19:41200000_41500000	BT-474:NA
BT-474	chr19:41700000_42100000	BT-474:NA
BT-474	chr19:42200000_42500000	BT-474:NA
BT-474	chr19:44700000_44900000	BT-474:NA
BT-474	chr19:45000000_45200000	BT-474:NA
BT-474	chr19:45400000_46000000	BT-474:NA
BT-474	chr19:47000000_47400000	BT-474:NA
BT-474	chr19:48300000_49200000	BT-474:NA
BT-474	chr19:49400000_50000000	BT-474:NA
BT-474	chr19:50700000_51100000	BT-474:NA
BT-474	chr19:54100000_54200000	BT-474:NA
BT-474	chr19:55000000_55700000	BT-474:NA
BT-474	chr19:56800000_56900000	BT-474:NA
BT-474	chr19:58300000_58500000	BT-474:NA
BT-474	chr20:300000_400000	BT-474:NA
BT-474	chr20:3700000_3900000	BT-474:NA
BT-474	chr20:24900000_25500000	BT-474:NA
BT-474	chr20:31500000_31800000	BT-474:NA
BT-474	chr20:34500000_35500000	BT-474:NA
BT-474	chr20:44300000_45000000	BT-474:NA
BT-474	chr20:45800000_46000000	BT-474:NA
BT-474	chr20:47200000_48100000	BT-474:NA
BT-474	chr20:48600000_49400000	BT-474:NA
BT-474	chr20:49400000_51000000	BT-474:NA
BT-474	chr20:53200000_54800000	BT-474:NA
BT-474	chr20:56300000_58400000	BT-474:NA
BT-474	chr20:62200000_63400000	BT-474:NA
BT-474	chr22:19839388_20139388	BT-474:NA
BT-474	chr22:30239388_30439388	BT-474:NA
BT-474	chr22:36239388_36539388	BT-474:NA
BT-474	chr22:37439388_37939388	BT-474:NA
BT-474	chr22:38639388_38939388	BT-474:NA
BT-474	chr22:39139388_39339388	BT-474:NA
BT-474	chr22:41239388_41639388	BT-474:NA
BT-474	chr22:45839388_46139388	BT-474:NA
BT-474	chrX:253743_353743	BT-474:NA
BT-474	chrX:48753743_49053743	BT-474:NA
BT-474	chr1:900000_1400000	BT-474:NA
BT-474	chr9:127700000_128900000	BT-474:NA
BT-474	chr17:38200000_40200000	BT-474:NA
BT-474	chr17:48400000_51000000	BT-474:NA
BT-474	chr16:500000_800000	BT-474:NA
BT-474	chr17:81200000_82700000	BT-474:NA
BT-474	chr1:154900000_155400000	BT-474:NA
BT-474	chr8:143200000_144900000	BT-474:NA
BT-474	chr9:136000000_137700000	BT-474:NA
BT-474	chr16:30300000_31200000	BT-474:NA
BT-474	chr19:500000_1700000	BT-474:NA
BT-474	chr19:10100000_11800000	BT-474:NA
BT-474	chr20:63400000_64100000	BT-474:NA
COLO 205	chr12:53200000_53700000	COLO 205:1
COLO 205	chr12:54200000_54400000	COLO 205:1
COLO 205	chr17:43900000_44400000	COLO 205:10
COLO 205	chr17:44900000_45200000	COLO 205:10
COLO 205	chr17:47800000_48100000	COLO 205:11
COLO 205	chr17:48800000_49000000	COLO 205:11
COLO 205	chr17:75000000_75300000	COLO 205:12
COLO 205	chr17:75400000_76000000	COLO 205:12
COLO 205	chr17:81800000_82100000	COLO 205:13
COLO 205	chr17:82200000_82500000	COLO 205:13
COLO 205	chr19:400000_1700000	COLO 205:14
COLO 205	chr19:1800000_2300000	COLO 205:14
COLO 205	chr19:2700000_3100000	COLO 205:14
COLO 205	chr19:3900000_5000000	COLO 205:14
COLO 205	chr19:7800000_8100000	COLO 205:15
COLO 205	chr19:8300000_8600000	COLO 205:15
COLO 205	chr19:10700000_10900000	COLO 205:16
COLO 205	chr19:11000000_11200000	COLO 205:16
COLO 205	chr22:36339388_36539388	COLO 205:17
COLO 205	chr22:37439388_37939388	COLO 205:17
COLO 205	chr22:49839388_50039388	COLO 205:18
COLO 205	chr22:50139388_50639388	COLO 205:18
COLO 205	chr19:18100000_18700000	COLO 205:19
COLO 205	chr19:18800000_19400000	COLO 205:19
COLO 205	chr12:55800000_56400000	COLO 205:2
COLO 205	chr12:57400000_57600000	COLO 205:2
COLO 205	chr19:35600000_35800000	COLO 205:20
COLO 205	chr19:35900000_36200000	COLO 205:20
COLO 205	chr19:38600000_38900000	COLO 205:21
COLO 205	chr19:39300000_39500000	COLO 205:21
COLO 205	chr19:40400000_40600000	COLO 205:21
COLO 205	chr19:40600000_40800000	COLO 205:21
COLO 205	chr19:42200000_42500000	COLO 205:22
COLO 205	chr19:43500000_43700000	COLO 205:22
COLO 205	chr19:44600000_45200000	COLO 205:22
COLO 205	chr19:45300000_46000000	COLO 205:22
COLO 205	chr19:46600000_46900000	COLO 205:22
COLO 205	chr19:47100000_47300000	COLO 205:22
COLO 205	chr19:48600000_49100000	COLO 205:23
COLO 205	chr19:49300000_49900000	COLO 205:23
COLO 205	chr19:54100000_54300000	COLO 205:24
COLO 205	chr19:55100000_55700000	COLO 205:24
COLO 205	chr1:154900000_155400000	COLO 205:25
COLO 205	chr1:156000000_156800000	COLO 205:25
COLO 205	chr4:600000_800000	COLO 205:26
COLO 205	chr4:900000_1100000	COLO 205:26
COLO 205	chr4:1200000_1400000	COLO 205:26
COLO 205	chr11:64100000_64400000	COLO 205:3
COLO 205	chr11:65300000_65700000	COLO 205:3
COLO 205	chr9:128600000_128900000	COLO 205:4
COLO 205	chr9:129000000_129200000	COLO 205:4
COLO 205	chr11:61300000_62000000	COLO 205:5
COLO 205	chr11:62500000_62900000	COLO 205:5
COLO 205	chr11:66100000_67700000	COLO 205:6
COLO 205	chr11:68000000_68500000	COLO 205:6
COLO 205	chr8:143800000_144200000	COLO 205:7
COLO 205	chr8:144300000_144600000	COLO 205:7
COLO 205	chr17:7100000_7700000	COLO 205:8
COLO 205	chr17:8000000_8300000	COLO 205:8
COLO 205	chr17:41600000_41800000	COLO 205:9
COLO 205	chr17:42500000_42800000	COLO 205:9
COLO 205	chr1:900000_1600000	COLO 205:NA
COLO 205	chr1:23300000_23600000	COLO 205:NA
COLO 205	chr1:26800000_27100000	COLO 205:NA
COLO 205	chr4:3900000_4000000	COLO 205:NA
COLO 205	chr6:32100000_32200000	COLO 205:NA
COLO 205	chr4:51800000_52000000	COLO 205:NA
COLO 205	chr19:19600000_19800000	COLO 205:NA
COLO 205	chr5:177300000_177600000	COLO 205:NA
COLO 205	chr5:179600000_179900000	COLO 205:NA
COLO 205	chr5:181100000_181300000	COLO 205:NA
COLO 205	chr20:34800000_35000000	COLO 205:NA
COLO 205	chr6:26000000_26300000	COLO 205:NA
COLO 205	chr6:27800000_27900000	COLO 205:NA
COLO 205	chr7:800000_1200000	COLO 205:NA
COLO 205	chr7:5400000_5600000	COLO 205:NA
COLO 205	chr16:30500000_30800000	COLO 205:NA
COLO 205	chr17:4900000_5000000	COLO 205:NA
COLO 205	chr20:31500000_31800000	COLO 205:NA
COLO 205	chr6:30600000_30800000	COLO 205:NA
COLO 205	chr16:89700000_90000000	COLO 205:NA
COLO 205	chr6:31600000_32000000	COLO 205:NA
COLO 205	chr6:33200000_33500000	COLO 205:NA
COLO 205	chr7:44000000_44200000	COLO 205:NA
COLO 205	chr11:400000_700000	COLO 205:NA
COLO 205	chr16:500000_800000	COLO 205:NA
COLO 205	chr20:62200000_62500000	COLO 205:NA
COLO 205	chr7:100000000_100200000	COLO 205:NA
COLO 205	chr11:57300000_57800000	COLO 205:NA
COLO 205	chr11:59500000_59700000	COLO 205:NA
COLO 205	chr16:1900000_2300000	COLO 205:NA
COLO 205	chr17:28600000_29000000	COLO 205:NA
COLO 205	chr9:34900000_35200000	COLO 205:NA
COLO 205	chr14:31857472_32257472	COLO 205:NA
COLO 205	chr1:6600000_6800000	COLO 205:NA
COLO 205	chr3:50100000_50400000	COLO 205:NA
COLO 205	chr5:177000000_177100000	COLO 205:NA
COLO 205	chr9:35600000_35900000	COLO 205:NA
COLO 205	chr11:118900000_119200000	COLO 205:NA
COLO 205	chr16:67800000_68000000	COLO 205:NA
COLO 205	chr9:127700000_128300000	COLO 205:NA
COLO 205	chr9:136300000_137700000	COLO 205:NA
COLO 205	chr16:29800000_30100000	COLO 205:NA
COLO 205	chr20:63500000_64000000	COLO 205:NA
COLO 205	chr10:102400000_102600000	COLO 205:NA
COLO 205	chr11:65000000_65200000	COLO 205:NA
COLO 205	chr16:2900000_3200000	COLO 205:NA
COLO 205	chr16:88400000_88800000	COLO 205:NA
COLO 205	chr20:200000_500000	COLO 205:NA
COLO 205	chr12:6400000_7000000	COLO 205:NA
COLO 205	chr14:23257472_23357472	COLO 205:NA
COLO 205	chr16:30300000_30500000	COLO 205:NA
COLO 205	chr17:1600000_1800000	COLO 205:NA
COLO 205	chr16:30800000_31100000	COLO 205:NA
COLO 205	chr17:59100000_59200000	COLO 205:NA
COLO 205	chr19:6300000_6500000	COLO 205:NA
COLO 205	chr19:9700000_9900000	COLO 205:NA
COLO 205	chr16:89400000_89600000	COLO 205:NA
COLO 205	chr17:81200000_81400000	COLO 205:NA
COLO 205	chr19:12600000_13200000	COLO 205:NA
COLO 205	chr19:14400000_14600000	COLO 205:NA
COLO 205	chr1:32200000_32400000	COLO 205:NA
COLO 205	chr1:228100000_228200000	COLO 205:NA
COLO 205	chr14:24057472_24357472	COLO 205:NA
COLO 205	chr22:30239388_30439388	COLO 205:NA
COLO 205	chr22:41239388_41639388	COLO 205:NA
COLO 205	chr19:3500000_3600000	COLO 205:NA
COLO 205	chr19:11300000_11600000	COLO 205:NA
COLO 205	chr19:13900000_14200000	COLO 205:NA
COLO 205	chr19:17200000_17500000	COLO 205:NA
COLO 205	chr20:33600000_33800000	COLO 205:NA
COLO 205	chr19:5600000_6000000	COLO 205:NA
COLO 205	chr19:33100000_33400000	COLO 205:NA
COLO 205	chr20:3700000_3900000	COLO 205:NA
COLO 205	chr20:45800000_46000000	COLO 205:NA
COLO 205	chr22:20839388_21039388	COLO 205:NA
COLO 205	chr1:151100000_151300000	COLO 205:NA
COLO 205	chr11:63500000_63700000	COLO 205:NA
COLO 205	chr15:75578555_75778555	COLO 205:NA
COLO 205	chr15:90778555_91078555	COLO 205:NA
COLO 205	chr18:11900000_12100000	COLO 205:NA
COLO 205	chr1:153600000_153800000	COLO 205:NA
COLO 205	chr14:22857472_23157472	COLO 205:NA
COLO 205	chr15:92778555_92978555	COLO 205:NA
COLO 205	chr18:12900000_13000000	COLO 205:NA
COLO 205	chr1:244800000_245000000	COLO 205:NA
COLO 205	chr3:48400000_48700000	COLO 205:NA
COLO 205	chr3:129100000_129200000	COLO 205:NA
COLO 205	chr3:184100000_184400000	COLO 205:NA
COLO 205	chr14:104657472_104857472	COLO 205:NA
COLO 205	chr15:75278555_75478555	COLO 205:NA
COLO 205	chr18:12300000_12500000	COLO 205:NA
COLO 205	chr3:9700000_10000000	COLO 205:NA
COLO 205	chr19:58300000_58500000	COLO 205:NA
COLO 205	chrX:48653743_49353743	COLO 205:NA
COLO 205	chr3:37900000_38200000	COLO 205:NA
COLO 205	chr7:100400000_100700000	COLO 205:NA
COLO 205	chr9:37400000_37500000	COLO 205:NA
COLO 205	chr20:35600000_35800000	COLO 205:NA
COLO 205	chr3:130100000_130200000	COLO 205:NA
COLO 205	chr4:6900000_7200000	COLO 205:NA
COLO 205	chr4:52700000_52800000	COLO 205:NA
Fadu	chr20:62000000_63300000	Fadu:1
Fadu	chr20:63400000_64200000	Fadu:1
Fadu	chr22:37039388_38539388	Fadu:2
Fadu	chr22:38639388_39639388	Fadu:2
Fadu	chr14:72857472_73257472	Fadu:3
Fadu	chr14:73457472_74157472	Fadu:3
Fadu	chr14:74857472_75457472	Fadu:3
Fadu	chr14:92657472_93357472	Fadu:4
Fadu	chr14:93857472_94157472	Fadu:4
Fadu	chr16:87200000_88000000	Fadu:5
Fadu	chr16:88200000_90100000	Fadu:5
Fadu	chr1:43200000_44100000	Fadu:NA
Fadu	chr1:44500000_44900000	Fadu:NA
Fadu	chr1:45300000_45700000	Fadu:NA
Fadu	chr1:46100000_46500000	Fadu:NA
Fadu	chr1:58700000_58900000	Fadu:NA
Fadu	chr1:112600000_112800000	Fadu:NA
Fadu	chr1:145900000_146100000	Fadu:NA
Fadu	chr1:150500000_150700000	Fadu:NA
Fadu	chr1:151000000_151400000	Fadu:NA
Fadu	chr1:153500000_153800000	Fadu:NA
Fadu	chr1:154900000_155400000	Fadu:NA
Fadu	chr1:155900000_156300000	Fadu:NA
Fadu	chr1:156300000_156900000	Fadu:NA
Fadu	chr1:161000000_161200000	Fadu:NA
Fadu	chr1:201100000_201600000	Fadu:NA
Fadu	chr1:201900000_202400000	Fadu:NA
Fadu	chr1:205200000_205700000	Fadu:NA
Fadu	chr1:225700000_226200000	Fadu:NA
Fadu	chr1:227900000_228200000	Fadu:NA
Fadu	chr1:234500000_234800000	Fadu:NA
Fadu	chr2:74400000_74600000	Fadu:NA
Fadu	chr3:48400000_48700000	Fadu:NA
Fadu	chr3:50200000_50400000	Fadu:NA
Fadu	chr3:51900000_52100000	Fadu:NA
Fadu	chr3:129100000_129500000	Fadu:NA
Fadu	chr3:134200000_134500000	Fadu:NA
Fadu	chr3:184100000_184400000	Fadu:NA
Fadu	chr3:194000000_194200000	Fadu:NA
Fadu	chr5:134400000_134600000	Fadu:NA
Fadu	chr5:138300000_138600000	Fadu:NA
Fadu	chr5:140300000_140500000	Fadu:NA
Fadu	chr5:141500000_142000000	Fadu:NA
Fadu	chr5:176400000_176700000	Fadu:NA
Fadu	chr5:177300000_177600000	Fadu:NA
Fadu	chr5:179700000_179900000	Fadu:NA
Fadu	chr5:181100000_181300000	Fadu:NA
Fadu	chr6:2700000_3100000	Fadu:NA
Fadu	chr6:26000000_26400000	Fadu:NA
Fadu	chr6:27100000_27300000	Fadu:NA
Fadu	chr6:27400000_27900000	Fadu:NA
Fadu	chr6:28500000_29000000	Fadu:NA
Fadu	chr6:30500000_31000000	Fadu:NA
Fadu	chr6:31500000_32000000	Fadu:NA
Fadu	chr6:32100000_32200000	Fadu:NA
Fadu	chr6:32800000_33000000	Fadu:NA
Fadu	chr6:33200000_33800000	Fadu:NA
Fadu	chr7:800000_1100000	Fadu:NA
Fadu	chr7:2500000_2700000	Fadu:NA
Fadu	chr7:5400000_5600000	Fadu:NA
Fadu	chr7:27100000_27200000	Fadu:NA
Fadu	chr7:43900000_44300000	Fadu:NA
Fadu	chr7:44500000_45100000	Fadu:NA
Fadu	chr7:73500000_73900000	Fadu:NA
Fadu	chr7:76200000_76500000	Fadu:NA
Fadu	chr7:100000000_100200000	Fadu:NA
Fadu	chr7:100300000_100700000	Fadu:NA
Fadu	chr7:100800000_100900000	Fadu:NA
Fadu	chr7:101000000_101300000	Fadu:NA
Fadu	chr7:148900000_149300000	Fadu:NA
Fadu	chr7:151000000_151200000	Fadu:NA
Fadu	chr8:22500000_22800000	Fadu:NA
Fadu	chr8:42100000_42600000	Fadu:NA
Fadu	chr8:100200000_100600000	Fadu:NA
Fadu	chr8:100700000_101300000	Fadu:NA
Fadu	chr8:102600000_102900000	Fadu:NA
Fadu	chr8:123000000_123300000	Fadu:NA
Fadu	chr8:124800000_125000000	Fadu:NA
Fadu	chr8:125400000_125700000	Fadu:NA
Fadu	chr8:126400000_126600000	Fadu:NA
Fadu	chr8:143700000_144100000	Fadu:NA
Fadu	chr8:144300000_144600000	Fadu:NA
Fadu	chr9:35600000_35800000	Fadu:NA
Fadu	chr9:127700000_128400000	Fadu:NA
Fadu	chr9:128600000_129600000	Fadu:NA
Fadu	chr9:132900000_133600000	Fadu:NA
Fadu	chr10:73700000_74000000	Fadu:NA
Fadu	chr10:86900000_87100000	Fadu:NA
Fadu	chr10:97400000_97900000	Fadu:NA
Fadu	chr10:102100000_102300000	Fadu:NA
Fadu	chr10:102300000_102800000	Fadu:NA
Fadu	chr10:133200000_133400000	Fadu:NA
Fadu	chr11:300000_900000	Fadu:NA
Fadu	chr11:2800000_3100000	Fadu:NA
Fadu	chr11:61500000_62100000	Fadu:NA
Fadu	chr11:62500000_62900000	Fadu:NA
Fadu	chr11:64100000_64400000	Fadu:NA
Fadu	chr11:64700000_65000000	Fadu:NA
Fadu	chr11:65000000_65200000	Fadu:NA
Fadu	chr11:69000000_71400000	Fadu:NA
Fadu	chr11:118900000_119100000	Fadu:NA
Fadu	chr12:6000000_7000000	Fadu:NA
Fadu	chr12:12700000_13000000	Fadu:NA
Fadu	chr12:52000000_52300000	Fadu:NA
Fadu	chr12:52800000_53100000	Fadu:NA
Fadu	chr12:53200000_53600000	Fadu:NA
Fadu	chr12:54200000_54400000	Fadu:NA
Fadu	chr12:55700000_56400000	Fadu:NA
Fadu	chr12:57000000_57300000	Fadu:NA
Fadu	chr12:108600000_108900000	Fadu:NA
Fadu	chr12:119900000_120700000	Fadu:NA
Fadu	chr12:121500000_122100000	Fadu:NA
Fadu	chr12:122700000_123100000	Fadu:NA
Fadu	chr12:124300000_125000000	Fadu:NA
Fadu	chr13:110574010_110974010	Fadu:NA
Fadu	chr14:68657472_69057472	Fadu:NA
Fadu	chr14:104657472_104857472	Fadu:NA
Fadu	chr14:105357472_105557472	Fadu:NA
Fadu	chr15:40078555_40478555	Fadu:NA
Fadu	chr15:40678555_40978555	Fadu:NA
Fadu	chr15:75378555_75478555	Fadu:NA
Fadu	chr15:84578555_85078555	Fadu:NA
Fadu	chr15:88878555_90978555	Fadu:NA
Fadu	chr16:1600000_1800000	Fadu:NA
Fadu	chr16:1900000_2300000	Fadu:NA
Fadu	chr16:2400000_2600000	Fadu:NA
Fadu	chr16:2700000_3300000	Fadu:NA
Fadu	chr16:4100000_4500000	Fadu:NA
Fadu	chr16:4600000_4800000	Fadu:NA
Fadu	chr16:4800000_5100000	Fadu:NA
Fadu	chr16:18800000_19200000	Fadu:NA
Fadu	chr16:28800000_29000000	Fadu:NA
Fadu	chr16:29700000_30100000	Fadu:NA
Fadu	chr16:30300000_31300000	Fadu:NA
Fadu	chr16:31300000_31500000	Fadu:NA
Fadu	chr16:56600000_56700000	Fadu:NA
Fadu	chr16:57500000_58000000	Fadu:NA
Fadu	chr16:67100000_67700000	Fadu:NA
Fadu	chr16:67800000_68100000	Fadu:NA
Fadu	chr16:75100000_75600000	Fadu:NA
Fadu	chr17:4700000_5000000	Fadu:NA
Fadu	chr17:7200000_7700000	Fadu:NA
Fadu	chr17:8100000_8300000	Fadu:NA
Fadu	chr17:27200000_27600000	Fadu:NA
Fadu	chr17:28700000_29300000	Fadu:NA
Fadu	chr17:29500000_29700000	Fadu:NA
Fadu	chr17:39600000_39800000	Fadu:NA
Fadu	chr17:39900000_40600000	Fadu:NA
Fadu	chr17:41400000_42100000	Fadu:NA
Fadu	chr17:42300000_42700000	Fadu:NA
Fadu	chr17:44000000_44400000	Fadu:NA
Fadu	chr17:44900000_45500000	Fadu:NA
Fadu	chr17:47800000_48100000	Fadu:NA
Fadu	chr17:49900000_50200000	Fadu:NA
Fadu	chr17:59100000_59200000	Fadu:NA
Fadu	chr17:59700000_59900000	Fadu:NA
Fadu	chr17:74800000_75300000	Fadu:NA
Fadu	chr17:75500000_76100000	Fadu:NA
Fadu	chr17:76400000_76800000	Fadu:NA
Fadu	chr17:78100000_78400000	Fadu:NA
Fadu	chr17:79700000_80000000	Fadu:NA
Fadu	chr19:1400000_1600000	Fadu:NA
Fadu	chr19:1700000_2200000	Fadu:NA
Fadu	chr19:2800000_3400000	Fadu:NA
Fadu	chr19:3400000_3700000	Fadu:NA
Fadu	chr19:4300000_4600000	Fadu:NA
Fadu	chr19:4600000_5000000	Fadu:NA
Fadu	chr19:5600000_6100000	Fadu:NA
Fadu	chr19:6300000_6600000	Fadu:NA
Fadu	chr19:6600000_6900000	Fadu:NA
Fadu	chr19:7500000_7700000	Fadu:NA
Fadu	chr19:7800000_8000000	Fadu:NA
Fadu	chr19:8200000_8600000	Fadu:NA
Fadu	chr19:9700000_9900000	Fadu:NA
Fadu	chr19:10100000_10400000	Fadu:NA
Fadu	chr19:11200000_11600000	Fadu:NA
Fadu	chr19:12600000_13000000	Fadu:NA
Fadu	chr19:13700000_14200000	Fadu:NA
Fadu	chr19:14400000_14600000	Fadu:NA
Fadu	chr19:17200000_17600000	Fadu:NA
Fadu	chr19:18100000_18700000	Fadu:NA
Fadu	chr19:33000000_33400000	Fadu:NA
Fadu	chr19:35000000_35400000	Fadu:NA
Fadu	chr19:35500000_36200000	Fadu:NA
Fadu	chr19:38200000_39200000	Fadu:NA
Fadu	chr19:39300000_39500000	Fadu:NA
Fadu	chr19:40300000_40800000	Fadu:NA
Fadu	chr19:41100000_41400000	Fadu:NA
Fadu	chr19:41700000_42400000	Fadu:NA
Fadu	chr19:43500000_43800000	Fadu:NA
Fadu	chr19:44600000_44900000	Fadu:NA
Fadu	chr19:45300000_45900000	Fadu:NA
Fadu	chr19:48200000_49200000	Fadu:NA
Fadu	chr19:49300000_50000000	Fadu:NA
Fadu	chr19:50800000_51100000	Fadu:NA
Fadu	chr19:54100000_54200000	Fadu:NA
Fadu	chr19:55000000_55700000	Fadu:NA
Fadu	chr19:58300000_58500000	Fadu:NA
Fadu	chr20:31500000_31900000	Fadu:NA
Fadu	chr20:33600000_33900000	Fadu:NA
Fadu	chr20:35500000_36200000	Fadu:NA
Fadu	chr20:45700000_46100000	Fadu:NA
Fadu	chr21:33311799_33711799	Fadu:NA
Fadu	chr21:33911799_34111799	Fadu:NA
Fadu	chr22:30139388_30439388	Fadu:NA
Fadu	chr22:35239388_35639388	Fadu:NA
Fadu	chr22:36239388_36639388	Fadu:NA
Fadu	chr22:40339388_40739388	Fadu:NA
Fadu	chr22:45039388_45339388	Fadu:NA
Fadu	chr22:46239388_46939388	Fadu:NA
Fadu	chr1:900000_1500000	Fadu:NA
Fadu	chr9:135900000_137700000	Fadu:NA
Fadu	chr11:65300000_68500000	Fadu:NA
Fadu	chr16:300000_800000	Fadu:NA
Fadu	chr17:81000000_82900000	Fadu:NA
Fadu	chr19:500000_1300000	Fadu:NA
Fadu	chr20:49600000_51000000	Fadu:NA
Fadu	chr22:40939388_43639388	Fadu:NA
Fadu	chr22:45739388_46139388	Fadu:NA
Fadu	chr22:49739388_50339388	Fadu:NA
Fadu	chr14:64357472_64857472	Fadu:NA
Fadu	chr14:76757472_77357472	Fadu:NA
Fadu	chr14:91057472_91557472	Fadu:NA
Fadu	chr14:77457472_77757472	Fadu:NA
Fadu	chr14:81157472_81557472	Fadu:NA
Fadu	chr16:84800000_85900000	Fadu:NA
Hap1	chr17:7200000_7600000	Hap1:1
Hap1	chr17:8100000_8300000	Hap1:1
Hap1	chr1:154900000_155400000	Hap1:NA
Hap1	chr12:6600000_7000000	Hap1:NA
Hap1	chr19:45400000_45800000	Hap1:NA
Hap1	chr6:26000000_26300000	Hap1:NA
Hap1	chr6:31700000_31900000	Hap1:NA
Hap1	chr11:62500000_62900000	Hap1:NA
Hap1	chr19:17200000_17500000	Hap1:NA
Hap1	chr19:49400000_49900000	Hap1:NA
Hap1	chr11:65400000_65700000	Hap1:NA
Hap1	chr15:65178555_65378555	Hap1:NA
Hap1	chr19:42200000_42400000	Hap1:NA
Hap1	chr15:75278555_75478555	Hap1:NA
Hap1	chr19:18100000_18300000	Hap1:NA
Hap1	chr19:55300000_55500000	Hap1:NA
HCC1937	chr5:138300000_138800000	HCC1937:1
HCC1937	chr5:139300000_139800000	HCC1937:1
HCC1937	chr16:87200000_88000000	HCC1937:10
HCC1937	chr16:88200000_90100000	HCC1937:10
HCC1937	chr1:204000000_204600000	HCC1937:11
HCC1937	chr1:205200000_205800000	HCC1937:11
HCC1937	chr1:206400000_206700000	HCC1937:11
HCC1937	chr19:10100000_11600000	HCC1937:12
HCC1937	chr19:12600000_13300000	HCC1937:12
HCC1937	chr19:13700000_14600000	HCC1937:12
HCC1937	chr19:17000000_17600000	HCC1937:13
HCC1937	chr19:17700000_19000000	HCC1937:13
HCC1937	chr19:19300000_19800000	HCC1937:13
HCC1937	chr19:38200000_38400000	HCC1937:14
HCC1937	chr19:38600000_39200000	HCC1937:14
HCC1937	chr19:39300000_39500000	HCC1937:14
HCC1937	chr19:40400000_40800000	HCC1937:14
HCC1937	chr19:41700000_42500000	HCC1937:14
HCC1937	chr19:43400000_43800000	HCC1937:14
HCC1937	chr19:44500000_44900000	HCC1937:14
HCC1937	chr19:45300000_45900000	HCC1937:14
HCC1937	chr22:36239388_36539388	HCC1937:2
HCC1937	chr22:37439388_38339388	HCC1937:2
HCC1937	chr22:41239388_42039388	HCC1937:3
HCC1937	chr22:42239388_42739388	HCC1937:3
HCC1937	chr7:800000_1200000	HCC1937:4
HCC1937	chr7:1400000_1700000	HCC1937:4
HCC1937	chr7:2500000_2900000	HCC1937:4
HCC1937	chr9:127300000_129200000	HCC1937:5
HCC1937	chr9:129300000_129900000	HCC1937:5
HCC1937	chr20:62000000_63300000	HCC1937:6
HCC1937	chr20:63400000_64100000	HCC1937:6
HCC1937	chr11:63800000_64500000	HCC1937:7
HCC1937	chr11:64500000_66100000	HCC1937:7
HCC1937	chr11:66200000_67700000	HCC1937:7
HCC1937	chr11:68000000_68500000	HCC1937:7
HCC1937	chr11:69000000_69500000	HCC1937:7
HCC1937	chr14:103057472_103757472	HCC1937:8
HCC1937	chr14:104657472_105357472	HCC1937:8
HCC1937	chr14:105357472_105557472	HCC1937:8
HCC1937	chr16:67100000_67300000	HCC1937:9
HCC1937	chr16:67400000_68100000	HCC1937:9
HCC1937	chr1:900000_1600000	HCC1937:NA
HCC1937	chr1:2100000_2600000	HCC1937:NA
HCC1937	chr1:3400000_3800000	HCC1937:NA
HCC1937	chr1:6100000_6500000	HCC1937:NA
HCC1937	chr1:11900000_12200000	HCC1937:NA
HCC1937	chr1:23300000_23600000	HCC1937:NA
HCC1937	chr1:26500000_27200000	HCC1937:NA
HCC1937	chr1:31300000_31800000	HCC1937:NA
HCC1937	chr1:32100000_32400000	HCC1937:NA
HCC1937	chr1:36100000_36500000	HCC1937:NA
HCC1937	chr1:43900000_44100000	HCC1937:NA
HCC1937	chr1:154900000_155400000	HCC1937:NA
HCC1937	chr1:159700000_160400000	HCC1937:NA
HCC1937	chr1:160900000_161400000	HCC1937:NA
HCC1937	chr1:173800000_173900000	HCC1937:NA
HCC1937	chr1:227700000_228500000	HCC1937:NA
HCC1937	chr1:234500000_234800000	HCC1937:NA
HCC1937	chr1:234900000_235200000	HCC1937:NA
HCC1937	chr2:9700000_10600000	HCC1937:NA
HCC1937	chr2:46800000_47400000	HCC1937:NA
HCC1937	chr2:96400000_96900000	HCC1937:NA
HCC1937	chr2:127400000_127900000	HCC1937:NA
HCC1937	chr3:4800000_5200000	HCC1937:NA
HCC1937	chr3:9700000_10400000	HCC1937:NA
HCC1937	chr3:12400000_13300000	HCC1937:NA
HCC1937	chr3:48400000_48700000	HCC1937:NA
HCC1937	chr3:48900000_49200000	HCC1937:NA
HCC1937	chr3:49300000_50000000	HCC1937:NA
HCC1937	chr3:50100000_50400000	HCC1937:NA
HCC1937	chr3:51900000_52300000	HCC1937:NA
HCC1937	chr3:119100000_119600000	HCC1937:NA
HCC1937	chr3:127500000_127900000	HCC1937:NA
HCC1937	chr3:129000000_129800000	HCC1937:NA
HCC1937	chr3:134300000_134500000	HCC1937:NA
HCC1937	chr3:183800000_184800000	HCC1937:NA
HCC1937	chr3:193700000_195300000	HCC1937:NA
HCC1937	chr3:195400000_196400000	HCC1937:NA
HCC1937	chr5:200000_700000	HCC1937:NA
HCC1937	chr5:1000000_1700000	HCC1937:NA
HCC1937	chr5:6700000_6800000	HCC1937:NA
HCC1937	chr5:10200000_10800000	HCC1937:NA
HCC1937	chr5:42900000_43200000	HCC1937:NA
HCC1937	chr5:134400000_134600000	HCC1937:NA
HCC1937	chr5:140100000_140500000	HCC1937:NA
HCC1937	chr5:141500000_142100000	HCC1937:NA
HCC1937	chr5:148900000_149800000	HCC1937:NA
HCC1937	chr5:150100000_150800000	HCC1937:NA
HCC1937	chr5:172600000_173100000	HCC1937:NA
HCC1937	chr5:177300000_177600000	HCC1937:NA
HCC1937	chr5:179500000_179900000	HCC1937:NA
HCC1937	chr5:181100000_181300000	HCC1937:NA
HCC1937	chr6:10300000_10500000	HCC1937:NA
HCC1937	chr6:26000000_26400000	HCC1937:NA
HCC1937	chr6:27500000_27900000	HCC1937:NA
HCC1937	chr6:28800000_29000000	HCC1937:NA
HCC1937	chr6:30400000_31300000	HCC1937:NA
HCC1937	chr6:31400000_32200000	HCC1937:NA
HCC1937	chr6:32800000_33000000	HCC1937:NA
HCC1937	chr6:33200000_33900000	HCC1937:NA
HCC1937	chr6:35200000_35500000	HCC1937:NA
HCC1937	chr6:41400000_41800000	HCC1937:NA
HCC1937	chr6:41900000_42400000	HCC1937:NA
HCC1937	chr6:42700000_43300000	HCC1937:NA
HCC1937	chr6:43400000_44300000	HCC1937:NA
HCC1937	chr7:5300000_5700000	HCC1937:NA
HCC1937	chr7:44500000_44900000	HCC1937:NA
HCC1937	chr7:73600000_73900000	HCC1937:NA
HCC1937	chr7:76200000_76600000	HCC1937:NA
HCC1937	chr7:100400000_100700000	HCC1937:NA
HCC1937	chr7:101100000_101300000	HCC1937:NA
HCC1937	chr7:151000000_151200000	HCC1937:NA
HCC1937	chr8:100700000_101500000	HCC1937:NA
HCC1937	chr8:102600000_102900000	HCC1937:NA
HCC1937	chr8:125100000_125800000	HCC1937:NA
HCC1937	chr8:127500000_128400000	HCC1937:NA
HCC1937	chr8:133000000_133900000	HCC1937:NA
HCC1937	chr8:142100000_143100000	HCC1937:NA
HCC1937	chr9:33000000_33500000	HCC1937:NA
HCC1937	chr9:35500000_36000000	HCC1937:NA
HCC1937	chr9:97900000_98300000	HCC1937:NA
HCC1937	chr9:121200000_121400000	HCC1937:NA
HCC1937	chr9:124600000_124900000	HCC1937:NA
HCC1937	chr9:130300000_131100000	HCC1937:NA
HCC1937	chr9:133000000_133600000	HCC1937:NA
HCC1937	chr9:133700000_134200000	HCC1937:NA
HCC1937	chr10:30300000_30600000	HCC1937:NA
HCC1937	chr10:43200000_43500000	HCC1937:NA
HCC1937	chr10:72200000_72400000	HCC1937:NA
HCC1937	chr10:124300000_125300000	HCC1937:NA
HCC1937	chr10:132200000_132700000	HCC1937:NA
HCC1937	chr10:132900000_133400000	HCC1937:NA
HCC1937	chr11:200000_900000	HCC1937:NA
HCC1937	chr11:2800000_3100000	HCC1937:NA
HCC1937	chr11:12000000_12300000	HCC1937:NA
HCC1937	chr11:47100000_47300000	HCC1937:NA
HCC1937	chr11:57200000_57800000	HCC1937:NA
HCC1937	chr11:59100000_59300000	HCC1937:NA
HCC1937	chr11:59500000_59800000	HCC1937:NA
HCC1937	chr11:60800000_61000000	HCC1937:NA
HCC1937	chr11:61300000_62200000	HCC1937:NA
HCC1937	chr11:62400000_63000000	HCC1937:NA
HCC1937	chr11:69800000_70600000	HCC1937:NA
HCC1937	chr11:72600000_72900000	HCC1937:NA
HCC1937	chr11:73100000_73400000	HCC1937:NA
HCC1937	chr11:118800000_119200000	HCC1937:NA
HCC1937	chr11:120100000_120400000	HCC1937:NA
HCC1937	chr11:124700000_124900000	HCC1937:NA
HCC1937	chr12:6000000_7200000	HCC1937:NA
HCC1937	chr12:12700000_13400000	HCC1937:NA
HCC1937	chr12:47700000_48000000	HCC1937:NA
HCC1937	chr12:52000000_52300000	HCC1937:NA
HCC1937	chr12:52800000_53100000	HCC1937:NA
HCC1937	chr12:53200000_53600000	HCC1937:NA
HCC1937	chr12:55700000_56400000	HCC1937:NA
HCC1937	chr12:56900000_57300000	HCC1937:NA
HCC1937	chr12:108600000_108900000	HCC1937:NA
HCC1937	chr12:120000000_120400000	HCC1937:NA
HCC1937	chr12:121700000_121900000	HCC1937:NA
HCC1937	chr12:124300000_125000000	HCC1937:NA
HCC1937	chr13:110574010_110774010	HCC1937:NA
HCC1937	chr14:20257472_20757472	HCC1937:NA
HCC1937	chr14:22757472_23157472	HCC1937:NA
HCC1937	chr14:23257472_23357472	HCC1937:NA
HCC1937	chr14:68457472_69057472	HCC1937:NA
HCC1937	chr15:39978555_40478555	HCC1937:NA
HCC1937	chr15:40678555_40978555	HCC1937:NA
HCC1937	chr15:74178555_74478555	HCC1937:NA
HCC1937	chr15:74978555_75478555	HCC1937:NA
HCC1937	chr15:89978555_90378555	HCC1937:NA
HCC1937	chr16:500000_800000	HCC1937:NA
HCC1937	chr16:1600000_1800000	HCC1937:NA
HCC1937	chr16:1900000_2300000	HCC1937:NA
HCC1937	chr16:2400000_3300000	HCC1937:NA
HCC1937	chr16:4200000_4500000	HCC1937:NA
HCC1937	chr16:4800000_5100000	HCC1937:NA
HCC1937	chr16:29700000_30200000	HCC1937:NA
HCC1937	chr16:50500000_50800000	HCC1937:NA
HCC1937	chr16:56200000_56700000	HCC1937:NA
HCC1937	chr16:58400000_58700000	HCC1937:NA
HCC1937	chr16:66200000_67000000	HCC1937:NA
HCC1937	chr16:68200000_68800000	HCC1937:NA
HCC1937	chr16:81400000_81900000	HCC1937:NA
HCC1937	chr17:1400000_1800000	HCC1937:NA
HCC1937	chr17:3500000_3700000	HCC1937:NA
HCC1937	chr17:4700000_5000000	HCC1937:NA
HCC1937	chr17:7200000_7700000	HCC1937:NA
HCC1937	chr17:8100000_8400000	HCC1937:NA
HCC1937	chr17:17300000_18400000	HCC1937:NA
HCC1937	chr17:21200000_21400000	HCC1937:NA
HCC1937	chr17:28700000_29000000	HCC1937:NA
HCC1937	chr17:38400000_39000000	HCC1937:NA
HCC1937	chr17:39600000_39800000	HCC1937:NA
HCC1937	chr17:39900000_40600000	HCC1937:NA
HCC1937	chr17:41400000_42200000	HCC1937:NA
HCC1937	chr17:42300000_42800000	HCC1937:NA
HCC1937	chr17:43300000_43800000	HCC1937:NA
HCC1937	chr17:44000000_44400000	HCC1937:NA
HCC1937	chr17:47800000_48100000	HCC1937:NA
HCC1937	chr17:50400000_51000000	HCC1937:NA
HCC1937	chr17:59700000_59900000	HCC1937:NA
HCC1937	chr17:74700000_75300000	HCC1937:NA
HCC1937	chr17:75500000_76100000	HCC1937:NA
HCC1937	chr17:76200000_76800000	HCC1937:NA
HCC1937	chr17:78100000_78400000	HCC1937:NA
HCC1937	chr17:78700000_79200000	HCC1937:NA
HCC1937	chr17:81000000_82600000	HCC1937:NA
HCC1937	chr18:3200000_3700000	HCC1937:NA
HCC1937	chr19:2900000_3600000	HCC1937:NA
HCC1937	chr19:3900000_4200000	HCC1937:NA
HCC1937	chr19:5500000_6000000	HCC1937:NA
HCC1937	chr19:6200000_6600000	HCC1937:NA
HCC1937	chr19:7400000_7700000	HCC1937:NA
HCC1937	chr19:7800000_8000000	HCC1937:NA
HCC1937	chr19:8300000_8400000	HCC1937:NA
HCC1937	chr19:15000000_15700000	HCC1937:NA
HCC1937	chr19:15800000_15900000	HCC1937:NA
HCC1937	chr19:35100000_35400000	HCC1937:NA
HCC1937	chr19:35500000_35800000	HCC1937:NA
HCC1937	chr19:41200000_41400000	HCC1937:NA
HCC1937	chr19:46600000_47300000	HCC1937:NA
HCC1937	chr19:49400000_49900000	HCC1937:NA
HCC1937	chr19:50100000_50600000	HCC1937:NA
HCC1937	chr19:50700000_51200000	HCC1937:NA
HCC1937	chr19:51300000_51400000	HCC1937:NA
HCC1937	chr19:52500000_52800000	HCC1937:NA
HCC1937	chr19:54400000_54500000	HCC1937:NA
HCC1937	chr19:57800000_58500000	HCC1937:NA
HCC1937	chr20:200000_600000	HCC1937:NA
HCC1937	chr20:1300000_1900000	HCC1937:NA
HCC1937	chr20:3000000_3300000	HCC1937:NA
HCC1937	chr20:31500000_31900000	HCC1937:NA
HCC1937	chr20:32300000_32800000	HCC1937:NA
HCC1937	chr20:33600000_34100000	HCC1937:NA
HCC1937	chr20:34700000_35000000	HCC1937:NA
HCC1937	chr20:35500000_36200000	HCC1937:NA
HCC1937	chr20:36300000_36900000	HCC1937:NA
HCC1937	chr20:44900000_45600000	HCC1937:NA
HCC1937	chr20:45700000_46100000	HCC1937:NA
HCC1937	chr20:47200000_47600000	HCC1937:NA
HCC1937	chr20:57600000_57800000	HCC1937:NA
HCC1937	chr21:44811799_45111799	HCC1937:NA
HCC1937	chr22:19739388_20239388	HCC1937:NA
HCC1937	chr22:30139388_30439388	HCC1937:NA
HCC1937	chr22:38639388_39039388	HCC1937:NA
HCC1937	chr22:39139388_39339388	HCC1937:NA
HCC1937	chr22:45839388_46139388	HCC1937:NA
HCC1937	chr22:50139388_50339388	HCC1937:NA
HCC1937	chr1:201000000_201600000	HCC1937:NA
HCC1937	chr1:202800000_203000000	HCC1937:NA
HCC1937	chr4:139000000_139300000	HCC1937:NA
HCC1937	chr8:122500000_123700000	HCC1937:NA
HCC1937	chr5:132200000_132500000	HCC1937:NA
HCC1937	chr5:176300000_176900000	HCC1937:NA
HCC1937	chr14:24057472_24457472	HCC1937:NA
HCC1937	chr22:50439388_50739388	HCC1937:NA
HCC1937	chr1:16900000_17300000	HCC1937:NA
HCC1937	chr16:56800000_58200000	HCC1937:NA
HCC1937	chr20:49500000_50800000	HCC1937:NA
HCC1937	chr8:143200000_145000000	HCC1937:NA
HCC1937	chr9:135900000_137700000	HCC1937:NA
HCC1937	chr17:44900000_45500000	HCC1937:NA
HCC1937	chr17:49700000_50300000	HCC1937:NA
HCC1937	chr19:500000_2800000	HCC1937:NA
HCC1937	chr19:4200000_5300000	HCC1937:NA
HCC1937	chr16:28800000_29000000	HCC1937:NA
HCC1937	chr19:54900000_55700000	HCC1937:NA
HCC1937	chr16:30300000_31500000	HCC1937:NA
HCC1937	chr16:70200000_70800000	HCC1937:NA
HCC1937	chr16:74900000_75600000	HCC1937:NA
HCC1937	chr16:83900000_85900000	HCC1937:NA
HCC1937	chr1:26000000_26500000	HCC1937:NA
HCC1937	chr1:44600000_44900000	HCC1937:NA
HCC1937	chr1:201700000_202400000	HCC1937:NA
HCC1937	chr1:225700000_226000000	HCC1937:NA
HCC1937	chr8:140300000_141800000	HCC1937:NA
HCC1937	chr17:79700000_80000000	HCC1937:NA
HCC1937	chr20:3600000_4300000	HCC1937:NA
HCC1937	chr19:48200000_49200000	HCC1937:NA
HCC1937	chr1:93500000_94400000	HCC1937:NA
HCC1937	chr1:109600000_110500000	HCC1937:NA
HCC1937	chr1:112600000_113100000	HCC1937:NA
HCC1937	chr1:153400000_153800000	HCC1937:NA
HCC1937	chr1:155900000_157000000	HCC1937:NA
HCT-15	chr1:900000_2600000	HCT-15:NA
HCT-15	chr1:3300000_3800000	HCT-15:NA
HCT-15	chr1:6100000_6500000	HCT-15:NA
HCT-15	chr1:6600000_6800000	HCT-15:NA
HCT-15	chr1:11800000_12100000	HCT-15:NA
HCT-15	chr1:16800000_17100000	HCT-15:NA
HCT-15	chr1:23300000_23600000	HCT-15:NA
HCT-15	chr1:26100000_26400000	HCT-15:NA
HCT-15	chr1:26500000_27200000	HCT-15:NA
HCT-15	chr1:27300000_27800000	HCT-15:NA
HCT-15	chr1:28500000_28700000	HCT-15:NA
HCT-15	chr1:31900000_32400000	HCT-15:NA
HCT-15	chr1:36100000_36500000	HCT-15:NA
HCT-15	chr1:43900000_44100000	HCT-15:NA
HCT-15	chr1:44600000_44900000	HCT-15:NA
HCT-15	chr1:45500000_45700000	HCT-15:NA
HCT-15	chr1:145800000_146100000	HCT-15:NA
HCT-15	chr1:150900000_151400000	HCT-15:NA
HCT-15	chr1:151800000_152100000	HCT-15:NA
HCT-15	chr1:153500000_153800000	HCT-15:NA
HCT-15	chr1:154900000_155400000	HCT-15:NA
HCT-15	chr1:155900000_156900000	HCT-15:NA
HCT-15	chr1:159800000_160100000	HCT-15:NA
HCT-15	chr1:161000000_161400000	HCT-15:NA
HCT-15	chr1:201100000_201600000	HCT-15:NA
HCT-15	chr1:201900000_202300000	HCT-15:NA
HCT-15	chr1:228000000_228200000	HCT-15:NA
HCT-15	chr1:244800000_245000000	HCT-15:NA
HCT-15	chr2:24000000_24100000	HCT-15:NA
HCT-15	chr2:27200000_27500000	HCT-15:NA
HCT-15	chr2:46900000_47200000	HCT-15:NA
HCT-15	chr2:74400000_74600000	HCT-15:NA
HCT-15	chr2:85400000_85800000	HCT-15:NA
HCT-15	chr2:96100000_96400000	HCT-15:NA
HCT-15	chr2:218200000_218500000	HCT-15:NA
HCT-15	chr2:219000000_219400000	HCT-15:NA
HCT-15	chr2:219400000_219700000	HCT-15:NA
HCT-15	chr2:231400000_231800000	HCT-15:NA
HCT-15	chr2:241600000_241900000	HCT-15:NA
HCT-15	chr3:9700000_10000000	HCT-15:NA
HCT-15	chr3:37900000_38200000	HCT-15:NA
HCT-15	chr3:48400000_48700000	HCT-15:NA
HCT-15	chr3:48900000_49100000	HCT-15:NA
HCT-15	chr3:50100000_50400000	HCT-15:NA
HCT-15	chr3:51900000_52300000	HCT-15:NA
HCT-15	chr3:129100000_129400000	HCT-15:NA
HCT-15	chr3:184100000_184400000	HCT-15:NA
HCT-15	chr4:600000_800000	HCT-15:NA
HCT-15	chr4:900000_1200000	HCT-15:NA
HCT-15	chr5:134400000_134600000	HCT-15:NA
HCT-15	chr5:138300000_138600000	HCT-15:NA
HCT-15	chr5:140300000_140500000	HCT-15:NA
HCT-15	chr5:177300000_177600000	HCT-15:NA
HCT-15	chr5:179500000_179900000	HCT-15:NA
HCT-15	chr5:181100000_181300000	HCT-15:NA
HCT-15	chr6:2700000_3200000	HCT-15:NA
HCT-15	chr6:24600000_24800000	HCT-15:NA
HCT-15	chr6:26000000_26600000	HCT-15:NA
HCT-15	chr6:27500000_27900000	HCT-15:NA
HCT-15	chr6:28700000_29000000	HCT-15:NA
HCT-15	chr6:30500000_31000000	HCT-15:NA
HCT-15	chr6:31500000_32000000	HCT-15:NA
HCT-15	chr6:32100000_32200000	HCT-15:NA
HCT-15	chr6:32800000_33000000	HCT-15:NA
HCT-15	chr6:33200000_33600000	HCT-15:NA
HCT-15	chr6:43400000_43800000	HCT-15:NA
HCT-15	chr6:149700000_150100000	HCT-15:NA
HCT-15	chr7:700000_1200000	HCT-15:NA
HCT-15	chr7:1400000_1600000	HCT-15:NA
HCT-15	chr7:2300000_2800000	HCT-15:NA
HCT-15	chr7:5300000_5600000	HCT-15:NA
HCT-15	chr7:6300000_6600000	HCT-15:NA
HCT-15	chr7:27100000_27200000	HCT-15:NA
HCT-15	chr7:44500000_45000000	HCT-15:NA
HCT-15	chr7:73500000_73900000	HCT-15:NA
HCT-15	chr7:74000000_74700000	HCT-15:NA
HCT-15	chr7:75700000_76100000	HCT-15:NA
HCT-15	chr7:100000000_100300000	HCT-15:NA
HCT-15	chr7:100400000_100900000	HCT-15:NA
HCT-15	chr7:101100000_101400000	HCT-15:NA
HCT-15	chr7:150900000_151500000	HCT-15:NA
HCT-15	chr8:22500000_22700000	HCT-15:NA
HCT-15	chr8:102600000_102900000	HCT-15:NA
HCT-15	chr8:141000000_141400000	HCT-15:NA
HCT-15	chr8:143400000_144900000	HCT-15:NA
HCT-15	chr9:35000000_35200000	HCT-15:NA
HCT-15	chr9:35600000_35900000	HCT-15:NA
HCT-15	chr9:120800000_120900000	HCT-15:NA
HCT-15	chr9:127200000_127600000	HCT-15:NA
HCT-15	chr9:127700000_128400000	HCT-15:NA
HCT-15	chr9:128500000_128900000	HCT-15:NA
HCT-15	chr9:129000000_129300000	HCT-15:NA
HCT-15	chr9:129300000_129900000	HCT-15:NA
HCT-15	chr9:135900000_137700000	HCT-15:NA
HCT-15	chr10:43300000_43500000	HCT-15:NA
HCT-15	chr10:70100000_70600000	HCT-15:NA
HCT-15	chr10:97600000_97900000	HCT-15:NA
HCT-15	chr10:102000000_102300000	HCT-15:NA
HCT-15	chr10:102400000_102800000	HCT-15:NA
HCT-15	chr10:132300000_132600000	HCT-15:NA
HCT-15	chr11:200000_900000	HCT-15:NA
HCT-15	chr11:57600000_57800000	HCT-15:NA
HCT-15	chr11:59500000_59800000	HCT-15:NA
HCT-15	chr11:61500000_61900000	HCT-15:NA
HCT-15	chr11:62400000_63000000	HCT-15:NA
HCT-15	chr11:63800000_64400000	HCT-15:NA
HCT-15	chr11:64700000_66100000	HCT-15:NA
HCT-15	chr11:66200000_66500000	HCT-15:NA
HCT-15	chr11:66600000_67700000	HCT-15:NA
HCT-15	chr11:68000000_68500000	HCT-15:NA
HCT-15	chr11:118900000_119200000	HCT-15:NA
HCT-15	chr12:6100000_7000000	HCT-15:NA
HCT-15	chr12:12700000_13000000	HCT-15:NA
HCT-15	chr12:48800000_49400000	HCT-15:NA
HCT-15	chr12:49700000_50000000	HCT-15:NA
HCT-15	chr12:50000000_50300000	HCT-15:NA
HCT-15	chr12:52000000_52300000	HCT-15:NA
HCT-15	chr12:52800000_53600000	HCT-15:NA
HCT-15	chr12:54200000_54400000	HCT-15:NA
HCT-15	chr12:57000000_57200000	HCT-15:NA
HCT-15	chr12:57700000_57900000	HCT-15:NA
HCT-15	chr12:113100000_113300000	HCT-15:NA
HCT-15	chr12:120100000_120600000	HCT-15:NA
HCT-15	chr12:121500000_121900000	HCT-15:NA
HCT-15	chr12:122000000_122300000	HCT-15:NA
HCT-15	chr13:110674010_110774010	HCT-15:NA
HCT-15	chr14:20257472_20757472	HCT-15:NA
HCT-15	chr14:22757472_23157472	HCT-15:NA
HCT-15	chr14:23257472_23357472	HCT-15:NA
HCT-15	chr14:24057472_24457472	HCT-15:NA
HCT-15	chr14:73657472_73957472	HCT-15:NA
HCT-15	chr14:75157472_75357472	HCT-15:NA
HCT-15	chr14:99457472_99757472	HCT-15:NA
HCT-15	chr14:104657472_104857472	HCT-15:NA
HCT-15	chr14:104857472_105357472	HCT-15:NA
HCT-15	chr14:105357472_105557472	HCT-15:NA
HCT-15	chr15:40278555_40478555	HCT-15:NA
HCT-15	chr15:40678555_40978555	HCT-15:NA
HCT-15	chr15:65278555_65378555	HCT-15:NA
HCT-15	chr15:72078555_72278555	HCT-15:NA
HCT-15	chr15:74778555_74978555	HCT-15:NA
HCT-15	chr15:75278555_75478555	HCT-15:NA
HCT-15	chr15:89878555_90378555	HCT-15:NA
HCT-15	chr15:90778555_91078555	HCT-15:NA
HCT-15	chr16:200000_800000	HCT-15:NA
HCT-15	chr16:1200000_1500000	HCT-15:NA
HCT-15	chr16:1600000_1800000	HCT-15:NA
HCT-15	chr16:1900000_2300000	HCT-15:NA
HCT-15	chr16:2400000_2600000	HCT-15:NA
HCT-15	chr16:2700000_3300000	HCT-15:NA
HCT-15	chr16:4200000_4500000	HCT-15:NA
HCT-15	chr16:4600000_5100000	HCT-15:NA
HCT-15	chr16:18900000_19200000	HCT-15:NA
HCT-15	chr16:28800000_29000000	HCT-15:NA
HCT-15	chr16:29600000_30200000	HCT-15:NA
HCT-15	chr16:30300000_31200000	HCT-15:NA
HCT-15	chr16:57600000_57900000	HCT-15:NA
HCT-15	chr16:67100000_67300000	HCT-15:NA
HCT-15	chr16:67800000_68000000	HCT-15:NA
HCT-15	chr16:68200000_68400000	HCT-15:NA
HCT-15	chr16:87300000_87500000	HCT-15:NA
HCT-15	chr16:87700000_88000000	HCT-15:NA
HCT-15	chr16:88600000_88900000	HCT-15:NA
HCT-15	chr16:89300000_90100000	HCT-15:NA
HCT-15	chr17:1300000_1800000	HCT-15:NA
HCT-15	chr17:2300000_2500000	HCT-15:NA
HCT-15	chr17:3600000_3900000	HCT-15:NA
HCT-15	chr17:4700000_5000000	HCT-15:NA
HCT-15	chr17:7200000_7700000	HCT-15:NA
HCT-15	chr17:8100000_8400000	HCT-15:NA
HCT-15	chr17:17500000_18000000	HCT-15:NA
HCT-15	chr17:18100000_18400000	HCT-15:NA
HCT-15	chr17:27200000_27400000	HCT-15:NA
HCT-15	chr17:28600000_29000000	HCT-15:NA
HCT-15	chr17:38700000_38900000	HCT-15:NA
HCT-15	chr17:39900000_40500000	HCT-15:NA
HCT-15	chr17:41500000_42100000	HCT-15:NA
HCT-15	chr17:42300000_42700000	HCT-15:NA
HCT-15	chr17:44000000_44400000	HCT-15:NA
HCT-15	chr17:44900000_45500000	HCT-15:NA
HCT-15	chr17:47800000_48200000	HCT-15:NA
HCT-15	chr17:48400000_48700000	HCT-15:NA
HCT-15	chr17:49900000_50200000	HCT-15:NA
HCT-15	chr17:50400000_50900000	HCT-15:NA
HCT-15	chr17:59100000_59200000	HCT-15:NA
HCT-15	chr17:59700000_59900000	HCT-15:NA
HCT-15	chr17:63600000_63900000	HCT-15:NA
HCT-15	chr17:74700000_75300000	HCT-15:NA
HCT-15	chr17:75400000_76100000	HCT-15:NA
HCT-15	chr17:76400000_76800000	HCT-15:NA
HCT-15	chr17:78100000_78400000	HCT-15:NA
HCT-15	chr17:78700000_79100000	HCT-15:NA
HCT-15	chr17:79700000_80100000	HCT-15:NA
HCT-15	chr17:81000000_82700000	HCT-15:NA
HCT-15	chr19:2700000_3200000	HCT-15:NA
HCT-15	chr19:3300000_4600000	HCT-15:NA
HCT-15	chr19:4600000_5100000	HCT-15:NA
HCT-15	chr19:5600000_6100000	HCT-15:NA
HCT-15	chr19:6200000_6600000	HCT-15:NA
HCT-15	chr19:7500000_7700000	HCT-15:NA
HCT-15	chr19:7800000_8000000	HCT-15:NA
HCT-15	chr19:8300000_8600000	HCT-15:NA
HCT-15	chr19:12600000_13200000	HCT-15:NA
HCT-15	chr19:13700000_14200000	HCT-15:NA
HCT-15	chr19:14300000_14600000	HCT-15:NA
HCT-15	chr19:17200000_17600000	HCT-15:NA
HCT-15	chr19:19600000_19800000	HCT-15:NA
HCT-15	chr19:33000000_33300000	HCT-15:NA
HCT-15	chr19:35000000_35300000	HCT-15:NA
HCT-15	chr19:35600000_35800000	HCT-15:NA
HCT-15	chr19:35900000_36200000	HCT-15:NA
HCT-15	chr19:38200000_38400000	HCT-15:NA
HCT-15	chr19:38800000_39000000	HCT-15:NA
HCT-15	chr19:39300000_39500000	HCT-15:NA
HCT-15	chr19:40400000_40800000	HCT-15:NA
HCT-15	chr19:41100000_41400000	HCT-15:NA
HCT-15	chr19:41800000_42100000	HCT-15:NA
HCT-15	chr19:42200000_42500000	HCT-15:NA
HCT-15	chr19:43400000_43800000	HCT-15:NA
HCT-15	chr19:44600000_45200000	HCT-15:NA
HCT-15	chr19:45300000_46100000	HCT-15:NA
HCT-15	chr19:46600000_47400000	HCT-15:NA
HCT-15	chr19:49300000_50000000	HCT-15:NA
HCT-15	chr19:50200000_50500000	HCT-15:NA
HCT-15	chr19:50700000_51100000	HCT-15:NA
HCT-15	chr19:54100000_54300000	HCT-15:NA
HCT-15	chr19:55000000_55700000	HCT-15:NA
HCT-15	chr19:58300000_58500000	HCT-15:NA
HCT-15	chr20:300000_500000	HCT-15:NA
HCT-15	chr20:3700000_3900000	HCT-15:NA
HCT-15	chr20:31500000_31800000	HCT-15:NA
HCT-15	chr20:33600000_33800000	HCT-15:NA
HCT-15	chr20:35600000_35800000	HCT-15:NA
HCT-15	chr20:49900000_50200000	HCT-15:NA
HCT-15	chr20:50300000_50800000	HCT-15:NA
HCT-15	chr20:62100000_62500000	HCT-15:NA
HCT-15	chr20:62600000_63000000	HCT-15:NA
HCT-15	chr20:63500000_64100000	HCT-15:NA
HCT-15	chr22:19839388_20139388	HCT-15:NA
HCT-15	chr22:23739388_23939388	HCT-15:NA
HCT-15	chr22:30139388_30439388	HCT-15:NA
HCT-15	chr22:36239388_36539388	HCT-15:NA
HCT-15	chr22:37339388_37939388	HCT-15:NA
HCT-15	chr22:38639388_38839388	HCT-15:NA
HCT-15	chr22:39139388_39339388	HCT-15:NA
HCT-15	chr22:41239388_41839388	HCT-15:NA
HCT-15	chr22:45839388_46139388	HCT-15:NA
HCT-15	chr22:50139388_50339388	HCT-15:NA
HCT-15	chr22:50439388_50639388	HCT-15:NA
HCT-15	chrX:48753743_49053743	HCT-15:NA
HCT-15	chr19:500000_2700000	HCT-15:NA
HCT-15	chr19:10000000_11700000	HCT-15:NA
HCT-15	chr19:17900000_19200000	HCT-15:NA
HCT-15	chr19:48100000_49200000	HCT-15:NA
HCT-8	chr6:26000000_26200000	HCT-8:NA
HCT-8	chr16:500000_800000	HCT-8:NA
HCT-8	chr17:7200000_7400000	HCT-8:NA
HCT-8	chr17:48500000_48700000	HCT-8:NA
HCT-8	chr17:75500000_75900000	HCT-8:NA
HCT-8	chr11:65300000_65700000	HCT-8:NA
HCT-8	chr12:6700000_7000000	HCT-8:NA
HCT-8	chr12:52000000_52300000	HCT-8:NA
HCT-8	chr17:41500000_41800000	HCT-8:NA
HCT-8	chr12:52800000_53100000	HCT-8:NA
HCT-8	chr16:2900000_3200000	HCT-8:NA
HCT-8	chr17:8100000_8300000	HCT-8:NA
HCT-8	chr17:81800000_82000000	HCT-8:NA
HCT-8	chr19:1000000_1300000	HCT-8:NA
HCT-8	chr19:7800000_8000000	HCT-8:NA
HCT-8	chr19:18100000_18400000	HCT-8:NA
HCT-8	chr19:44700000_44900000	HCT-8:NA
HNSCCUM-02T	chr11:64100000_64400000	HNSCCUM-02T:NA
HNSCCUM-03T	chr1:153500000_153700000	HNSCCUM-03T:NA
HNSCCUM-03T	chr1:154900000_155300000	HNSCCUM-03T:NA
HNSCCUM-03T	chr5:177300000_177500000	HNSCCUM-03T:NA
HNSCCUM-03T	chr6:30600000_30800000	HNSCCUM-03T:NA
HNSCCUM-03T	chr8:143800000_144200000	HNSCCUM-03T:NA
HNSCCUM-03T	chr11:65300000_65600000	HNSCCUM-03T:NA
HNSCCUM-03T	chr12:6700000_7000000	HNSCCUM-03T:NA
HNSCCUM-03T	chr12:52000000_52300000	HNSCCUM-03T:NA
HNSCCUM-03T	chr16:2900000_3200000	HNSCCUM-03T:NA
HNSCCUM-03T	chr19:500000_800000	HNSCCUM-03T:NA
HNSCCUM-03T	chr8:144300000_144600000	HNSCCUM-03T:NA
HNSCCUM-03T	chr9:136800000_137300000	HNSCCUM-03T:NA
HNSCCUM-03T	chr11:62500000_62900000	HNSCCUM-03T:NA
HNSCCUM-03T	chr11:64100000_64400000	HNSCCUM-03T:NA
HNSCCUM-03T	chr19:1000000_1300000	HNSCCUM-03T:NA
HNSCCUM-03T	chr19:12700000_13000000	HNSCCUM-03T:NA
HNSCCUM-03T	chr19:18100000_18700000	HNSCCUM-03T:NA
HT-29	chr17:40300000_40600000	HT-29:1
HT-29	chr17:41500000_41900000	HT-29:1
HT-29	chr8:124900000_125800000	HT-29:2
HT-29	chr8:126300000_126600000	HT-29:2
HT-29	chr1:900000_1500000	HT-29:NA
HT-29	chr1:11900000_12000000	HT-29:NA
HT-29	chr1:16800000_17000000	HT-29:NA
HT-29	chr1:26800000_27200000	HT-29:NA
HT-29	chr1:44600000_44900000	HT-29:NA
HT-29	chr1:145800000_146100000	HT-29:NA
HT-29	chr1:153500000_153700000	HT-29:NA
HT-29	chr1:154900000_155400000	HT-29:NA
HT-29	chr1:155900000_156300000	HT-29:NA
HT-29	chr1:156600000_156800000	HT-29:NA
HT-29	chr1:161000000_161200000	HT-29:NA
HT-29	chr2:24000000_24100000	HT-29:NA
HT-29	chr2:218200000_218400000	HT-29:NA
HT-29	chr2:219000000_219300000	HT-29:NA
HT-29	chr3:184200000_184400000	HT-29:NA
HT-29	chr5:177300000_177500000	HT-29:NA
HT-29	chr5:181100000_181300000	HT-29:NA
HT-29	chr6:26000000_26400000	HT-29:NA
HT-29	chr6:30500000_31000000	HT-29:NA
HT-29	chr6:31600000_32000000	HT-29:NA
HT-29	chr6:33200000_33600000	HT-29:NA
HT-29	chr7:800000_1200000	HT-29:NA
HT-29	chr7:1400000_1600000	HT-29:NA
HT-29	chr7:2400000_2900000	HT-29:NA
HT-29	chr7:5400000_5600000	HT-29:NA
HT-29	chr7:27100000_27300000	HT-29:NA
HT-29	chr7:73500000_73900000	HT-29:NA
HT-29	chr7:100400000_100700000	HT-29:NA
HT-29	chr8:102600000_102900000	HT-29:NA
HT-29	chr8:122700000_123700000	HT-29:NA
HT-29	chr8:124100000_124600000	HT-29:NA
HT-29	chr8:127400000_128000000	HT-29:NA
HT-29	chr8:133100000_133800000	HT-29:NA
HT-29	chr8:140400000_140700000	HT-29:NA
HT-29	chr8:141000000_141600000	HT-29:NA
HT-29	chr8:143500000_144000000	HT-29:NA
HT-29	chr8:144300000_144600000	HT-29:NA
HT-29	chr9:35600000_35900000	HT-29:NA
HT-29	chr9:127800000_128400000	HT-29:NA
HT-29	chr9:136400000_137400000	HT-29:NA
HT-29	chr11:400000_900000	HT-29:NA
HT-29	chr11:2800000_3100000	HT-29:NA
HT-29	chr11:62500000_62900000	HT-29:NA
HT-29	chr11:64100000_64400000	HT-29:NA
HT-29	chr11:65000000_65200000	HT-29:NA
HT-29	chr11:67200000_67700000	HT-29:NA
HT-29	chr11:118900000_119200000	HT-29:NA
HT-29	chr12:6200000_6400000	HT-29:NA
HT-29	chr12:6500000_7000000	HT-29:NA
HT-29	chr12:52000000_52300000	HT-29:NA
HT-29	chr12:52800000_53100000	HT-29:NA
HT-29	chr12:53200000_53500000	HT-29:NA
HT-29	chr12:54000000_54400000	HT-29:NA
HT-29	chr12:55900000_56400000	HT-29:NA
HT-29	chr12:120200000_120300000	HT-29:NA
HT-29	chr12:124300000_124800000	HT-29:NA
HT-29	chr14:104657472_104757472	HT-29:NA
HT-29	chr15:40678555_40978555	HT-29:NA
HT-29	chr15:65278555_65378555	HT-29:NA
HT-29	chr15:89978555_90278555	HT-29:NA
HT-29	chr16:500000_800000	HT-29:NA
HT-29	chr16:1900000_2300000	HT-29:NA
HT-29	chr16:2700000_3200000	HT-29:NA
HT-29	chr16:88600000_88900000	HT-29:NA
HT-29	chr16:89500000_90000000	HT-29:NA
HT-29	chr17:8100000_8300000	HT-29:NA
HT-29	chr17:28700000_28900000	HT-29:NA
HT-29	chr17:38300000_38900000	HT-29:NA
HT-29	chr17:39900000_40200000	HT-29:NA
HT-29	chr17:45100000_45300000	HT-29:NA
HT-29	chr17:47800000_48100000	HT-29:NA
HT-29	chr17:48500000_48700000	HT-29:NA
HT-29	chr17:49900000_50200000	HT-29:NA
HT-29	chr17:75000000_75300000	HT-29:NA
HT-29	chr17:75500000_76000000	HT-29:NA
HT-29	chr17:81000000_81500000	HT-29:NA
HT-29	chr19:900000_1300000	HT-29:NA
HT-29	chr19:18100000_18400000	HT-29:NA
HT-29	chr19:35600000_35800000	HT-29:NA
HT-29	chr19:38100000_38400000	HT-29:NA
HT-29	chr19:38600000_38900000	HT-29:NA
HT-29	chr19:40400000_40800000	HT-29:NA
HT-29	chr19:41700000_42100000	HT-29:NA
HT-29	chr19:42200000_42500000	HT-29:NA
HT-29	chr19:43400000_43800000	HT-29:NA
HT-29	chr19:44500000_45200000	HT-29:NA
HT-29	chr19:45400000_46000000	HT-29:NA
HT-29	chr19:46600000_46900000	HT-29:NA
HT-29	chr19:47000000_47300000	HT-29:NA
HT-29	chr19:49300000_49900000	HT-29:NA
HT-29	chr19:50100000_50500000	HT-29:NA
HT-29	chr19:50800000_51100000	HT-29:NA
HT-29	chr19:51300000_51400000	HT-29:NA
HT-29	chr19:54100000_54300000	HT-29:NA
HT-29	chr19:55000000_55700000	HT-29:NA
HT-29	chr19:58200000_58500000	HT-29:NA
HT-29	chr20:33600000_33900000	HT-29:NA
HT-29	chr20:62100000_63000000	HT-29:NA
HT-29	chr20:63400000_63800000	HT-29:NA
HT-29	chr20:63800000_64000000	HT-29:NA
HT-29	chr22:19739388_20339388	HT-29:NA
HT-29	chr7:100800000_101100000	HT-29:NA
HT-29	chr7:150900000_151200000	HT-29:NA
HT-29	chr16:1600000_1800000	HT-29:NA
HT-29	chr16:29800000_30100000	HT-29:NA
HT-29	chr20:35500000_35800000	HT-29:NA
HT-29	chr16:30300000_30800000	HT-29:NA
HT-29	chr17:7200000_7400000	HT-29:NA
HT-29	chr17:81700000_82100000	HT-29:NA
HT-29	chr19:48300000_49000000	HT-29:NA
HT-29	chr20:31500000_31900000	HT-29:NA
HT-29	chr1:159800000_160000000	HT-29:NA
HT-29	chr11:65300000_66100000	HT-29:NA
HT-29	chr16:67100000_67300000	HT-29:NA
Huh7	chr12:52500000_54600000	Huh7:1
Huh7	chr12:55600000_56800000	Huh7:1
Huh7	chr16:0_2300000	Huh7:2
Huh7	chr16:2300000_3800000	Huh7:2
Huh7	chr19:9700000_11900000	Huh7:3
Huh7	chr19:12300000_13300000	Huh7:3
Huh7	chr19:44500000_47900000	Huh7:4
Huh7	chr19:48000000_51700000	Huh7:4
Huh7	chr10:132100000_132800000	Huh7:5
Huh7	chr10:133000000_133600000	Huh7:5
Huh7	chr19:32200000_34000000	Huh7:6
Huh7	chr19:34600000_36300000	Huh7:6
Huh7	chr19:40100000_41000000	Huh7:7
Huh7	chr19:41100000_42600000	Huh7:7
Huh7	chr1:2800000_4000000	Huh7:NA
Huh7	chr1:5700000_7000000	Huh7:NA
Huh7	chr1:9300000_10100000	Huh7:NA
Huh7	chr1:11500000_12200000	Huh7:NA
Huh7	chr1:15600000_16500000	Huh7:NA
Huh7	chr1:16600000_17100000	Huh7:NA
Huh7	chr1:20500000_20800000	Huh7:NA
Huh7	chr1:21500000_22100000	Huh7:NA
Huh7	chr1:23300000_23700000	Huh7:NA
Huh7	chr1:26000000_26600000	Huh7:NA
Huh7	chr1:26800000_27200000	Huh7:NA
Huh7	chr1:27200000_27900000	Huh7:NA
Huh7	chr1:28500000_28900000	Huh7:NA
Huh7	chr1:31300000_32000000	Huh7:NA
Huh7	chr1:32100000_32400000	Huh7:NA
Huh7	chr1:36100000_36600000	Huh7:NA
Huh7	chr1:37800000_38300000	Huh7:NA
Huh7	chr1:43200000_44100000	Huh7:NA
Huh7	chr1:44500000_44900000	Huh7:NA
Huh7	chr1:45400000_45700000	Huh7:NA
Huh7	chr1:46300000_46700000	Huh7:NA
Huh7	chr1:47100000_48000000	Huh7:NA
Huh7	chr1:53000000_53700000	Huh7:NA
Huh7	chr1:54600000_55100000	Huh7:NA
Huh7	chr1:93600000_94200000	Huh7:NA
Huh7	chr1:149800000_150300000	Huh7:NA
Huh7	chr1:150500000_150700000	Huh7:NA
Huh7	chr1:150900000_151400000	Huh7:NA
Huh7	chr1:151500000_152200000	Huh7:NA
Huh7	chr1:153400000_153800000	Huh7:NA
Huh7	chr1:153900000_154000000	Huh7:NA
Huh7	chr1:155800000_157200000	Huh7:NA
Huh7	chr1:159900000_160100000	Huh7:NA
Huh7	chr1:161000000_161400000	Huh7:NA
Huh7	chr1:201000000_201700000	Huh7:NA
Huh7	chr1:202800000_203800000	Huh7:NA
Huh7	chr1:204000000_204600000	Huh7:NA
Huh7	chr1:205100000_205700000	Huh7:NA
Huh7	chr1:211200000_213100000	Huh7:NA
Huh7	chr1:213200000_214600000	Huh7:NA
Huh7	chr1:225500000_227100000	Huh7:NA
Huh7	chr1:227200000_228500000	Huh7:NA
Huh7	chr1:229500000_229900000	Huh7:NA
Huh7	chr1:230000000_232000000	Huh7:NA
Huh7	chr1:234500000_235200000	Huh7:NA
Huh7	chr1:235300000_235700000	Huh7:NA
Huh7	chr1:235800000_236700000	Huh7:NA
Huh7	chr1:244000000_244500000	Huh7:NA
Huh7	chr1:244600000_245200000	Huh7:NA
Huh7	chr1:246900000_247400000	Huh7:NA
Huh7	chr1:248800000_248900000	Huh7:NA
Huh7	chr2:3300000_3700000	Huh7:NA
Huh7	chr2:10000000_10600000	Huh7:NA
Huh7	chr2:20000000_20700000	Huh7:NA
Huh7	chr2:23900000_24100000	Huh7:NA
Huh7	chr2:27000000_27500000	Huh7:NA
Huh7	chr2:54300000_55200000	Huh7:NA
Huh7	chr2:64300000_65600000	Huh7:NA
Huh7	chr2:69500000_70300000	Huh7:NA
Huh7	chr2:72700000_73300000	Huh7:NA
Huh7	chr2:73800000_74200000	Huh7:NA
Huh7	chr2:74400000_74800000	Huh7:NA
Huh7	chr2:84800000_86000000	Huh7:NA
Huh7	chr2:96100000_97000000	Huh7:NA
Huh7	chr2:100500000_101400000	Huh7:NA
Huh7	chr2:108100000_108600000	Huh7:NA
Huh7	chr2:112500000_112800000	Huh7:NA
Huh7	chr2:120200000_121400000	Huh7:NA
Huh7	chr2:126600000_128100000	Huh7:NA
Huh7	chr2:170700000_171000000	Huh7:NA
Huh7	chr2:177000000_177400000	Huh7:NA
Huh7	chr2:200600000_201000000	Huh7:NA
Huh7	chr2:207600000_208100000	Huh7:NA
Huh7	chr2:217700000_218100000	Huh7:NA
Huh7	chr2:218200000_218500000	Huh7:NA
Huh7	chr2:218700000_219700000	Huh7:NA
Huh7	chr2:231300000_232000000	Huh7:NA
Huh7	chr2:232300000_232700000	Huh7:NA
Huh7	chr2:237900000_238400000	Huh7:NA
Huh7	chr2:240100000_242000000	Huh7:NA
Huh7	chr3:4300000_5500000	Huh7:NA
Huh7	chr3:8200000_9500000	Huh7:NA
Huh7	chr3:9500000_11400000	Huh7:NA
Huh7	chr3:12100000_13900000	Huh7:NA
Huh7	chr3:14100000_15600000	Huh7:NA
Huh7	chr3:31600000_33300000	Huh7:NA
Huh7	chr3:33300000_33600000	Huh7:NA
Huh7	chr3:37600000_38400000	Huh7:NA
Huh7	chr3:42400000_43300000	Huh7:NA
Huh7	chr3:47300000_47600000	Huh7:NA
Huh7	chr3:48400000_48900000	Huh7:NA
Huh7	chr3:48900000_49200000	Huh7:NA
Huh7	chr3:49300000_49900000	Huh7:NA
Huh7	chr3:50100000_50700000	Huh7:NA
Huh7	chr3:51900000_52500000	Huh7:NA
Huh7	chr3:86900000_88200000	Huh7:NA
Huh7	chr3:127500000_127800000	Huh7:NA
Huh7	chr3:129000000_129500000	Huh7:NA
Huh7	chr3:184100000_184400000	Huh7:NA
Huh7	chr3:194000000_194200000	Huh7:NA
Huh7	chr4:5800000_9000000	Huh7:NA
Huh7	chr4:24500000_26400000	Huh7:NA
Huh7	chr4:51800000_53000000	Huh7:NA
Huh7	chr5:200000_700000	Huh7:NA
Huh7	chr5:800000_1500000	Huh7:NA
Huh7	chr5:33500000_34100000	Huh7:NA
Huh7	chr5:34400000_36500000	Huh7:NA
Huh7	chr5:37700000_39000000	Huh7:NA
Huh7	chr5:42800000_43700000	Huh7:NA
Huh7	chr5:95800000_96000000	Huh7:NA
Huh7	chr5:132200000_132600000	Huh7:NA
Huh7	chr5:133700000_134300000	Huh7:NA
Huh7	chr5:134400000_134700000	Huh7:NA
Huh7	chr5:134900000_135700000	Huh7:NA
Huh7	chr5:135800000_136200000	Huh7:NA
Huh7	chr5:138100000_138700000	Huh7:NA
Huh7	chr5:138900000_140000000	Huh7:NA
Huh7	chr5:141500000_142200000	Huh7:NA
Huh7	chr5:145800000_146300000	Huh7:NA
Huh7	chr5:150900000_151300000	Huh7:NA
Huh7	chr5:151500000_151800000	Huh7:NA
Huh7	chr5:153800000_155200000	Huh7:NA
Huh7	chr5:157000000_158000000	Huh7:NA
Huh7	chr5:160000000_160800000	Huh7:NA
Huh7	chr5:167900000_169400000	Huh7:NA
Huh7	chr5:178100000_178900000	Huh7:NA
Huh7	chr5:179100000_180500000	Huh7:NA
Huh7	chr5:181000000_181300000	Huh7:NA
Huh7	chr6:3000000_3500000	Huh7:NA
Huh7	chr6:26000000_26400000	Huh7:NA
Huh7	chr6:27700000_27900000	Huh7:NA
Huh7	chr6:30500000_30900000	Huh7:NA
Huh7	chr6:31500000_32000000	Huh7:NA
Huh7	chr6:32100000_32200000	Huh7:NA
Huh7	chr6:33200000_33800000	Huh7:NA
Huh7	chr6:42900000_43200000	Huh7:NA
Huh7	chr6:43600000_44100000	Huh7:NA
Huh7	chr6:44100000_44400000	Huh7:NA
Huh7	chr6:73400000_73700000	Huh7:NA
Huh7	chr6:85500000_85700000	Huh7:NA
Huh7	chr6:107900000_108300000	Huh7:NA
Huh7	chr6:149700000_150100000	Huh7:NA
Huh7	chr6:159600000_159900000	Huh7:NA
Huh7	chr7:5200000_5900000	Huh7:NA
Huh7	chr7:6000000_6700000	Huh7:NA
Huh7	chr7:24700000_25200000	Huh7:NA
Huh7	chr7:27100000_27300000	Huh7:NA
Huh7	chr7:30400000_31100000	Huh7:NA
Huh7	chr7:36000000_36400000	Huh7:NA
Huh7	chr7:43900000_44300000	Huh7:NA
Huh7	chr7:44500000_45100000	Huh7:NA
Huh7	chr7:55900000_56300000	Huh7:NA
Huh7	chr7:73300000_74700000	Huh7:NA
Huh7	chr7:75500000_76100000	Huh7:NA
Huh7	chr7:105100000_105700000	Huh7:NA
Huh7	chr7:112000000_112600000	Huh7:NA
Huh7	chr7:127900000_128600000	Huh7:NA
Huh7	chr7:128700000_129300000	Huh7:NA
Huh7	chr7:129400000_130600000	Huh7:NA
Huh7	chr7:134300000_135000000	Huh7:NA
Huh7	chr7:138300000_139800000	Huh7:NA
Huh7	chr7:140200000_140700000	Huh7:NA
Huh7	chr7:142300000_142500000	Huh7:NA
Huh7	chr7:142700000_143000000	Huh7:NA
Huh7	chr7:143200000_143500000	Huh7:NA
Huh7	chr7:148900000_149300000	Huh7:NA
Huh7	chr7:149600000_149900000	Huh7:NA
Huh7	chr7:150800000_151600000	Huh7:NA
Huh7	chr7:156900000_157700000	Huh7:NA
Huh7	chr8:11400000_12000000	Huh7:NA
Huh7	chr8:22000000_23300000	Huh7:NA
Huh7	chr8:25400000_25500000	Huh7:NA
Huh7	chr8:27200000_27800000	Huh7:NA
Huh7	chr8:29700000_30300000	Huh7:NA
Huh7	chr8:37500000_39100000	Huh7:NA
Huh7	chr8:41500000_41900000	Huh7:NA
Huh7	chr8:42300000_43000000	Huh7:NA
Huh7	chr8:60200000_61100000	Huh7:NA
Huh7	chr8:66400000_66800000	Huh7:NA
Huh7	chr8:100900000_101300000	Huh7:NA
Huh7	chr8:102600000_102900000	Huh7:NA
Huh7	chr8:125300000_125700000	Huh7:NA
Huh7	chr8:141000000_141800000	Huh7:NA
Huh7	chr9:34900000_35200000	Huh7:NA
Huh7	chr9:35500000_35900000	Huh7:NA
Huh7	chr9:36100000_37200000	Huh7:NA
Huh7	chr9:37300000_37800000	Huh7:NA
Huh7	chr9:81500000_82100000	Huh7:NA
Huh7	chr9:87300000_88400000	Huh7:NA
Huh7	chr9:88900000_90200000	Huh7:NA
Huh7	chr9:92600000_93400000	Huh7:NA
Huh7	chr9:94500000_95200000	Huh7:NA
Huh7	chr9:96000000_96600000	Huh7:NA
Huh7	chr9:97500000_99300000	Huh7:NA
Huh7	chr9:107000000_107800000	Huh7:NA
Huh7	chr9:111800000_112400000	Huh7:NA
Huh7	chr9:113100000_113800000	Huh7:NA
Huh7	chr9:113900000_114600000	Huh7:NA
Huh7	chr9:120400000_121000000	Huh7:NA
Huh7	chr9:123900000_125000000	Huh7:NA
Huh7	chr9:125100000_125600000	Huh7:NA
Huh7	chr10:73700000_74100000	Huh7:NA
Huh7	chr10:78700000_79500000	Huh7:NA
Huh7	chr10:100800000_101200000	Huh7:NA
Huh7	chr10:101700000_101900000	Huh7:NA
Huh7	chr10:102000000_102900000	Huh7:NA
Huh7	chr10:110200000_110600000	Huh7:NA
Huh7	chr10:119000000_119600000	Huh7:NA
Huh7	chr11:2000000_3200000	Huh7:NA
Huh7	chr11:6200000_6700000	Huh7:NA
Huh7	chr11:9000000_9800000	Huh7:NA
Huh7	chr11:12000000_12500000	Huh7:NA
Huh7	chr11:17200000_17900000	Huh7:NA
Huh7	chr11:26700000_27600000	Huh7:NA
Huh7	chr11:45700000_46000000	Huh7:NA
Huh7	chr11:46100000_46400000	Huh7:NA
Huh7	chr11:47000000_47700000	Huh7:NA
Huh7	chr11:57300000_57900000	Huh7:NA
Huh7	chr11:59500000_59800000	Huh7:NA
Huh7	chr11:60800000_62100000	Huh7:NA
Huh7	chr11:62400000_63000000	Huh7:NA
Huh7	chr11:63400000_64400000	Huh7:NA
Huh7	chr11:75100000_75600000	Huh7:NA
Huh7	chr11:118900000_119200000	Huh7:NA
Huh7	chr12:1500000_3700000	Huh7:NA
Huh7	chr12:12300000_12700000	Huh7:NA
Huh7	chr12:14700000_14900000	Huh7:NA
Huh7	chr12:48800000_49200000	Huh7:NA
Huh7	chr12:51900000_52400000	Huh7:NA
Huh7	chr12:56900000_58000000	Huh7:NA
Huh7	chr12:64300000_65100000	Huh7:NA
Huh7	chr12:65600000_66200000	Huh7:NA
Huh7	chr12:68600000_69100000	Huh7:NA
Huh7	chr12:92800000_93700000	Huh7:NA
Huh7	chr12:95100000_96300000	Huh7:NA
Huh7	chr12:112900000_113400000	Huh7:NA
Huh7	chr12:120000000_120400000	Huh7:NA
Huh7	chr12:121400000_121900000	Huh7:NA
Huh7	chr12:122700000_123100000	Huh7:NA
Huh7	chr12:123200000_123700000	Huh7:NA
Huh7	chr12:124300000_125300000	Huh7:NA
Huh7	chr12:131700000_132900000	Huh7:NA
Huh7	chr13:112874010_113274010	Huh7:NA
Huh7	chr14:20257472_20757472	Huh7:NA
Huh7	chr14:20957472_21557472	Huh7:NA
Huh7	chr14:22457472_23157472	Huh7:NA
Huh7	chr14:23257472_23757472	Huh7:NA
Huh7	chr14:23957472_24457472	Huh7:NA
Huh7	chr14:29257472_32257472	Huh7:NA
Huh7	chr14:58057472_58457472	Huh7:NA
Huh7	chr14:73657472_73957472	Huh7:NA
Huh7	chr14:104657472_105557472	Huh7:NA
Huh7	chr15:40278555_40478555	Huh7:NA
Huh7	chr15:40678555_41078555	Huh7:NA
Huh7	chr15:66578555_67278555	Huh7:NA
Huh7	chr15:74178555_75478555	Huh7:NA
Huh7	chr15:75578555_75778555	Huh7:NA
Huh7	chr15:89278555_89878555	Huh7:NA
Huh7	chr15:89878555_90378555	Huh7:NA
Huh7	chr15:90778555_91078555	Huh7:NA
Huh7	chr15:101278555_101678555	Huh7:NA
Huh7	chr16:4100000_5100000	Huh7:NA
Huh7	chr16:8500000_9000000	Huh7:NA
Huh7	chr16:10800000_11500000	Huh7:NA
Huh7	chr16:22000000_22400000	Huh7:NA
Huh7	chr16:28800000_29000000	Huh7:NA
Huh7	chr16:29600000_30200000	Huh7:NA
Huh7	chr16:56500000_56700000	Huh7:NA
Huh7	chr16:56800000_58200000	Huh7:NA
Huh7	chr16:68100000_68600000	Huh7:NA
Huh7	chr16:69100000_69500000	Huh7:NA
Huh7	chr16:70100000_70800000	Huh7:NA
Huh7	chr16:71300000_71700000	Huh7:NA
Huh7	chr16:74900000_75700000	Huh7:NA
Huh7	chr16:80900000_82200000	Huh7:NA
Huh7	chr16:83700000_86400000	Huh7:NA
Huh7	chr16:87100000_88100000	Huh7:NA
Huh7	chr17:1400000_1800000	Huh7:NA
Huh7	chr17:2300000_2500000	Huh7:NA
Huh7	chr17:3500000_4100000	Huh7:NA
Huh7	chr17:4400000_5100000	Huh7:NA
Huh7	chr17:14200000_14400000	Huh7:NA
Huh7	chr17:16200000_16600000	Huh7:NA
Huh7	chr17:19200000_19800000	Huh7:NA
Huh7	chr17:20900000_21600000	Huh7:NA
Huh7	chr17:27200000_27900000	Huh7:NA
Huh7	chr17:29900000_30400000	Huh7:NA
Huh7	chr17:32100000_32700000	Huh7:NA
Huh7	chr17:38400000_38900000	Huh7:NA
Huh7	chr17:39900000_40200000	Huh7:NA
Huh7	chr17:40300000_40500000	Huh7:NA
Huh7	chr17:41400000_42200000	Huh7:NA
Huh7	chr17:42300000_42800000	Huh7:NA
Huh7	chr17:43300000_43600000	Huh7:NA
Huh7	chr17:43900000_44400000	Huh7:NA
Huh7	chr17:44900000_45500000	Huh7:NA
Huh7	chr17:47700000_48200000	Huh7:NA
Huh7	chr17:48600000_49200000	Huh7:NA
Huh7	chr17:49700000_49900000	Huh7:NA
Huh7	chr17:49900000_51000000	Huh7:NA
Huh7	chr17:56900000_57200000	Huh7:NA
Huh7	chr17:57200000_58200000	Huh7:NA
Huh7	chr17:58200000_58700000	Huh7:NA
Huh7	chr17:59000000_59500000	Huh7:NA
Huh7	chr17:59600000_59900000	Huh7:NA
Huh7	chr17:61300000_61600000	Huh7:NA
Huh7	chr17:63400000_64300000	Huh7:NA
Huh7	chr17:74700000_75400000	Huh7:NA
Huh7	chr17:75400000_76400000	Huh7:NA
Huh7	chr17:78100000_78500000	Huh7:NA
Huh7	chr17:78700000_79200000	Huh7:NA
Huh7	chr17:79700000_80300000	Huh7:NA
Huh7	chr18:2800000_3800000	Huh7:NA
Huh7	chr18:11700000_12100000	Huh7:NA
Huh7	chr18:12200000_12500000	Huh7:NA
Huh7	chr19:5500000_6100000	Huh7:NA
Huh7	chr19:6100000_6900000	Huh7:NA
Huh7	chr19:14300000_14600000	Huh7:NA
Huh7	chr19:20800000_21400000	Huh7:NA
Huh7	chr19:43400000_43800000	Huh7:NA
Huh7	chr19:44000000_44200000	Huh7:NA
Huh7	chr19:52100000_52300000	Huh7:NA
Huh7	chr19:54100000_54500000	Huh7:NA
Huh7	chr19:55900000_56400000	Huh7:NA
Huh7	chr19:57200000_57600000	Huh7:NA
Huh7	chr19:57700000_58500000	Huh7:NA
Huh7	chr20:200000_1000000	Huh7:NA
Huh7	chr20:1100000_1500000	Huh7:NA
Huh7	chr20:1700000_2500000	Huh7:NA
Huh7	chr20:3000000_4300000	Huh7:NA
Huh7	chr20:4900000_5300000	Huh7:NA
Huh7	chr20:10400000_11000000	Huh7:NA
Huh7	chr20:17400000_18100000	Huh7:NA
Huh7	chr20:19400000_20100000	Huh7:NA
Huh7	chr20:22900000_23700000	Huh7:NA
Huh7	chr20:24300000_25700000	Huh7:NA
Huh7	chr20:37100000_39300000	Huh7:NA
Huh7	chr20:43400000_43700000	Huh7:NA
Huh7	chr20:45100000_45500000	Huh7:NA
Huh7	chr20:45700000_46500000	Huh7:NA
Huh7	chr20:49800000_50600000	Huh7:NA
Huh7	chr21:28811799_29711799	Huh7:NA
Huh7	chr21:31711799_32811799	Huh7:NA
Huh7	chr21:33011799_33711799	Huh7:NA
Huh7	chr21:44211799_44611799	Huh7:NA
Huh7	chr22:17039388_17439388	Huh7:NA
Huh7	chr22:17439388_18139388	Huh7:NA
Huh7	chr22:19039388_19639388	Huh7:NA
Huh7	chr22:19639388_20739388	Huh7:NA
Huh7	chr22:20739388_21139388	Huh7:NA
Huh7	chr22:21539388_21739388	Huh7:NA
Huh7	chr22:22339388_22639388	Huh7:NA
Huh7	chr22:22639388_23639388	Huh7:NA
Huh7	chr22:23639388_23939388	Huh7:NA
Huh7	chr22:28739388_29839388	Huh7:NA
Huh7	chr22:30139388_30739388	Huh7:NA
Huh7	chr22:30939388_31239388	Huh7:NA
Huh7	chr22:35239388_35639388	Huh7:NA
Huh7	chr22:36139388_36539388	Huh7:NA
Huh7	chr22:38639388_38939388	Huh7:NA
Huh7	chr22:39139388_39639388	Huh7:NA
Huh7	chr22:41139388_42139388	Huh7:NA
Huh7	chr22:42539388_42739388	Huh7:NA
Huh7	chr22:42839388_43639388	Huh7:NA
Huh7	chr22:45839388_47439388	Huh7:NA
Huh7	chrX:253743_453743	Huh7:NA
Huh7	chrX:16553743_16953743	Huh7:NA
Huh7	chrX:47053743_47253743	Huh7:NA
Huh7	chrX:48453743_49353743	Huh7:NA
Huh7	chrX:153453743_153753743	Huh7:NA
Huh7	chr1:900000_2700000	Huh7:NA
Huh7	chr1:154500000_155500000	Huh7:NA
Huh7	chr4:500000_4000000	Huh7:NA
Huh7	chr7:100000_3200000	Huh7:NA
Huh7	chr8:143100000_145000000	Huh7:NA
Huh7	chr9:127100000_129900000	Huh7:NA
Huh7	chr9:132700000_138200000	Huh7:NA
Huh7	chr11:200000_2000000	Huh7:NA
Huh7	chr16:30300000_31300000	Huh7:NA
Huh7	chr16:66800000_68100000	Huh7:NA
Huh7	chr16:88200000_90100000	Huh7:NA
Huh7	chr17:80900000_82600000	Huh7:NA
Huh7	chr19:7400000_8700000	Huh7:NA
Huh7	chr19:13700000_14300000	Huh7:NA
Huh7	chr22:36839388_38539388	Huh7:NA
Huh7	chr1:109900000_110500000	Huh7:NA
Huh7	chrX:154353743_154553743	Huh7:NA
Huh7	chr3:23400000_24700000	Huh7:NA
Huh7	chr9:130900000_131900000	Huh7:NA
Huh7	chr5:140100000_140800000	Huh7:NA
Huh7	chr5:148800000_150900000	Huh7:NA
Huh7	chr5:171300000_174000000	Huh7:NA
Huh7	chr5:176300000_177700000	Huh7:NA
Huh7	chr7:98100000_102500000	Huh7:NA
Huh7	chr11:64700000_70300000	Huh7:NA
Huh7	chr12:5800000_7300000	Huh7:NA
Huh7	chr17:7000000_9400000	Huh7:NA
Huh7	chr17:16900000_18400000	Huh7:NA
Huh7	chr17:28200000_29800000	Huh7:NA
Huh7	chr19:37800000_40000000	Huh7:NA
Huh7	chr20:31300000_37100000	Huh7:NA
Huh7	chr19:300000_5300000	Huh7:NA
Huh7	chr19:15100000_20400000	Huh7:NA
Huh7	chr19:54900000_55700000	Huh7:NA
Huh7	chr20:61600000_64300000	Huh7:NA
Huh7	chr22:48839388_50739388	Huh7:NA
K-562	chr6:30500000_30900000	K-562:1
K-562	chr6:31500000_32000000	K-562:1
K-562	chr19:45300000_46000000	K-562:2
K-562	chr19:46600000_46900000	K-562:2
K-562	chr19:47100000_47500000	K-562:2
K-562	chr19:48200000_49200000	K-562:2
K-562	chr19:49300000_50000000	K-562:2
K-562	chr22:19339388_20739388	K-562:3
K-562	chr22:20739388_21139388	K-562:3
K-562	chr22:21439388_22239388	K-562:3
K-562	chr1:900000_1800000	K-562:NA
K-562	chr1:2100000_2600000	K-562:NA
K-562	chr1:3400000_4000000	K-562:NA
K-562	chr1:6100000_6800000	K-562:NA
K-562	chr1:11600000_12200000	K-562:NA
K-562	chr1:15800000_16400000	K-562:NA
K-562	chr1:23300000_23600000	K-562:NA
K-562	chr1:23700000_24000000	K-562:NA
K-562	chr1:25800000_26500000	K-562:NA
K-562	chr1:26500000_27100000	K-562:NA
[truncated: 5,782 more rows]
