# Supplementary material for: Single cell multi-omics reveal intra-cell-line heterogeneity across human cancer cell lines
Source: Nat Commun. 2023 Dec 9;14:8170. doi: 10.1038/s41467-023-43991-9 (PMC10710513; doi:10.1038/s41467-023-43991-9)
Supplement: Supplementary file 10 — Source Data [file 41467_2023_43991_MOESM10_ESM.xlsx]

## Sheet: Fig. 1C, D, S1F-H, and S1J-N
Cell ID	Cell line	Cancer type	Library	nCount_RNA	nFeature_RNA	Cluster	Cols_tmp	log10.nCount_RNA.	UMAP_1	UMAP_2
786-0_CGCAATCCACAAGATTAACC.DP8400020473BL_L01_80	786-O	Kidney cancer	Library01	135619	9604	3	Others	5.13232	-5.60038	-13.9574
786-0_TACGTTATGGTGTGTAGCCG.DP8400020473BL_L01_80	786-O	Kidney cancer	Library01	112080	8934	3	Others	5.04953	-5.39851	-14.0529
786-0_TATGAACAGCAGGAGCTCCA.DP8400020473BL_L01_80	786-O	Kidney cancer	Library01	100340	9162	3	Others	5.00147	-6.09944	-14.1273
786-0_GACCTAATGGGTCAGTACCA.DP8400020473BL_L01_80	786-O	Kidney cancer	Library01	89971	8525	3	Others	4.9541	-5.48913	-13.9723
786-0_TCCGTGGCTGTACGGACTCT.DP8400020473BL_L01_80	786-O	Kidney cancer	Library01	91497	8934	3	Others	4.96141	-5.98056	-13.8674
786-0_GTAATTGACAGTGCGAACAT.DP8400020473BL_L01_80	786-O	Kidney cancer	Library01	90545	9115	3	Others	4.95686	-6.86782	-14.6983
786-0_TAGAAGGAGGGCTCTCGGTT.DP8400020473BL_L01_80	786-O	Kidney cancer	Library01	91597	8810	3	Others	4.96188	-6.12101	-14.2978
786-0_AACTGAGCGGCGAGGAGTCA.DP8400020473BL_L01_80	786-O	Kidney cancer	Library01	90665	8952	3	Others	4.95744	-6.11201	-14.2091
786-0_GTCAGGCGAAAAGATTAACC.DP8400020473BL_L01_80	786-O	Kidney cancer	Library01	88995	8504	3	Others	4.94937	-5.73343	-14.9903
786-0_TTCGACCGGCCGGCGATACC.DP8400020473BL_L01_80	786-O	Kidney cancer	Library01	89124	8776	3	Others	4.94999	-5.99269	-13.6315
786-0_GTGCGAACATAAGATCAATT.DP8400020473BL_L01_80	786-O	Kidney cancer	Library01	88984	7993	3	Others	4.94931	-5.31046	-14.3246
786-0_TAGTCTACACCATGCTGACT.DP8400020473BL_L01_80	786-O	Kidney cancer	Library01	85986	9363	3	Others	4.93443	-5.86136	-14.4835
786-0_CGAAGACAAGTTCTCACTCC.DP8400020473BL_L01_80	786-O	Kidney cancer	Library01	86613	8852	3	Others	4.93758	-5.90735	-13.5987
786-0_GCGGAGTGGATGGATTAGAC.DP8400020473BL_L01_80	786-O	Kidney cancer	Library01	85742	8837	3	Others	4.93319	-6.36902	-14.8692
786-0_CAACATATAAAAGTTGGAGG.DP8400020473BL_L01_80	786-O	Kidney cancer	Library01	85252	8897	3	Others	4.9307	-5.73391	-13.8791
786-0_TCCGAAGATTATAACATACG.DP8400020473BL_L01_80	786-O	Kidney cancer	Library01	82149	9156	3	Others	4.9146	-6.63001	-14.8255
786-0_CCGGCAATACCGTCCGCTCT.DP8400020473BL_L01_80	786-O	Kidney cancer	Library01	83232	8863	3	Others	4.92029	-5.85526	-13.612
786-0_GGCGGCATGAGCCGGTTGTA.DP8400020473BL_L01_80	786-O	Kidney cancer	Library01	83548	8427	3	Others	4.92194	-6.6465	-14.6004
786-0_ACGCATAGTGCGAGGTTAAC.DP8400020473BL_L01_80	786-O	Kidney cancer	Library01	82125	8689	3	Others	4.91448	-6.75545	-14.7224
786-0_ATATACGCCTTTGTGGCATC.DP8400020473BL_L01_80	786-O	Kidney cancer	Library01	80582	8432	3	Others	4.90624	-6.20413	-14.8586
786-0_CACGCATGCAAGATTGCTCA.DP8400020473BL_L01_80	786-O	Kidney cancer	Library01	80553	8180	3	Others	4.90608	-7.04942	-14.5002
786-0_CCAGATTCGGCCTGCTTAGT.DP8400020473BL_L01_80	786-O	Kidney cancer	Library01	78525	8371	3	Others	4.89501	-6.01816	-14.9978
786-0_CACAACAAGACCGGTCACTA.DP8400020473BL_L01_80	786-O	Kidney cancer	Library01	76397	8789	3	Others	4.88308	-6.50259	-14.2932
786-0_GTGTAGTACTTTGATATTCC.DP8400020473BL_L01_80	786-O	Kidney cancer	Library01	76253	8397	3	Others	4.88226	-6.80185	-14.7441
786-0_AGGCCAGTCGCCATCGTGAC.DP8400020473BL_L01_80	786-O	Kidney cancer	Library01	75629	8752	3	Others	4.87869	-6.46577	-14.3751
786-0_AATCACAGTCTACAGTACGC.DP8400020473BL_L01_80	786-O	Kidney cancer	Library01	75340	8422	3	Others	4.87703	-6.84287	-14.923
786-0_AGCGCTGGACGCTGTGAGAC.DP8400020473BL_L01_80	786-O	Kidney cancer	Library01	75712	8434	3	Others	4.87916	-5.63708	-13.6736
786-0_GTGGAGCTACTCAGATAGAT.DP8400020473BL_L01_80	786-O	Kidney cancer	Library01	74841	8299	3	Others	4.87414	-5.64405	-14.3939
786-0_GTTGACGGCTATGGAAGGCC.DP8400020473BL_L01_80	786-O	Kidney cancer	Library01	74188	8037	3	Others	4.87033	-6.75961	-14.6438
786-0_CAGGAACGAGGTTGGATCCT.DP8400020473BL_L01_80	786-O	Kidney cancer	Library01	74569	8262	3	Others	4.87256	-6.2146	-14.1981
786-0_GAGAGTTGATTTCACTGGCG.DP8400020473BL_L01_80	786-O	Kidney cancer	Library01	72419	8510	3	Others	4.85985	-6.36833	-14.4546
786-0_GGAGCAACAGGGTTGGTAAC.DP8400020473BL_L01_80	786-O	Kidney cancer	Library01	72815	8165	3	Others	4.86222	-6.14636	-14.006
786-0_AATCAGTGGAGTTGCGCCGG.DP8400020473BL_L01_80	786-O	Kidney cancer	Library01	74220	8131	3	Others	4.87052	-6.24219	-13.8431
786-0_ACATATTACCTCCTCCTGGC.DP8400020473BL_L01_80	786-O	Kidney cancer	Library01	73477	7202	3	Others	4.86615	-5.1861	-14.1252
786-0_CAATCCGGAGCGCCTGGAGA.DP8400020473BL_L01_80	786-O	Kidney cancer	Library01	71679	8127	3	Others	4.85539	-5.72914	-14.1352
786-0_AGGACCTGGAGATTCAGAGA.DP8400020473BL_L01_80	786-O	Kidney cancer	Library01	72341	8366	3	Others	4.85938	-6.90003	-14.5745
786-0_GTGTCCATACTTGAAGAAGC.DP8400020473BL_L01_80	786-O	Kidney cancer	Library01	72068	8419	3	Others	4.85774	-7.37436	-14.5555
786-0_AGTTCACTCAAAGTTGGAGG.DP8400020473BL_L01_80	786-O	Kidney cancer	Library01	72143	8554	3	Others	4.85819	-5.92824	-13.6311
786-0_CTACCGGACCGGAGTACGTA.DP8400020473BL_L01_80	786-O	Kidney cancer	Library01	71091	8436	3	Others	4.85181	-6.54971	-14.3374
786-0_CCACAGGTATTATCGCGCCA.DP8400020473BL_L01_80	786-O	Kidney cancer	Library01	72257	7891	3	Others	4.85888	-6.34602	-15.0359
786-0_GGTATATGCCCATCAATTAA.DP8400020473BL_L01_80	786-O	Kidney cancer	Library01	71227	7003	3	Others	4.85264	-6.09225	-14.7294
786-0_CTGTGAGCAGATCGGACAAG.DP8400020473BL_L01_80	786-O	Kidney cancer	Library01	70373	8215	3	Others	4.84741	-6.12104	-13.9672
786-0_TTAATTGCTCAGATTGAGAG.DP8400020473BL_L01_80	786-O	Kidney cancer	Library01	68668	7676	3	Others	4.83675	-5.25839	-14.6406
786-0_AGTTGTCGAATAATCGGTGC.DP8400020473BL_L01_80	786-O	Kidney cancer	Library01	68162	7814	3	Others	4.83354	-5.37072	-14.1622
786-0_TGAGACCGGTAAGGAATGTA.DP8400020473BL_L01_80	786-O	Kidney cancer	Library01	68639	8037	3	Others	4.83657	-5.68742	-14.2434
786-0_CTAAGCGTAAGACCAGAATA.DP8400020473BL_L01_80	786-O	Kidney cancer	Library01	68103	8215	3	Others	4.83317	-6.9519	-14.3626
786-0_CCGCAGGAGCTTAACCGCGA.DP8400020473BL_L01_80	786-O	Kidney cancer	Library01	67774	8173	3	Others	4.83106	-6.61447	-14.4302
786-0_TACGATGCACCCATAAGGAG.DP8400020473BL_L01_80	786-O	Kidney cancer	Library01	66769	8410	3	Others	4.82457	-6.54294	-14.7448
786-0_ATTGCTGGCGAGCACAGTTG.DP8400020473BL_L01_80	786-O	Kidney cancer	Library01	67006	8021	3	Others	4.82611	-5.52208	-14.5393
786-0_GCTGGATTCCAATGCCAGTT.DP8400020473BL_L01_80	786-O	Kidney cancer	Library01	67665	7806	3	Others	4.83036	-6.34049	-14.891
786-0_GCCACCAGCTGATGAGAGGT.DP8400020473BL_L01_80	786-O	Kidney cancer	Library01	67671	7658	3	Others	4.8304	-5.77977	-14.0174
786-0_AATCACAGTCCCAGATTCGG.DP8400020473BL_L01_80	786-O	Kidney cancer	Library01	67042	7425	3	Others	4.82635	-6.15377	-14.8399
786-0_GCGATCGTACAACTTGCACC.DP8400020473BL_L01_80	786-O	Kidney cancer	Library01	64654	7569	3	Others	4.8106	-6.48381	-14.5968
786-0_GTGAGTCATAATACTCCTAC.DP8400020473BL_L01_80	786-O	Kidney cancer	Library01	65977	7242	3	Others	4.81939	-6.87897	-14.8033
786-0_GCTCAGCTGGTCTTCATCTC.DP8400020473BL_L01_80	786-O	Kidney cancer	Library01	65260	8340	3	Others	4.81465	-6.09889	-13.7757
786-0_ACCTGGCGCTGTCGGACCTC.DP8400020473BL_L01_80	786-O	Kidney cancer	Library01	65434	7714	3	Others	4.8158	-5.49915	-14.2988
786-0_CTAGGCCACGAGCAGGCAGC.DP8400020473BL_L01_80	786-O	Kidney cancer	Library01	65155	6813	3	Others	4.81395	-6.13225	-14.9043
786-0_ATTACATAATGACTATCACA.DP8400020473BL_L01_80	786-O	Kidney cancer	Library01	65831	7168	3	Others	4.81843	-5.56386	-14.1409
786-0_GGCAGACCTAGAGACAACGG.DP8400020473BL_L01_80	786-O	Kidney cancer	Library01	65724	8411	3	Others	4.81772	-6.9555	-14.4852
786-0_GAGATTCGGTTCAGATAGAT.DP8400020473BL_L01_80	786-O	Kidney cancer	Library01	65044	7893	3	Others	4.81321	-6.25906	-14.3591
786-0_TGCTCAGAAGAACCTTGCGG.DP8400020473BL_L01_80	786-O	Kidney cancer	Library01	63968	7779	3	Others	4.80596	-7.06038	-14.5445
786-0_GTGGAGCTACAGTCTATCGT.DP8400020473BL_L01_80	786-O	Kidney cancer	Library01	63641	7919	3	Others	4.80374	-6.68411	-14.7899
786-0_TGTGGCCACGATCCACTAAG.DP8400020473BL_L01_80	786-O	Kidney cancer	Library01	62178	7711	3	Others	4.79364	-5.57943	-13.6853
786-0_GGTCCGGTGTACATCATTGC.DP8400020473BL_L01_80	786-O	Kidney cancer	Library01	62388	8187	3	Others	4.7951	-6.75899	-14.4283
786-0_AGATGTATATCCATCGTGAC.DP8400020473BL_L01_80	786-O	Kidney cancer	Library01	61641	8176	3	Others	4.78987	-6.88657	-14.132
786-0_TCCTCGAGTAGGCCTGCACA.DP8400020473BL_L01_80	786-O	Kidney cancer	Library01	62624	6951	3	Others	4.79674	-5.42554	-14.1928
786-0_TTCCAGGCCGATCGGACAAG.DP8400020473BL_L01_80	786-O	Kidney cancer	Library01	62424	7686	3	Others	4.79535	-5.96808	-13.9077
786-0_TAGCGCATTAGCGACAGTGT.DP8400020473BL_L01_80	786-O	Kidney cancer	Library01	62083	7470	3	Others	4.79297	-5.44792	-14.0723
786-0_TCCGCGGTCGCTTACCGGTG.DP8400020473BL_L01_80	786-O	Kidney cancer	Library01	62499	7808	3	Others	4.79587	-7.01167	-14.5259
786-0_TTATTGCGATACATAGGTGG.DP8400020473BL_L01_80	786-O	Kidney cancer	Library01	59825	7896	3	Others	4.77688	-5.56664	-13.6764
786-0_ACCAATCTAAGCAACAGAAC.DP8400020473BL_L01_80	786-O	Kidney cancer	Library01	61836	7439	3	Others	4.79124	-5.81269	-14.3682
786-0_TTGGTAAGTTCCGTGCAACC.DP8400020473BL_L01_80	786-O	Kidney cancer	Library01	60101	8112	3	Others	4.77888	-5.9375	-13.6407
786-0_AATGGTACGCTTCCACTACA.DP8400020473BL_L01_80	786-O	Kidney cancer	Library01	61742	7457	3	Others	4.79058	-6.01931	-14.4318
786-0_CGCGCATACGGGAGCTATGG.DP8400020473BL_L01_80	786-O	Kidney cancer	Library01	60413	7990	3	Others	4.78113	-6.18571	-13.7064
786-0_CGAATATAGGTGACTTCGTA.DP8400020473BL_L01_80	786-O	Kidney cancer	Library01	60756	7890	3	Others	4.78359	-6.66916	-14.8165
786-0_CCGAGTGACCGACTCTCCAA.DP8400020473BL_L01_80	786-O	Kidney cancer	Library01	60885	7648	3	Others	4.78451	-6.40607	-14.7989
786-0_CGCTGAATTCCGCACTGGAT.DP8400020473BL_L01_80	786-O	Kidney cancer	Library01	61567	7814	3	Others	4.78935	-6.74267	-14.467
786-0_CGGTTGGTGGCAGCGAAGTC.DP8400020473BL_L01_80	786-O	Kidney cancer	Library01	60871	7416	3	Others	4.78441	-5.87569	-14.0431
786-0_GGAGCGACGAGAGACAACGG.DP8400020473BL_L01_80	786-O	Kidney cancer	Library01	60419	7000	3	Others	4.78117	-6.0814	-14.6789
786-0_GTGATATAGTCTCTAAGCAT.DP8400020473BL_L01_80	786-O	Kidney cancer	Library01	60391	7107	3	Others	4.78097	-5.68127	-13.9856
786-0_TGCTGCAGTATTCCACTACA.DP8400020473BL_L01_80	786-O	Kidney cancer	Library01	59626	7916	3	Others	4.77544	-6.29876	-14.2748
786-0_TCGAAGTACGTTCACTGGCG.DP8400020473BL_L01_80	786-O	Kidney cancer	Library01	59948	7757	3	Others	4.77777	-6.62339	-14.4107
786-0_AACGCATTCGTTCTCACTCC.DP8400020473BL_L01_80	786-O	Kidney cancer	Library01	59464	7542	3	Others	4.77425	-6.67823	-14.8962
786-0_CTATGAACGAAGTGTTGCTT.DP8400020473BL_L01_80	786-O	Kidney cancer	Library01	59189	7320	3	Others	4.77224	-5.40624	-14.5418
786-0_ACACGCCGAAGAGACAACGG.DP8400020473BL_L01_80	786-O	Kidney cancer	Library01	59623	7734	3	Others	4.77541	-6.11936	-14.95
786-0_TATCACTGACTGGAGCTCAG.DP8400020473BL_L01_80	786-O	Kidney cancer	Library01	58837	7528	3	Others	4.76965	-6.48202	-14.6233
786-0_AAGGTTGGCCCGATAAGCAC.DP8400020473BL_L01_80	786-O	Kidney cancer	Library01	59696	7448	3	Others	4.77595	-5.32563	-14.2056
786-0_CAACATATAACTAGTGTAAC.DP8400020473BL_L01_80	786-O	Kidney cancer	Library01	58760	7414	3	Others	4.76908	-5.66684	-14.3185
786-0_GCATTGTACAGAGACAACGG.DP8400020473BL_L01_80	786-O	Kidney cancer	Library01	59692	7758	3	Others	4.77592	-6.00291	-13.7531
786-0_CGTACTTATTGTTGCGCCGG.DP8400020473BL_L01_80	786-O	Kidney cancer	Library01	59382	7734	3	Others	4.77365	-6.31196	-14.3769
786-0_TATCTACACACCAGATTCGG.DP8400020473BL_L01_80	786-O	Kidney cancer	Library01	59186	7906	3	Others	4.77222	-5.82664	-13.6461
786-0_GGAGTTCGATATCAGAGTCA.DP8400020473BL_L01_80	786-O	Kidney cancer	Library01	59191	7232	3	Others	4.77226	-5.28023	-14.1558
786-0_TGAAGGAAGGTACCATGACT.DP8400020473BL_L01_80	786-O	Kidney cancer	Library01	59717	7635	3	Others	4.7761	-6.30247	-14.5789
786-0_AGTGTGAATCTTCTCACTCC.DP8400020473BL_L01_80	786-O	Kidney cancer	Library01	58706	7631	3	Others	4.76868	-6.57389	-14.7897
786-0_CTTCTTCGTAAATTCGAAGG.DP8400020473BL_L01_80	786-O	Kidney cancer	Library01	57531	7715	3	Others	4.7599	-6.01187	-13.6548
786-0_TGAGCATAACATCGAGCGAA.DP8400020473BL_L01_80	786-O	Kidney cancer	Library01	58773	7450	3	Others	4.76918	-6.5317	-15.0739
786-0_TGGCCAGTAACTGACCTGGT.DP8400020473BL_L01_80	786-O	Kidney cancer	Library01	58186	7829	3	Others	4.76482	-6.14865	-14.0262
786-0_GACTCGAGCACGATACTAGC.DP8400020473BL_L01_80	786-O	Kidney cancer	Library01	57272	7852	3	Others	4.75794	-5.7881	-13.7537
786-0_TTCGAGATAAAATTCGAAGG.DP8400020473BL_L01_80	786-O	Kidney cancer	Library01	57702	7122	3	Others	4.76119	-6.46649	-14.8096
786-0_CTAAGCGTAACTGACCTGGT.DP8400020473BL_L01_80	786-O	Kidney cancer	Library01	57293	7657	3	Others	4.7581	-7.18246	-14.577
786-0_GCCTGTGCGTGGAACGTGCC.DP8400020473BL_L01_80	786-O	Kidney cancer	Library01	63586	7571	3	Others	4.80336	-5.74234	-14.6185
786-0_AGCCGGACGCTCCGACCGTA.DP8400020473BL_L01_80	786-O	Kidney cancer	Library01	57341	7814	3	Others	4.75847	-5.40319	-13.8531
786-0_TCGACAGACCATCCACTAAG.DP8400020473BL_L01_80	786-O	Kidney cancer	Library01	57508	7981	3	Others	4.75973	-7.25264	-14.6738
786-0_CCTAGAGCAGCCTTACCACA.DP8400020473BL_L01_80	786-O	Kidney cancer	Library01	58458	7676	3	Others	4.76684	-7.19882	-14.509
786-0_ATAGCTGGATGTACATAGGC.DP8400020473BL_L01_80	786-O	Kidney cancer	Library01	57861	7480	3	Others	4.76239	-6.31526	-14.5856
786-0_TAGTAGGCCTGCTCAGCTGG.DP8400020473BL_L01_80	786-O	Kidney cancer	Library01	58128	7676	3	Others	4.76439	-5.80818	-13.7485
786-0_GAACCGCCTCAATAATGCAC.DP8400020473BL_L01_80	786-O	Kidney cancer	Library01	57446	7763	3	Others	4.75926	-6.21727	-14.5178
786-0_TTCTGCACGGCTGATACTTC.DP8400020473BL_L01_80	786-O	Kidney cancer	Library01	57019	8205	3	Others	4.75602	-6.16514	-13.5931
786-0_GACTCGTGTGTAACAGCCAA.DP8400020473BL_L01_80	786-O	Kidney cancer	Library01	57968	6913	3	Others	4.76319	-5.79991	-14.414
786-0_GGCAGGAGCTCCTGTGAAGT.DP8400020473BL_L01_80	786-O	Kidney cancer	Library01	57485	7105	3	Others	4.75955	-6.55321	-14.8859
786-0_TTAGGCTATGATCGGACAAG.DP8400020473BL_L01_80	786-O	Kidney cancer	Library01	56363	7593	3	Others	4.75099	-6.36915	-14.8949
786-0_TGCTCTATTCGCACATAGTA.DP8400020473BL_L01_80	786-O	Kidney cancer	Library01	55801	7751	3	Others	4.74664	-6.36577	-13.9726
786-0_AGATCTCTTGCCATCGTGAC.DP8400020473BL_L01_80	786-O	Kidney cancer	Library01	56535	7592	3	Others	4.75232	-6.2966	-14.727
786-0_TAGTTGTCACAACAGCATAG.DP8400020473BL_L01_80	786-O	Kidney cancer	Library01	57163	7531	3	Others	4.75712	-7.16576	-14.4178
786-0_CACTCTTAACGCGCAGCACC.DP8400020473BL_L01_80	786-O	Kidney cancer	Library01	57267	7610	3	Others	4.7579	-6.45642	-14.5807
786-0_ACCTCGTGAAACGTTGAATA.DP8400020473BL_L01_80	786-O	Kidney cancer	Library01	57002	7534	3	Others	4.75589	-5.77824	-13.8562
786-0_GGCAGACCTACTTGTAGCAT.DP8400020473BL_L01_80	786-O	Kidney cancer	Library01	55973	7629	3	Others	4.74798	-5.96933	-13.92
786-0_CGGTAAGATAAGCACAGTTG.DP8400020473BL_L01_80	786-O	Kidney cancer	Library01	56406	7702	3	Others	4.75133	-7.45516	-14.5591
786-0_GCACATAGTACGATAAGCAC.DP8400020473BL_L01_80	786-O	Kidney cancer	Library01	56912	7117	3	Others	4.7552	-6.63875	-14.3629
786-0_AAGATCAATTTTAACGTAGG.DP8400020473BL_L01_80	786-O	Kidney cancer	Library01	56154	7276	3	Others	4.74938	-5.16375	-14.0512
786-0_AGTCGACCATAGGTTAGGAG.DP8400020473BL_L01_80	786-O	Kidney cancer	Library01	56289	7255	3	Others	4.75042	-6.65106	-14.0641
786-0_TTGACTCGGCATTAACCGGC.DP8400020473BL_L01_80	786-O	Kidney cancer	Library01	55799	7846	3	Others	4.74663	-7.23281	-14.5379
786-0_AACATATGGCGTAATACGTC.DP8400020473BL_L01_80	786-O	Kidney cancer	Library01	55609	7542	3	Others	4.74515	-7.41046	-14.599
786-0_GTTCGATAACGAGTAGATTG.DP8400020473BL_L01_80	786-O	Kidney cancer	Library01	56065	7321	3	Others	4.74869	-6.71052	-14.7811
786-0_CGACGGACGATGACGTCCTT.DP8400020473BL_L01_80	786-O	Kidney cancer	Library01	55400	7453	3	Others	4.74351	-5.70807	-14.6042
786-0_GAGAAGAACAACTTCAACAC.DP8400020473BL_L01_80	786-O	Kidney cancer	Library01	56494	7289	3	Others	4.752	-5.83609	-14.9804
786-0_GTGAGCGGAAGGCTTCGTCG.DP8400020473BL_L01_80	786-O	Kidney cancer	Library01	56040	6908	3	Others	4.7485	-6.55696	-14.7916
786-0_CTGATATGACGAGACAACGG.DP8400020473BL_L01_80	786-O	Kidney cancer	Library01	55531	7636	3	Others	4.74454	-6.14266	-14.9541
786-0_GCAATGCGAGGCAACAGAAC.DP8400020473BL_L01_80	786-O	Kidney cancer	Library01	54697	7467	3	Others	4.73796	-5.97091	-14.7661
786-0_CATCAATTAATGTATTCAGA.DP8400020473BL_L01_80	786-O	Kidney cancer	Library01	56019	7588	3	Others	4.74834	-6.26566	-14.7148
786-0_ATCAGAGTCATATGGCATAG.DP8400020473BL_L01_80	786-O	Kidney cancer	Library01	54712	7816	3	Others	4.73808	-6.16501	-14.4354
786-0_TAGGATAGTTGCTGCTCTTC.DP8400020473BL_L01_80	786-O	Kidney cancer	Library01	54753	7712	3	Others	4.73841	-6.40321	-13.9026
786-0_CTGCGAGGTGCGAGGTTAAC.DP8400020473BL_L01_80	786-O	Kidney cancer	Library01	54458	7574	3	Others	4.73606	-5.81381	-13.8358
786-0_GACCGCTGACTTACCAAGGT.DP8400020473BL_L01_80	786-O	Kidney cancer	Library01	55026	7368	3	Others	4.74057	-6.89604	-14.3678
786-0_CATGGCTGTAACCAATCTAA.DP8400020473BL_L01_80	786-O	Kidney cancer	Library01	54490	7552	3	Others	4.73632	-6.41873	-14.3673
786-0_GAACGAATTCTAGCTGCTAC.DP8400020473BL_L01_80	786-O	Kidney cancer	Library01	54839	6923	3	Others	4.73909	-5.27018	-14.3503
786-0_CAGTTCAGCTCGATACTAGC.DP8400020473BL_L01_80	786-O	Kidney cancer	Library01	55156	7542	3	Others	4.74159	-6.67993	-14.1704
786-0_CTCTAAGCATAAGCGCCGTA.DP8400020473BL_L01_80	786-O	Kidney cancer	Library01	54462	7354	3	Others	4.73609	-6.50238	-14.5129
786-0_CAACATATAAGCGTACAACT.DP8400020473BL_L01_80	786-O	Kidney cancer	Library01	54213	7388	3	Others	4.7341	-6.16826	-14.7791
786-0_TATTCTTAATTACTAATGGC.DP8400020473BL_L01_80	786-O	Kidney cancer	Library01	54699	7112	3	Others	4.73798	-6.42366	-14.9453
786-0_TCTGCGCACGTGTTCCAGAC.DP8400020473BL_L01_80	786-O	Kidney cancer	Library01	55064	6907	3	Others	4.74087	-5.28974	-14.0991
786-0_AAGCCTTGACTGCGGTTACG.DP8400020473BL_L01_80	786-O	Kidney cancer	Library01	53810	7718	3	Others	4.73086	-6.88419	-14.5873
786-0_GCAAGACCGTGCCAGCTTCG.DP8400020473BL_L01_80	786-O	Kidney cancer	Library01	54303	7508	3	Others	4.73482	-5.83294	-14.9628
786-0_CTATGAACGAGCTCTCGGTT.DP8400020473BL_L01_80	786-O	Kidney cancer	Library01	54192	7467	3	Others	4.73394	-6.53609	-15.0348
786-0_CTACCGGACCTTAACGTAGG.DP8400020473BL_L01_80	786-O	Kidney cancer	Library01	54572	6665	3	Others	4.73697	-6.2488	-15.0278
786-0_ATGTTGAAGCTACGGACTCT.DP8400020473BL_L01_80	786-O	Kidney cancer	Library01	53830	7559	3	Others	4.73102	-7.02738	-14.7248
786-0_CTACCGGACCCTTCAATAAT.DP8400020473BL_L01_80	786-O	Kidney cancer	Library01	53320	7258	3	Others	4.72689	-6.13043	-14.9044
786-0_CAGTGTATGCGACATCGGTG.DP8400020473BL_L01_80	786-O	Kidney cancer	Library01	54520	7195	3	Others	4.73656	-6.50607	-14.6509
786-0_AGGCATACTCCATGCTGACT.DP8400020473BL_L01_80	786-O	Kidney cancer	Library01	54548	7389	3	Others	4.73678	-6.93237	-14.5932
786-0_AGTCGGTGAGATAGCTGGAT.DP8400020473BL_L01_80	786-O	Kidney cancer	Library01	53071	7684	3	Others	4.72486	-7.28279	-14.6022
786-0_GCCAAGCATCTCTAATGACG.DP8400020473BL_L01_80	786-O	Kidney cancer	Library01	51189	7349	3	Others	4.70918	-5.26044	-13.8808
786-0_CCAATCGGACCGGCAGAGTC.DP8400020473BL_L01_80	786-O	Kidney cancer	Library01	53184	7625	3	Others	4.72578	-6.86248	-14.2779
786-0_CCGAGATTAACACCGCTAGT.DP8400020473BL_L01_80	786-O	Kidney cancer	Library01	54652	7382	3	Others	4.73761	-6.11241	-14.0141
786-0_ATAAGTCATGTGATGACGTA.DP8400020473BL_L01_80	786-O	Kidney cancer	Library01	53342	7547	3	Others	4.72707	-5.76321	-14.5455
786-0_AGCCTCCTATACGACAATAT.DP8400020473BL_L01_80	786-O	Kidney cancer	Library01	53450	8142	3	Others	4.72795	-6.01197	-14.0737
786-0_CCGAGTTCGACGTACCGCGA.DP8400020473BL_L01_80	786-O	Kidney cancer	Library01	53843	7496	3	Others	4.73113	-6.54083	-14.7328
786-0_TTCTGTGACTAGTCTATCGT.DP8400020473BL_L01_80	786-O	Kidney cancer	Library01	52440	7552	3	Others	4.71966	-5.37717	-14.0517
786-0_GGCTATCGCGCGCCTCATCT.DP8400020473BL_L01_80	786-O	Kidney cancer	Library01	53236	7380	3	Others	4.72621	-6.69108	-14.2535
786-0_GGAACGTGCCATTAACCGGC.DP8400020473BL_L01_80	786-O	Kidney cancer	Library01	53450	7368	3	Others	4.72795	-6.75565	-15.0073
786-0_TTCAGTAATCTAACAGCCAA.DP8400020473BL_L01_80	786-O	Kidney cancer	Library01	52234	7382	3	Others	4.71795	-5.75869	-14.3279
786-0_CCTGTTAATGACCAAGCCAG.DP8400020473BL_L01_80	786-O	Kidney cancer	Library01	52365	7101	3	Others	4.71904	-7.40109	-14.5481
786-0_TATACAATTATTCACTGGCG.DP8400020473BL_L01_80	786-O	Kidney cancer	Library01	52549	7855	3	Others	4.72056	-6.98653	-14.38
786-0_ATTAAGCGCGAGTTGTCGAA.DP8400020473BL_L01_80	786-O	Kidney cancer	Library01	53242	7098	3	Others	4.72625	-5.82794	-14.0928
786-0_GTTGCTCCTTAGACCGTCGT.DP8400020473BL_L01_80	786-O	Kidney cancer	Library01	52201	7314	3	Others	4.71768	-6.27296	-14.1692
786-0_GCCGCAATAGAGCAAGCGAC.DP8400020473BL_L01_80	786-O	Kidney cancer	Library01	51963	7422	3	Others	4.71569	-5.94983	-14.998
786-0_CACGCTCTCTAAGATTAACC.DP8400020473BL_L01_80	786-O	Kidney cancer	Library01	52115	7277	3	Others	4.71696	-5.94208	-14.872
786-0_ATACGTACTGCGTATTGCTC.DP8400020473BL_L01_80	786-O	Kidney cancer	Library01	52871	7164	3	Others	4.72322	-5.25713	-14.0472
786-0_CATAGGACTGATGTTCTATA.DP8400020473BL_L01_80	786-O	Kidney cancer	Library01	52263	7585	3	Others	4.71819	-6.44065	-14.3406
786-0_TACCACACGGAAGTCACGGC.DP8400020473BL_L01_80	786-O	Kidney cancer	Library01	52027	7178	3	Others	4.71623	-5.80502	-13.7257
786-0_GTGAGCGGAAATTAAGATAA.DP8400020473BL_L01_80	786-O	Kidney cancer	Library01	52307	7388	3	Others	4.71856	-6.53497	-14.4692
786-0_GGAAGCACTACAATCTCATG.DP8400020473BL_L01_80	786-O	Kidney cancer	Library01	52052	7280	3	Others	4.71644	-5.48379	-14.1214
786-0_AGACTCGACGGTCGCGATTC.DP8400020473BL_L01_80	786-O	Kidney cancer	Library01	52239	7249	3	Others	4.71799	-6.28867	-14.5566
786-0_GTAATTGACAGTAATACGTC.DP8400020473BL_L01_80	786-O	Kidney cancer	Library01	51784	7068	3	Others	4.7142	-5.41495	-14.4959
786-0_GGTGAGGTGCGTACATAGGC.DP8400020473BL_L01_80	786-O	Kidney cancer	Library01	52264	6793	3	Others	4.7182	-5.13625	-14.0971
786-0_TAGTACAATTTGCAAGATAC.DP8400020473BL_L01_80	786-O	Kidney cancer	Library01	51724	7446	3	Others	4.71369	-6.94588	-14.4193
786-0_CGACGGACGAGCTTCTGTAC.DP8400020473BL_L01_80	786-O	Kidney cancer	Library01	52281	7259	3	Others	4.71834	-7.3369	-14.6987
786-0_CGATTGATAATGCAAGATAC.DP8400020473BL_L01_80	786-O	Kidney cancer	Library01	51545	7693	3	Others	4.71219	-6.57861	-14.142
786-0_CTTCCAATGGCCGTGCAACC.DP8400020473BL_L01_80	786-O	Kidney cancer	Library01	51591	7291	3	Others	4.71257	-5.84916	-13.8438
786-0_TGGTTAGGCACGATAAGCAC.DP8400020473BL_L01_80	786-O	Kidney cancer	Library01	52013	6702	3	Others	4.71611	-6.16959	-14.6298
786-0_GACTCGAGCATAACATAGCA.DP8400020473BL_L01_80	786-O	Kidney cancer	Library01	51988	7073	3	Others	4.7159	-6.63829	-14.515
786-0_ATTCCGAGAGTAGTTAGACG.DP8400020473BL_L01_80	786-O	Kidney cancer	Library01	50842	7177	3	Others	4.70622	-5.68534	-14.4246
786-0_TTGGCGCTTATGGTATTGTC.DP8400020473BL_L01_80	786-O	Kidney cancer	Library01	50653	7408	3	Others	4.70461	-6.82325	-14.8781
786-0_ACCGATGACGCACATGTTAC.DP8400020473BL_L01_80	786-O	Kidney cancer	Library01	51589	7250	3	Others	4.71256	-6.18588	-14.7848
786-0_TTAGGCAACAGCCGCAATAG.DP8400020473BL_L01_80	786-O	Kidney cancer	Library01	50335	7118	3	Others	4.70187	-5.86957	-13.7176
786-0_GTGTTAACTAACGCCTCAGT.DP8400020473BL_L01_80	786-O	Kidney cancer	Library01	51224	6838	3	Others	4.70947	-5.47151	-13.8724
786-0_CCAGAATTAGCGCTGAATTC.DP8400020473BL_L01_80	786-O	Kidney cancer	Library01	51169	7353	3	Others	4.70901	-6.72627	-14.3824
786-0_AGAGCTGTAGAGTGGTGGTA.DP8400020473BL_L01_80	786-O	Kidney cancer	Library01	50089	7132	3	Others	4.69974	-5.73275	-14.0228
786-0_ATCGGACAAGATGATCATTA.DP8400020473BL_L01_80	786-O	Kidney cancer	Library01	51070	7415	3	Others	4.70817	-5.87373	-14.2497
786-0_CGACGTTCCTTTGACATCTC.DP8400020473BL_L01_80	786-O	Kidney cancer	Library01	49102	7719	3	Others	4.6911	-5.81162	-13.8259
786-0_GCCGCGATGAGCTAGTAGAA.DP8400020473BL_L01_80	786-O	Kidney cancer	Library01	51149	7467	3	Others	4.70884	-6.26016	-13.9706
786-0_GACAAGCCTAATGATCATTA.DP8400020473BL_L01_80	786-O	Kidney cancer	Library01	50732	7218	3	Others	4.70528	-6.11427	-13.9311
786-0_ACACCACCGCGTGTGAAGTT.DP8400020473BL_L01_80	786-O	Kidney cancer	Library01	50862	7066	3	Others	4.70639	-7.36413	-14.5389
786-0_TCGTGACAAGAAGTTGGAGG.DP8400020473BL_L01_80	786-O	Kidney cancer	Library01	50753	7049	3	Others	4.70546	-6.11642	-14.7031
786-0_ACGTATACAGGCAGGTATCC.DP8400020473BL_L01_80	786-O	Kidney cancer	Library01	50638	7419	3	Others	4.70448	-5.95239	-13.6931
786-0_CGGTCGAACCATGTTCTATA.DP8400020473BL_L01_80	786-O	Kidney cancer	Library01	50073	7489	3	Others	4.6996	-7.10574	-14.543
786-0_TGATCTAGTGGTCACGTGCT.DP8400020473BL_L01_80	786-O	Kidney cancer	Library01	51042	7022	3	Others	4.70793	-6.86172	-14.9257
786-0_GCCTCCGGTCCAAGCTGAAG.DP8400020473BL_L01_80	786-O	Kidney cancer	Library01	49857	7692	3	Others	4.69773	-6.89155	-14.8677
786-0_CTTGGTGGTTGTGTCCATAC.DP8400020473BL_L01_80	786-O	Kidney cancer	Library01	50705	6998	3	Others	4.70505	-5.67751	-14.025
786-0_CAACATCGCGACGGCCTGTA.DP8400020473BL_L01_80	786-O	Kidney cancer	Library01	50454	7488	3	Others	4.7029	-6.42226	-14.2138
786-0_CTATGAACGACAGCAAGCAG.DP8400020473BL_L01_80	786-O	Kidney cancer	Library01	49871	7232	3	Others	4.69785	-6.65522	-14.4687
786-0_TCCTCGAGTAGTAATACGTC.DP8400020473BL_L01_80	786-O	Kidney cancer	Library01	49693	7422	3	Others	4.6963	-6.32659	-14.4727
786-0_ATTAGCGGCTTCATCGGATT.DP8400020473BL_L01_80	786-O	Kidney cancer	Library01	50065	6995	3	Others	4.69953	-5.79047	-13.8037
786-0_AGTCCAGAGCCGTTCAATAA.DP8400020473BL_L01_80	786-O	Kidney cancer	Library01	50507	6904	3	Others	4.70335	-6.07168	-14.9353
786-0_AGCGCTGGACGTCGCGATTC.DP8400020473BL_L01_80	786-O	Kidney cancer	Library01	49772	7377	3	Others	4.69699	-6.18402	-14.7561
786-0_ACCGATGACGACGACTATTA.DP8400020473BL_L01_80	786-O	Kidney cancer	Library01	50374	6848	3	Others	4.70221	-6.04143	-14.9698
786-0_TGAAGTAATTGTTGGATCCT.DP8400020473BL_L01_80	786-O	Kidney cancer	Library01	49528	7400	3	Others	4.69485	-6.36035	-14.228
786-0_ATATTATCCAGGAGGTCCAA.DP8400020473BL_L01_80	786-O	Kidney cancer	Library01	49790	7394	3	Others	4.69714	-7.14809	-14.419
786-0_GACCTGATAAACGGCGAGGC.DP8400020473BL_L01_80	786-O	Kidney cancer	Library01	49777	6606	3	Others	4.69703	-5.74096	-14.3042
786-0_GTTAAGGTGAAAGTTCGACC.DP8400020473BL_L01_80	786-O	Kidney cancer	Library01	50003	6797	3	Others	4.699	-6.41077	-14.7717
786-0_GCTTAGATCTGGCTATATAA.DP8400020473BL_L01_80	786-O	Kidney cancer	Library01	49539	7141	3	Others	4.69495	-5.94964	-14.6811
786-0_TTCGCCGCGTATTATCTAGC.DP8400020473BL_L01_80	786-O	Kidney cancer	Library01	49208	7355	3	Others	4.69204	-6.34545	-13.8693
786-0_CTCAGAGGCGCTATCACTAG.DP8400020473BL_L01_80	786-O	Kidney cancer	Library01	49303	7090	3	Others	4.69287	-5.66554	-14.3365
786-0_GCGGTGCAGACTTCCTACAG.DP8400020473BL_L01_80	786-O	Kidney cancer	Library01	49365	7019	3	Others	4.69342	-6.16071	-14.7901
786-0_ACAGATTGTTGTGTGAAGTT.DP8400020473BL_L01_80	786-O	Kidney cancer	Library01	49406	7040	3	Others	4.69378	-7.51098	-14.5009
786-0_CGATAAGCACGTGTCCATAC.DP8400020473BL_L01_80	786-O	Kidney cancer	Library01	49650	7064	3	Others	4.69592	-6.23408	-14.1691
786-0_ACTAACTTAAACCAATCTAA.DP8400020473BL_L01_80	786-O	Kidney cancer	Library01	47393	7563	3	Others	4.67571	-5.93348	-13.8282
786-0_CTCGATTGGTAGCAAGCGAC.DP8400020473BL_L01_80	786-O	Kidney cancer	Library01	49460	7094	3	Others	4.69425	-6.06428	-14.2483
786-0_CGGCAGAGTCGGCTATATAA.DP8400020473BL_L01_80	786-O	Kidney cancer	Library01	48368	7499	3	Others	4.68456	-5.74004	-14.3117
786-0_GTGACCTAACATGGAAGGCC.DP8400020473BL_L01_80	786-O	Kidney cancer	Library01	49057	6722	3	Others	4.6907	-5.35337	-14.1456
786-0_TCACTGCTTCGTGGCAGGTG.DP8400020473BL_L01_80	786-O	Kidney cancer	Library01	47666	7197	3	Others	4.67821	-7.42092	-14.5008
786-0_TCTGTTCATATCCAATAGAA.DP8400020473BL_L01_80	786-O	Kidney cancer	Library01	47841	7149	3	Others	4.6798	-5.37933	-14.206
786-0_TTCGTAGCACATGATCATTA.DP8400020473BL_L01_80	786-O	Kidney cancer	Library01	47197	7388	3	Others	4.67391	-6.81567	-14.903
786-0_TAGATCTAATGATTGATGGC.DP8400020473BL_L01_80	786-O	Kidney cancer	Library01	48418	7012	3	Others	4.68501	-5.8924	-13.7229
786-0_TAATTGAACGCTGATACTTC.DP8400020473BL_L01_80	786-O	Kidney cancer	Library01	48054	7397	3	Others	4.68173	-6.93192	-14.5038
786-0_TAGGCTCAGGGTCGTCGATC.DP8400020473BL_L01_80	786-O	Kidney cancer	Library01	47406	7099	3	Others	4.67583	-7.4679	-14.636
786-0_GTGAGCGGAAGTAGTTCTAG.DP8400020473BL_L01_80	786-O	Kidney cancer	Library01	48450	6719	3	Others	4.68529	-6.01574	-14.7066
786-0_TCGTAGTCGTCCAGATTCGG.DP8400020473BL_L01_80	786-O	Kidney cancer	Library01	48253	6279	3	Others	4.68352	-5.25531	-14.0827
786-0_TTCTCACTCCCTTCGGCCGG.DP8400020473BL_L01_80	786-O	Kidney cancer	Library01	46813	7096	3	Others	4.67037	-5.88747	-14.2098
786-0_GCCGAATAGTTTGAAGAAGC.DP8400020473BL_L01_80	786-O	Kidney cancer	Library01	47744	7061	3	Others	4.67892	-6.01103	-14.6508
786-0_TTCAGTAATCAGACTTACGT.DP8400020473BL_L01_80	786-O	Kidney cancer	Library01	48254	7007	3	Others	4.68353	-5.75989	-13.8658
786-0_GGAGTATTAAACATATGCGA.DP8400020473BL_L01_80	786-O	Kidney cancer	Library01	47767	6913	3	Others	4.67913	-6.25958	-14.8613
786-0_ACAGAATGAATGTAAGAGCT.DP8400020473BL_L01_80	786-O	Kidney cancer	Library01	48072	7403	3	Others	4.68189	-5.81492	-14.8664
786-0_AATAGACTCTCTTCAATAAT.DP8400020473BL_L01_80	786-O	Kidney cancer	Library01	47671	7172	3	Others	4.67825	-6.40115	-14.7504
786-0_AGAAGATATAAGTTGTCGAA.DP8400020473BL_L01_80	786-O	Kidney cancer	Library01	47264	6955	3	Others	4.67453	-5.75499	-14.6841
786-0_TGGAGAGAGGCTCACAGCGG.DP8400020473BL_L01_80	786-O	Kidney cancer	Library01	46951	6894	3	Others	4.67164	-6.64765	-14.8718
786-0_TTCAGCAACTTGTTCCAGAC.DP8400020473BL_L01_80	786-O	Kidney cancer	Library01	47286	6562	3	Others	4.67473	-5.52611	-14.7027
786-0_GATCCGAGGCCGATTCCGGC.DP8400020473BL_L01_80	786-O	Kidney cancer	Library01	47289	7006	3	Others	4.67476	-7.003	-14.5418
786-0_TATTATATGGGGAGTACGTA.DP8400020473BL_L01_80	786-O	Kidney cancer	Library01	47498	6951	3	Others	4.67668	-6.46713	-14.9683
786-0_TACCGTCAGCGATGAGAGGT.DP8400020473BL_L01_80	786-O	Kidney cancer	Library01	47418	7224	3	Others	4.67594	-6.72323	-14.7366
786-0_TACAAGCACCCTTCAATAAT.DP8400020473BL_L01_80	786-O	Kidney cancer	Library01	47382	7299	3	Others	4.67561	-6.73438	-14.6012
786-0_CTTGTAGCATACGTTGAATA.DP8400020473BL_L01_80	786-O	Kidney cancer	Library01	45761	7291	3	Others	4.6605	-5.31728	-14.0479
786-0_GACTCTCCAAGTAGACGGAG.DP8400020473BL_L01_80	786-O	Kidney cancer	Library01	46749	6726	3	Others	4.66977	-5.88835	-14.9186
786-0_GTAGACGGAGCATAGGACTG.DP8400020473BL_L01_80	786-O	Kidney cancer	Library01	46727	6984	3	Others	4.66957	-5.93278	-14.4816
786-0_GTGAAGTCGGGAACGAATTC.DP8400020473BL_L01_80	786-O	Kidney cancer	Library01	45681	6283	3	Others	4.65974	-5.25407	-14.1606
786-0_GCTAAGGTTCAGGAGCTCCA.DP8400020473BL_L01_80	786-O	Kidney cancer	Library01	47438	6852	3	Others	4.67613	-5.72233	-14.4918
786-0_TGATGTCGATGTAACGACGC.DP8400020473BL_L01_80	786-O	Kidney cancer	Library01	47118	6873	3	Others	4.67319	-6.16877	-15.0246
786-0_ATCCGGTGCCAGTGTTGCTT.DP8400020473BL_L01_80	786-O	Kidney cancer	Library01	46582	7448	3	Others	4.66822	-6.74321	-14.1404
786-0_AGTGCCTACTGATAATGATG.DP8400020473BL_L01_80	786-O	Kidney cancer	Library01	45954	6944	3	Others	4.66232	-5.99837	-14.3
786-0_GCTTCCTAACTCTAATGACG.DP8400020473BL_L01_80	786-O	Kidney cancer	Library01	46488	6857	3	Others	4.66734	-5.73626	-13.8204
786-0_AATCTACAAGTTGACATCTC.DP8400020473BL_L01_80	786-O	Kidney cancer	Library01	46606	6394	3	Others	4.66844	-5.69204	-14.5251
786-0_GATCCACTCCAGACCGTCGT.DP8400020473BL_L01_80	786-O	Kidney cancer	Library01	46037	6843	3	Others	4.66311	-7.05515	-14.5467
786-0_GGCTCGTATATTCCACTACA.DP8400020473BL_L01_80	786-O	Kidney cancer	Library01	46930	6030	3	Others	4.67145	-6.88977	-14.8215
786-0_AGAAGATATAGGTGCAACCT.DP8400020473BL_L01_80	786-O	Kidney cancer	Library01	46551	6976	3	Others	4.66793	-6.8169	-14.6146
786-0_ATTCCGAGAGGTCAGTACCA.DP8400020473BL_L01_80	786-O	Kidney cancer	Library01	46682	6952	3	Others	4.66915	-6.1775	-15.0617
786-0_AGTCCAACTGGTAATACGTC.DP8400020473BL_L01_80	786-O	Kidney cancer	Library01	46000	6742	3	Others	4.66276	-5.63897	-13.7708
786-0_GATTCCTCAACTCTAAGCAT.DP8400020473BL_L01_80	786-O	Kidney cancer	Library01	46380	6852	3	Others	4.66633	-6.4577	-14.6514
786-0_TGAGCCGCGCCCGGTGGACA.DP8400020473BL_L01_80	786-O	Kidney cancer	Library01	46363	6713	3	Others	4.66617	-5.51361	-14.563
786-0_ACGGCCAGCGAGCCTCCTAT.DP8400020473BL_L01_80	786-O	Kidney cancer	Library01	46266	7193	3	Others	4.66526	-7.05988	-14.5232
786-0_GCGCCTAGCCCAGTGTATGC.DP8400020473BL_L01_80	786-O	Kidney cancer	Library01	46056	7061	3	Others	4.66329	-6.47683	-14.1823
786-0_ATAAGTCATGAAGTCGATCC.DP8400020473BL_L01_80	786-O	Kidney cancer	Library01	46049	6845	3	Others	4.66322	-6.00664	-14.6542
786-0_GCAACCGACACGACGGACGA.DP8400020473BL_L01_80	786-O	Kidney cancer	Library01	45241	7146	3	Others	4.65553	-6.49979	-14.345
786-0_GAGACATTCTGCTCTCGGTT.DP8400020473BL_L01_80	786-O	Kidney cancer	Library01	45842	6888	3	Others	4.66126	-6.91511	-14.7122
786-0_ACGACGACTGCGTACCGCGA.DP8400020473BL_L01_80	786-O	Kidney cancer	Library01	46025	7179	3	Others	4.66299	-5.91832	-14.8114
786-0_TAATCTTACGTATCGCGCCA.DP8400020473BL_L01_80	786-O	Kidney cancer	Library01	45224	6877	3	Others	4.65537	-6.07678	-13.8912
786-0_TCGGCGCTGCGTGTGAAGTT.DP8400020473BL_L01_80	786-O	Kidney cancer	Library01	45821	6321	3	Others	4.66106	-5.67255	-14.7337
786-0_CCTGCGAACACTCACCTAAG.DP8400020473BL_L01_80	786-O	Kidney cancer	Library01	45515	6453	3	Others	4.65815	-5.33095	-14.889
786-0_AGGTCGCAACACGCCTCAGT.DP8400020473BL_L01_80	786-O	Kidney cancer	Library01	43126	7074	3	Others	4.63474	-6.23312	-14.304
786-0_TATGAACAGCTATGAACAGC.DP8400020473BL_L01_80	786-O	Kidney cancer	Library01	45695	6518	3	Others	4.65987	-6.51525	-14.9271
786-0_TGAGGCGGCCCCTTAAGGCT.DP8400020473BL_L01_80	786-O	Kidney cancer	Library01	44634	6634	3	Others	4.64967	-5.869	-14.9843
786-0_CGCTCGCCTCTAACATAGCA.DP8400020473BL_L01_80	786-O	Kidney cancer	Library01	44232	6735	3	Others	4.64574	-5.25517	-14.2597
786-0_CCTGTTAATGAGGTTAGGAG.DP8400020473BL_L01_80	786-O	Kidney cancer	Library01	44729	6538	3	Others	4.65059	-5.33569	-14.925
786-0_AGAGCGGCAAAAGTTCGACC.DP8400020473BL_L01_80	786-O	Kidney cancer	Library01	44821	6663	3	Others	4.65148	-6.16633	-14.1888
786-0_TTGACATCTCCTGATACTTC.DP8400020473BL_L01_80	786-O	Kidney cancer	Library01	45097	6512	3	Others	4.65415	-5.88863	-13.9648
786-0_TCTTATGTTAAATTAATCTG.DP8400020473BL_L01_80	786-O	Kidney cancer	Library01	43971	7272	3	Others	4.64317	-6.5103	-14.0906
786-0_AGTTGTCGAAGGCACTGAGC.DP8400020473BL_L01_80	786-O	Kidney cancer	Library01	44592	7084	3	Others	4.64926	-6.33371	-14.8575
786-0_ATATCAATCGTATTACTCTC.DP8400020473BL_L01_80	786-O	Kidney cancer	Library01	44045	6722	3	Others	4.6439	-5.54295	-14.4046
786-0_GCGTACAACTAGGTTAGGAG.DP8400020473BL_L01_80	786-O	Kidney cancer	Library01	44368	6278	3	Others	4.64707	-6.69208	-14.8594
786-0_AATTACACACATTAACCGGC.DP8400020473BL_L01_80	786-O	Kidney cancer	Library01	43941	6621	3	Others	4.64287	-7.01887	-14.5709
786-0_AAGTAAGTTACACCGCTAGT.DP8400020473BL_L01_80	786-O	Kidney cancer	Library01	44665	6903	3	Others	4.64997	-5.70423	-13.9096
786-0_GCCAGCATTATTACCAAGGT.DP8400020473BL_L01_80	786-O	Kidney cancer	Library01	43265	7138	3	Others	4.63614	-6.82322	-14.5207
786-0_TATCGCGCCAGGCCTGCACA.DP8400020473BL_L01_80	786-O	Kidney cancer	Library01	42757	7150	3	Others	4.63101	-6.65746	-14.1414
786-0_AGCGAACTGTCGGACTGAGG.DP8400020473BL_L01_80	786-O	Kidney cancer	Library01	44190	6698	3	Others	4.64532	-6.87777	-14.8502
786-0_AGGTATAGACTTCACTGGCG.DP8400020473BL_L01_80	786-O	Kidney cancer	Library01	43520	6497	3	Others	4.63869	-5.53468	-14.7029
786-0_TTCGTTGTGCCGATTCCGGC.DP8400020473BL_L01_80	786-O	Kidney cancer	Library01	43477	6820	3	Others	4.63826	-6.23243	-15.0201
786-0_TAATATTCAGCCTGCTTAGT.DP8400020473BL_L01_80	786-O	Kidney cancer	Library01	42823	6826	3	Others	4.63168	-5.37595	-14.0531
786-0_CTTGGCCAATAAGTAAGCGT.DP8400020473BL_L01_80	786-O	Kidney cancer	Library01	43685	6680	3	Others	4.64033	-5.58335	-14.9204
786-0_TGCTGGTGGCAAGGATTGAT.DP8400020473BL_L01_80	786-O	Kidney cancer	Library01	43487	6760	3	Others	4.63836	-5.78154	-14.4992
786-0_CTTACCGGTGCCGGTGGACA.DP8400020473BL_L01_80	786-O	Kidney cancer	Library01	43495	6648	3	Others	4.63844	-5.93047	-14.8188
786-0_CCGGTGGACAAGATTGAGAG.DP8400020473BL_L01_80	786-O	Kidney cancer	Library01	44388	6295	3	Others	4.64727	-5.87169	-14.3064
786-0_TGTTGTCGCGACATCATTGC.DP8400020473BL_L01_80	786-O	Kidney cancer	Library01	43093	7032	3	Others	4.63441	-7.41952	-14.6694
786-0_CATATTAGGAGCACTTCACG.DP8400020473BL_L01_80	786-O	Kidney cancer	Library01	43461	6618	3	Others	4.6381	-6.32725	-15.0203
786-0_CGACGCTCTCAGTAGTTACG.DP8400020473BL_L01_80	786-O	Kidney cancer	Library01	43226	6964	3	Others	4.63575	-5.85201	-13.9495
786-0_GTCTACCTTCAGAATTCAGT.DP8400020473BL_L01_80	786-O	Kidney cancer	Library01	43051	7030	3	Others	4.63398	-5.71743	-13.9313
786-0_TTGGCGCTTAGCTCTCGGTT.DP8400020473BL_L01_80	786-O	Kidney cancer	Library01	43327	6709	3	Others	4.63676	-6.37551	-14.7319
786-0_CAGGCGTACTGGTATCCTTA.DP8400020473BL_L01_80	786-O	Kidney cancer	Library01	43559	7103	3	Others	4.63908	-6.72549	-14.3908
786-0_TACTGCTACACGATTGATAA.DP8400020473BL_L01_80	786-O	Kidney cancer	Library01	43565	6366	3	Others	4.63914	-6.19714	-14.9199
786-0_CCGCGGCACTTTCCACTACA.DP8400020473BL_L01_80	786-O	Kidney cancer	Library01	43105	7416	3	Others	4.63453	-6.18533	-14.0054
786-0_ATGGTATGATAACCTTGCGG.DP8400020473BL_L01_80	786-O	Kidney cancer	Library01	42572	7086	3	Others	4.62912	-7.39679	-14.4928
786-0_ACTCTGCCGCGGACACTCTT.DP8400020473BL_L01_80	786-O	Kidney cancer	Library01	42806	6936	3	Others	4.6315	-7.5979	-14.4929
786-0_GGTTAGTGGCCGTATTGCTC.DP8400020473BL_L01_80	786-O	Kidney cancer	Library01	43093	6919	3	Others	4.63441	-5.60194	-13.9897
786-0_AGACGGTGCTCACTCAGTCA.DP8400020473BL_L01_80	786-O	Kidney cancer	Library01	43321	6617	3	Others	4.6367	-5.94782	-14.5359
786-0_TGTCAGGCACATGTCCGTGC.DP8400020473BL_L01_80	786-O	Kidney cancer	Library01	42942	6668	3	Others	4.63288	-6.81907	-14.8067
786-0_ACCTGAACTAAGCAAGCGAC.DP8400020473BL_L01_80	786-O	Kidney cancer	Library01	43122	6714	3	Others	4.6347	-6.04927	-14.5882
786-0_ACCTGAACTAGGAGGTCCAA.DP8400020473BL_L01_80	786-O	Kidney cancer	Library01	43626	6457	3	Others	4.63975	-5.42518	-13.866
786-0_TAACTTCATGGTGTGAAGTT.DP8400020473BL_L01_80	786-O	Kidney cancer	Library01	42743	6727	3	Others	4.63087	-7.09663	-14.4754
786-0_ATTAATACAGCACCGCTAGT.DP8400020473BL_L01_80	786-O	Kidney cancer	Library01	42991	6444	3	Others	4.63338	-5.84581	-15.0601
786-0_TCATCCTTGGCAGCGAAGTC.DP8400020473BL_L01_80	786-O	Kidney cancer	Library01	42866	6618	3	Others	4.63211	-7.21905	-14.5572
786-0_CTACTAATAACTAGGCCACG.DP8400020473BL_L01_80	786-O	Kidney cancer	Library01	42842	6665	3	Others	4.63187	-6.49649	-14.9745
786-0_CCGGTCACTAACATCATTGC.DP8400020473BL_L01_80	786-O	Kidney cancer	Library01	42910	6149	3	Others	4.63256	-5.35483	-14.1475
786-0_ACTACCGTGCAAGATTAACC.DP8400020473BL_L01_80	786-O	Kidney cancer	Library01	42016	7239	3	Others	4.62341	-5.89089	-14.5419
786-0_CCAATTCATCCGAGGTTAAC.DP8400020473BL_L01_80	786-O	Kidney cancer	Library01	42755	6829	3	Others	4.63099	-6.09826	-13.775
786-0_GCGGCGCACTTCACGAATCC.DP8400020473BL_L01_80	786-O	Kidney cancer	Library01	43004	6918	3	Others	4.63351	-7.11379	-14.5983
786-0_AGTGTTGCTTATGTCCGTGC.DP8400020473BL_L01_80	786-O	Kidney cancer	Library01	41904	6814	3	Others	4.62226	-6.13177	-14.4184
786-0_AATAGACTCTGACTATCACA.DP8400020473BL_L01_80	786-O	Kidney cancer	Library01	42900	6581	3	Others	4.63246	-5.55231	-14.4755
786-0_ACTTCGGATAGTGTCCATAC.DP8400020473BL_L01_80	786-O	Kidney cancer	Library01	42965	6262	3	Others	4.63311	-5.84706	-14.6728
786-0_CATTGTAACGGACCAGAATA.DP8400020473BL_L01_80	786-O	Kidney cancer	Library01	42175	7027	3	Others	4.62506	-6.89428	-14.5273
786-0_GGCAGGAGCTGCTAGTAGAA.DP8400020473BL_L01_80	786-O	Kidney cancer	Library01	43234	6508	3	Others	4.63583	-5.80156	-14.9736
786-0_TGTGTGTAACGCGAATCGAC.DP8400020473BL_L01_80	786-O	Kidney cancer	Library01	41352	6845	3	Others	4.6165	-5.83838	-14.0523
786-0_ACGACAATATCTCTCCATAG.DP8400020473BL_L01_80	786-O	Kidney cancer	Library01	43081	6240	3	Others	4.63429	-7.04789	-14.6912
786-0_CAAGATGCCGTCTGTTCATA.DP8400020473BL_L01_80	786-O	Kidney cancer	Library01	41553	6759	3	Others	4.6186	-5.52502	-14.1579
786-0_CAGCGCCTTGGGAGCAACAG.DP8400020473BL_L01_80	786-O	Kidney cancer	Library01	42898	6416	3	Others	4.63244	-6.1394	-14.8704
786-0_CAGCGCTGAGTCCAGGTACT.DP8400020473BL_L01_80	786-O	Kidney cancer	Library01	42110	7093	3	Others	4.62439	-7.4449	-14.5279
786-0_TGTTCACTAGCAACTCGTCG.DP8400020473BL_L01_80	786-O	Kidney cancer	Library01	42652	6222	3	Others	4.62994	-6.00017	-15.0203
786-0_CGCGATACCTGGAGCAACAG.DP8400020473BL_L01_80	786-O	Kidney cancer	Library01	41598	7230	3	Others	4.61907	-6.58869	-14.7303
786-0_AATACCGATTTCAATGGTGG.DP8400020473BL_L01_80	786-O	Kidney cancer	Library01	41797	6889	3	Others	4.62115	-7.00214	-14.5122
786-0_ATAGCAGGTAAGTTGTCGAA.DP8400020473BL_L01_80	786-O	Kidney cancer	Library01	42912	5682	3	Others	4.63258	-7.12365	-14.7046
786-0_CCGAATCAGTCTCTAAGCAT.DP8400020473BL_L01_80	786-O	Kidney cancer	Library01	42851	6365	3	Others	4.63196	-6.4764	-14.751
786-0_GCTCAGCTGGCTATCACTAG.DP8400020473BL_L01_80	786-O	Kidney cancer	Library01	42153	6642	3	Others	4.62483	-6.40689	-14.5759
786-0_TGACACGCGTACTGGTAAGA.DP8400020473BL_L01_80	786-O	Kidney cancer	Library01	42258	6520	3	Others	4.62591	-5.41402	-14.9086
786-0_GCTTAATCAACACCGCTAGT.DP8400020473BL_L01_80	786-O	Kidney cancer	Library01	42095	6462	3	Others	4.62423	-6.77938	-14.8397
786-0_CGATAGAATACGCGAGTCGA.DP8400020473BL_L01_80	786-O	Kidney cancer	Library01	41875	6437	3	Others	4.62195	-5.2837	-14.0826
786-0_TGACACGCGTAGTTGTCGAA.DP8400020473BL_L01_80	786-O	Kidney cancer	Library01	41815	6940	3	Others	4.62133	-7.0047	-14.564
786-0_ATCAGTTAACAATACTCGAT.DP8400020473BL_L01_80	786-O	Kidney cancer	Library01	42099	6438	3	Others	4.62427	-5.89598	-14.8083
786-0_TTGAATGCGTCCTGCTTAGT.DP8400020473BL_L01_80	786-O	Kidney cancer	Library01	41330	7230	3	Others	4.61627	-7.30008	-14.6446
786-0_GTCAGGATCGTAATCGGTGC.DP8400020473BL_L01_80	786-O	Kidney cancer	Library01	41346	6649	3	Others	4.61643	-6.62163	-14.7178
786-0_ATCGGACAAGCGCCTCATCT.DP8400020473BL_L01_80	786-O	Kidney cancer	Library01	42180	6126	3	Others	4.62511	-5.21566	-14.1265
786-0_GACTCGTGTGCGATATGTGC.DP8400020473BL_L01_80	786-O	Kidney cancer	Library01	41454	6661	3	Others	4.61757	-6.03055	-13.9978
786-0_AGTCCAGAGCTTAACGTAGG.DP8400020473BL_L01_80	786-O	Kidney cancer	Library01	42186	6410	3	Others	4.62517	-5.675	-13.9035
786-0_AACGAGGTCCTGACGTCCTT.DP8400020473BL_L01_80	786-O	Kidney cancer	Library01	41643	6525	3	Others	4.61954	-6.92461	-14.6719
786-0_AGTCCAACTGCTGTGAGCAG.DP8400020473BL_L01_80	786-O	Kidney cancer	Library01	40947	7211	3	Others	4.61222	-7.54676	-14.535
786-0_GACAATTGAGCTCACAGCGG.DP8400020473BL_L01_80	786-O	Kidney cancer	Library01	41773	6472	3	Others	4.6209	-6.96943	-14.6944
786-0_AGATGTATATGTATTGGCTA.DP8400020473BL_L01_80	786-O	Kidney cancer	Library01	40403	6304	3	Others	4.60641	-5.65294	-14.5465
786-0_TGACCGCGCGCGTTCTACGA.DP8400020473BL_L01_80	786-O	Kidney cancer	Library01	41127	6125	3	Others	4.61413	-6.99363	-14.8772
786-0_CATTCTGGTCTTCGTAGCAC.DP8400020473BL_L01_80	786-O	Kidney cancer	Library01	41665	6640	3	Others	4.61977	-5.52234	-13.9383
786-0_TATAAGTATTTCCGAAGATT.DP8400020473BL_L01_80	786-O	Kidney cancer	Library01	40781	6219	3	Others	4.61046	-5.48012	-14.8334
786-0_CACGCTCTCTGTAATACGTC.DP8400020473BL_L01_80	786-O	Kidney cancer	Library01	41121	6755	3	Others	4.61406	-7.37347	-14.5033
786-0_ATTACATAATAGTAGTAATA.DP8400020473BL_L01_80	786-O	Kidney cancer	Library01	41406	6504	3	Others	4.61706	-6.67578	-14.6777
786-0_TGTCTCATCCGTGGCAGGTG.DP8400020473BL_L01_80	786-O	Kidney cancer	Library01	40595	6992	3	Others	4.60847	-7.36479	-14.5526
786-0_CTGTACCTTGTGCTGCAGTA.DP8400020473BL_L01_80	786-O	Kidney cancer	Library01	40656	6442	3	Others	4.60912	-6.69748	-14.5731
786-0_GATAAGGAGTCAGCAAGCAG.DP8400020473BL_L01_80	786-O	Kidney cancer	Library01	41282	6623	3	Others	4.61576	-5.97142	-14.6828
786-0_ACCATAGGCCATACTGAGGA.DP8400020473BL_L01_80	786-O	Kidney cancer	Library01	40337	7235	3	Others	4.6057	-6.92177	-14.3423
786-0_TACGGTTGCAACATGCCTGT.DP8400020473BL_L01_80	786-O	Kidney cancer	Library01	40717	6780	3	Others	4.60978	-6.70163	-14.6715
786-0_CAGGCTAAGACGGACCACCT.DP8400020473BL_L01_80	786-O	Kidney cancer	Library01	40742	6902	3	Others	4.61004	-5.90429	-14.6189
786-0_CATCGTCAGTGGTTGGTAAC.DP8400020473BL_L01_80	786-O	Kidney cancer	Library01	40574	6618	3	Others	4.60825	-5.74488	-14.8785
786-0_CTTCATTATAACGTTGAATA.DP8400020473BL_L01_80	786-O	Kidney cancer	Library01	40273	6301	3	Others	4.60501	-5.87888	-14.2532
786-0_GCACATTGCGTACGGACTCT.DP8400020473BL_L01_80	786-O	Kidney cancer	Library01	40409	6583	3	Others	4.60648	-6.93247	-14.513
786-0_GACTTGAGGTGTAATTGACA.DP8400020473BL_L01_80	786-O	Kidney cancer	Library01	40924	6592	3	Others	4.61198	-6.15213	-14.7235
786-0_GTGATATAGTATACCGAGCT.DP8400020473BL_L01_80	786-O	Kidney cancer	Library01	40530	6465	3	Others	4.60778	-6.76535	-14.6702
786-0_CCGAATCAGTGTTGTTCTCT.DP8400020473BL_L01_80	786-O	Kidney cancer	Library01	41191	6307	3	Others	4.6148	-5.71983	-13.743
786-0_GATTCCTCAAGTGGCAGGTG.DP8400020473BL_L01_80	786-O	Kidney cancer	Library01	39516	6406	3	Others	4.59677	-5.18255	-14.2969
786-0_TTATTGGACCTGTTCCAGAC.DP8400020473BL_L01_80	786-O	Kidney cancer	Library01	40382	5781	3	Others	4.60619	-6.5241	-14.7681
786-0_TGACTATCGAACCTCTCCTG.DP8400020473BL_L01_80	786-O	Kidney cancer	Library01	39536	6756	3	Others	4.59699	-6.20075	-15.0768
786-0_ACGTAATCCTATTATCTAGC.DP8400020473BL_L01_80	786-O	Kidney cancer	Library01	40184	6043	3	Others	4.60405	-5.52798	-14.2016
786-0_CTACAATACGCAGTGTATGC.DP8400020473BL_L01_80	786-O	Kidney cancer	Library01	40784	6263	3	Others	4.61049	-5.81613	-14.4104
786-0_CATCCTGCACCATCGGCATG.DP8400020473BL_L01_80	786-O	Kidney cancer	Library01	40459	6691	3	Others	4.60702	-5.89876	-13.7268
786-0_ATTATCTAGCCACATGTTAC.DP8400020473BL_L01_80	786-O	Kidney cancer	Library01	40257	5977	3	Others	4.60484	-5.38377	-14.944
786-0_CTACTACGCGCGATAAGCAC.DP8400020473BL_L01_80	786-O	Kidney cancer	Library01	39937	7097	3	Others	4.60138	-7.26011	-14.6035
786-0_TGGTATTGTCAACCTTGCGG.DP8400020473BL_L01_80	786-O	Kidney cancer	Library01	40592	6598	3	Others	4.60844	-6.57976	-14.7816
786-0_AACAGCATAGCACCGCTAGT.DP8400020473BL_L01_80	786-O	Kidney cancer	Library01	40673	6296	3	Others	4.60931	-6.03361	-14.9435
786-0_ATGTAAGATTCGGACTGAGG.DP8400020473BL_L01_80	786-O	Kidney cancer	Library01	40658	6604	3	Others	4.60915	-6.15445	-14.1302
786-0_GCTCGGAACAGGAACGTGCC.DP8400020473BL_L01_80	786-O	Kidney cancer	Library01	40698	7041	3	Others	4.60957	-6.21902	-14.0096
786-0_TGTGCAGTTGATAACATACG.DP8400020473BL_L01_80	786-O	Kidney cancer	Library01	40121	6555	3	Others	4.60337	-5.68142	-13.9368
786-0_GACGCCTAGTAACGAGTATT.DP8400020473BL_L01_80	786-O	Kidney cancer	Library01	39865	6744	3	Others	4.60059	-6.59479	-14.8093
786-0_AGTCCATCCAACGCCTCAGT.DP8400020473BL_L01_80	786-O	Kidney cancer	Library01	39913	6398	3	Others	4.60111	-6.01798	-14.7716
786-0_AGATTAAGGATAGTTGTCAC.DP8400020473BL_L01_80	786-O	Kidney cancer	Library01	39247	6319	3	Others	4.59381	-5.45229	-14.3582
786-0_ACGATGTCGTTAGTCGGAAT.DP8400020473BL_L01_80	786-O	Kidney cancer	Library01	39886	6467	3	Others	4.60082	-6.33915	-14.5653
786-0_AATCTACAAGCTGATACTTC.DP8400020473BL_L01_80	786-O	Kidney cancer	Library01	39998	6617	3	Others	4.60204	-6.87882	-14.5096
786-0_GTCAGCATGCATTAAGATAA.DP8400020473BL_L01_80	786-O	Kidney cancer	Library01	40153	6037	3	Others	4.60372	-6.61323	-14.7062
786-0_GAGGCAAGTCCGATATGTGC.DP8400020473BL_L01_80	786-O	Kidney cancer	Library01	39299	6946	3	Others	4.59438	-5.41855	-14.3398
786-0_CCGTCCGGTGCTGTGAGCAG.DP8400020473BL_L01_80	786-O	Kidney cancer	Library01	39822	6672	3	Others	4.60012	-6.97009	-14.2872
786-0_TATGGCATAGGATAATGATG.DP8400020473BL_L01_80	786-O	Kidney cancer	Library01	39978	6240	3	Others	4.60182	-5.55778	-14.647
786-0_TTATTGTCGATTCGCATAAT.DP8400020473BL_L01_80	786-O	Kidney cancer	Library01	39870	5873	3	Others	4.60065	-5.59611	-14.7276
786-0_GGTGATTACGTACTAATGGC.DP8400020473BL_L01_80	786-O	Kidney cancer	Library01	39489	6745	3	Others	4.59648	-5.85918	-13.6866
786-0_ACTGATCTCGGTTGGATCCT.DP8400020473BL_L01_80	786-O	Kidney cancer	Library01	39164	5530	3	Others	4.59289	-5.57267	-14.3499
786-0_ATCCTCATCAGTTACCACAT.DP8400020473BL_L01_80	786-O	Kidney cancer	Library01	39297	6553	3	Others	4.59436	-5.8018	-14.7866
786-0_AGGAACGGACCAAGCTGAAG.DP8400020473BL_L01_80	786-O	Kidney cancer	Library01	39481	6242	3	Others	4.59639	-5.84339	-14.3429
786-0_AAGGAGCTGGGCCGCAATAG.DP8400020473BL_L01_80	786-O	Kidney cancer	Library01	38968	6668	3	Others	4.59071	-7.48506	-14.4864
786-0_ACCTCGTGAAGTTGTCTGAC.DP8400020473BL_L01_80	786-O	Kidney cancer	Library01	39490	6558	3	Others	4.59649	-6.49552	-14.9562
786-0_GTAACGACGCTCCAATAGAA.DP8400020473BL_L01_80	786-O	Kidney cancer	Library01	38927	6622	3	Others	4.59025	-5.63679	-14.9374
786-0_CATCCTGCACGTAGACGGAG.DP8400020473BL_L01_80	786-O	Kidney cancer	Library01	39179	5898	3	Others	4.59305	-6.96793	-14.5995
786-0_TTCGAGATAACAAGAGGTCA.DP8400020473BL_L01_80	786-O	Kidney cancer	Library01	39174	6350	3	Others	4.593	-6.90078	-14.78
786-0_GTTGACGGCTGTCTCACAGT.DP8400020473BL_L01_80	786-O	Kidney cancer	Library01	39447	6406	3	Others	4.59601	-6.39744	-14.2599
786-0_AGGCACACCTCTTGCCTACA.DP8400020473BL_L01_80	786-O	Kidney cancer	Library01	39306	5811	3	Others	4.59446	-5.49954	-14.3583
786-0_AACGTGCGTTCCACTGGATT.DP8400020473BL_L01_80	786-O	Kidney cancer	Library01	39318	6111	3	Others	4.59459	-5.75469	-14.105
786-0_GAGATGCGTGATGTCTGCCA.DP8400020473BL_L01_80	786-O	Kidney cancer	Library01	38685	6781	3	Others	4.58754	-6.87505	-14.5697
786-0_GTTCGTGTCAGACTGTTCCT.DP8400020473BL_L01_80	786-O	Kidney cancer	Library01	39221	6361	3	Others	4.59352	-5.81822	-14.0347
786-0_AAGCCTTGACCTTGTCTAGT.DP8400020473BL_L01_80	786-O	Kidney cancer	Library01	39125	6306	3	Others	4.59245	-5.37024	-14.6883
786-0_TCCTCCTGGCCCTTAAGGCT.DP8400020473BL_L01_80	786-O	Kidney cancer	Library01	38211	6839	3	Others	4.58219	-6.97858	-14.306
786-0_ATGACCTCTGAACTTGCACC.DP8400020473BL_L01_80	786-O	Kidney cancer	Library01	36957	6747	3	Others	4.5677	-7.26667	-14.6693
786-0_GTTCGTGTCATTCGCATAAT.DP8400020473BL_L01_80	786-O	Kidney cancer	Library01	37277	6762	3	Others	4.57144	-6.19299	-14.0697
786-0_GCCTGAGTATTTCTATCAGC.DP8400020473BL_L01_80	786-O	Kidney cancer	Library01	38428	6098	3	Others	4.58465	-6.00721	-14.452
786-0_CATCATCGATCGTATCGCCT.DP8400020473BL_L01_80	786-O	Kidney cancer	Library01	38845	6458	3	Others	4.58934	-5.8427	-13.8981
786-0_GCCGCAATAGGTCCAGACGA.DP8400020473BL_L01_80	786-O	Kidney cancer	Library01	38575	6300	3	Others	4.58631	-5.26391	-14.6837
786-0_ATTCATCAAGAATAATGCAC.DP8400020473BL_L01_80	786-O	Kidney cancer	Library01	38142	6114	3	Others	4.5814	-5.62026	-14.8216
786-0_GCAGGTATCCGACGAAGACT.DP8400020473BL_L01_80	786-O	Kidney cancer	Library01	38407	6263	3	Others	4.58441	-5.89575	-14.2483
786-0_CAGGTGTAGACTTCCATCCT.DP8400020473BL_L01_80	786-O	Kidney cancer	Library01	38524	6563	3	Others	4.58573	-5.85284	-14.7237
786-0_TGTGCAGTTGCGAATATAGG.DP8400020473BL_L01_80	786-O	Kidney cancer	Library01	37996	6401	3	Others	4.57974	-6.07785	-14.0232
786-0_CCGAGTTCGAAGCAGGCAGC.DP8400020473BL_L01_80	786-O	Kidney cancer	Library01	38796	5683	3	Others	4.58879	-6.01091	-15.0099
786-0_TTATGGTGGTAGATTGAGAG.DP8400020473BL_L01_80	786-O	Kidney cancer	Library01	38144	6409	3	Others	4.58143	-6.85807	-14.4781
786-0_GGCTAGACAGACTGGTAAGA.DP8400020473BL_L01_80	786-O	Kidney cancer	Library01	38475	5766	3	Others	4.58518	-5.53451	-14.5522
786-0_TCGACGTCAGCTCTGTCTCC.DP8400020473BL_L01_80	786-O	Kidney cancer	Library01	38017	5955	3	Others	4.57998	-5.39558	-14.9298
786-0_TCATCGTTCCGCTCTCGGTT.DP8400020473BL_L01_80	786-O	Kidney cancer	Library01	38359	6348	3	Others	4.58387	-6.79553	-14.9166
786-0_TCCTGGTCGGAACGAGGTCC.DP8400020473BL_L01_80	786-O	Kidney cancer	Library01	38453	6482	3	Others	4.58493	-6.88458	-14.2302
786-0_ACGTCTTATATTCCACTACA.DP8400020473BL_L01_80	786-O	Kidney cancer	Library01	38312	6121	3	Others	4.58333	-6.58803	-14.873
786-0_AGTTCTTGCTCTAGACACTT.DP8400020473BL_L01_80	786-O	Kidney cancer	Library01	37584	6943	3	Others	4.575	-6.52457	-14.1213
786-0_CAGGTTAACTCTATCGCCTT.DP8400020473BL_L01_80	786-O	Kidney cancer	Library01	38601	6083	3	Others	4.5866	-5.64596	-14.0565
786-0_AATTCTAATTTTCACTGGCG.DP8400020473BL_L01_80	786-O	Kidney cancer	Library01	37667	6301	3	Others	4.57596	-5.70682	-14.8565
786-0_GCCTCTCAACCAAGCCTTAG.DP8400020473BL_L01_80	786-O	Kidney cancer	Library01	37933	6715	3	Others	4.57902	-6.01348	-14.8909
786-0_GTGCCACCTGGCAGGTATCC.DP8400020473BL_L01_80	786-O	Kidney cancer	Library01	37264	6402	3	Others	4.57129	-5.73749	-14.6174
786-0_GACGTCTACAACTACGGTCG.DP8400020473BL_L01_80	786-O	Kidney cancer	Library01	38250	6104	3	Others	4.58263	-6.17555	-14.8293
786-0_GACGTGGCCGCTAGTGTAAC.DP8400020473BL_L01_80	786-O	Kidney cancer	Library01	37183	6455	3	Others	4.57034	-5.87378	-14.5238
786-0_AGGTATAGACCGTATTGCTC.DP8400020473BL_L01_80	786-O	Kidney cancer	Library01	37155	6794	3	Others	4.57002	-7.51773	-14.531
786-0_GGTGCGCGTACTCGCAGGTC.DP8400020473BL_L01_80	786-O	Kidney cancer	Library01	37058	6587	3	Others	4.56888	-7.31556	-14.7258
786-0_GAATCGGACTTATATGCGTT.DP8400020473BL_L01_80	786-O	Kidney cancer	Library01	37847	6672	3	Others	4.57803	-6.77016	-14.4426
786-0_GCATCCGTTGGTCACGTGCT.DP8400020473BL_L01_80	786-O	Kidney cancer	Library01	38078	6159	3	Others	4.58067	-7.06277	-14.7883
786-0_ATGGAACAATATTATCTAGC.DP8400020473BL_L01_80	786-O	Kidney cancer	Library01	37238	6484	3	Others	4.57099	-7.54557	-14.6158
786-0_AGTCCATCCATCCTCGTGCG.DP8400020473BL_L01_80	786-O	Kidney cancer	Library01	37311	6543	3	Others	4.57184	-5.95885	-13.6918
786-0_TGCAACCGGAAGTGGACACC.DP8400020473BL_L01_80	786-O	Kidney cancer	Library01	36345	6611	3	Others	4.56044	-5.92868	-13.675
786-0_CAACATCGCGGGCCTGCACA.DP8400020473BL_L01_80	786-O	Kidney cancer	Library01	37832	5927	3	Others	4.57786	-5.31614	-14.1843
786-0_AGGCACTTGGGCGAACACGG.DP8400020473BL_L01_80	786-O	Kidney cancer	Library01	37400	5753	3	Others	4.57287	-5.2695	-14.4466
786-0_CGATAGAATAGCTAGTAGAA.DP8400020473BL_L01_80	786-O	Kidney cancer	Library01	38064	5900	3	Others	4.58051	-6.19445	-14.9259
786-0_CATCGTCAGTCGCGAGTCGA.DP8400020473BL_L01_80	786-O	Kidney cancer	Library01	36651	6710	3	Others	4.56409	-5.9795	-14.6011
786-0_TATTGAGGTCAGTGTTGCTT.DP8400020473BL_L01_80	786-O	Kidney cancer	Library01	37474	6901	3	Others	4.57373	-7.01557	-14.3124
786-0_GACTGGACGAGACTATCACA.DP8400020473BL_L01_80	786-O	Kidney cancer	Library01	37000	6664	3	Others	4.5682	-7.27406	-14.6132
786-0_AAGGATCCGAGCCTCTGGCT.DP8400020473BL_L01_80	786-O	Kidney cancer	Library01	37530	6383	3	Others	4.57438	-6.08513	-13.8209
786-0_CCTGCGAACATGCAAGATAC.DP8400020473BL_L01_80	786-O	Kidney cancer	Library01	37114	6258	3	Others	4.56954	-6.1637	-14.0592
786-0_ACACCACCGCACGACAATAT.DP8400020473BL_L01_80	786-O	Kidney cancer	Library01	37246	6301	3	Others	4.57108	-6.00006	-14.5106
786-0_CGGCGAGCGATTCGTAGCAC.DP8400020473BL_L01_80	786-O	Kidney cancer	Library01	37225	6284	3	Others	4.57083	-6.46067	-14.7007
786-0_ACAGATTGTTCATTCCGGCT.DP8400020473BL_L01_80	786-O	Kidney cancer	Library01	37635	5753	3	Others	4.57559	-5.42088	-14.9358
786-0_GTCTCACAGTAAGTAAGCGT.DP8400020473BL_L01_80	786-O	Kidney cancer	Library01	36818	6132	3	Others	4.56606	-5.48716	-14.3893
786-0_TCCTCGTGCGGATATAGCGG.DP8400020473BL_L01_80	786-O	Kidney cancer	Library01	36905	5917	3	Others	4.56709	-6.3235	-14.6013
786-0_GAGTAGTTCAGCTCAGCTGG.DP8400020473BL_L01_80	786-O	Kidney cancer	Library01	37451	5703	3	Others	4.57346	-5.20577	-14.0932
786-0_TTCGTTGTGCCTTCAATAAT.DP8400020473BL_L01_80	786-O	Kidney cancer	Library01	36895	6510	3	Others	4.56697	-6.27614	-14.0515
786-0_GCTTCCTAACGACTGTTCCT.DP8400020473BL_L01_80	786-O	Kidney cancer	Library01	36491	6475	3	Others	4.56219	-5.70441	-14.5449
786-0_GGAGTTGACCGACTTACTCT.DP8400020473BL_L01_80	786-O	Kidney cancer	Library01	37119	6308	3	Others	4.5696	-5.99139	-14.5691
786-0_AACTTCCAGGTATGGCATAG.DP8400020473BL_L01_80	786-O	Kidney cancer	Library01	36787	6396	3	Others	4.56569	-6.50157	-14.7297
786-0_ATTACATAATACCGACATTA.DP8400020473BL_L01_80	786-O	Kidney cancer	Library01	35883	6560	3	Others	4.55489	-5.68309	-13.5939
786-0_TAGGATAGTTCTCTCCATAG.DP8400020473BL_L01_80	786-O	Kidney cancer	Library01	37091	6037	3	Others	4.56927	-6.82976	-14.8674
786-0_GTTCGCGCGCCGTACCGCGA.DP8400020473BL_L01_80	786-O	Kidney cancer	Library01	36454	6749	3	Others	4.56175	-6.68334	-14.2027
786-0_CTTCACGTTAGTCGGACCTC.DP8400020473BL_L01_80	786-O	Kidney cancer	Library01	36033	6929	3	Others	4.5567	-7.14544	-14.5686
786-0_GCCGGACCGAAGTCTATCGT.DP8400020473BL_L01_80	786-O	Kidney cancer	Library01	37056	6050	3	Others	4.56886	-5.41518	-14.0508
786-0_GTAACGACGCTTGATCTTAA.DP8400020473BL_L01_80	786-O	Kidney cancer	Library01	36629	6085	3	Others	4.56383	-6.80415	-14.7489
786-0_AGCTTGATACTACTCAGGAA.DP8400020473BL_L01_80	786-O	Kidney cancer	Library01	36636	6417	3	Others	4.56391	-5.79947	-14.8821
786-0_TTCGTGTACGGCTCAGCTGG.DP8400020473BL_L01_80	786-O	Kidney cancer	Library01	36593	6201	3	Others	4.5634	-6.67828	-14.6567
786-0_AAGTAAGCGTCATGCTGACT.DP8400020473BL_L01_80	786-O	Kidney cancer	Library01	36019	6413	3	Others	4.55653	-5.54594	-13.8809
786-0_ATGAGGCTACAGAGCGGCAA.DP8400020473BL_L01_80	786-O	Kidney cancer	Library01	36660	6071	3	Others	4.56419	-7.31134	-14.6827
786-0_GATTACGCGCTGCAAGATAC.DP8400020473BL_L01_80	786-O	Kidney cancer	Library01	35944	6353	3	Others	4.55563	-5.88171	-14.0747
786-0_AGCAGGCAGCATTAACCGGC.DP8400020473BL_L01_80	786-O	Kidney cancer	Library01	35805	6440	3	Others	4.55394	-6.34404	-14.5207
786-0_AGTGCCGTTCCGCGAGTCGA.DP8400020473BL_L01_80	786-O	Kidney cancer	Library01	35801	5712	3	Others	4.5539	-5.65494	-14.1569
786-0_GTAGTTCTAGGCTCAGCTGG.DP8400020473BL_L01_80	786-O	Kidney cancer	Library01	36171	5988	3	Others	4.55836	-5.48496	-14.0181
786-0_ACCGCGGTAAGTGTGAAGTT.DP8400020473BL_L01_80	786-O	Kidney cancer	Library01	36340	6496	3	Others	4.56038	-6.72934	-14.0364
786-0_CTGATACTTCGTGCGAACAT.DP8400020473BL_L01_80	786-O	Kidney cancer	Library01	36271	6395	3	Others	4.55956	-7.09939	-14.5488
786-0_GTGGAGTGTCGTTGGATCCT.DP8400020473BL_L01_80	786-O	Kidney cancer	Library01	35600	6351	3	Others	4.55145	-6.86418	-14.6107
786-0_CTCCGGATTCTGCAAGATAC.DP8400020473BL_L01_80	786-O	Kidney cancer	Library01	35673	6716	3	Others	4.55234	-7.21482	-14.5589
786-0_TGTGGCCACGACGGTACCTC.DP8400020473BL_L01_80	786-O	Kidney cancer	Library01	35609	6398	3	Others	4.55156	-7.49929	-14.4963
786-0_TTATGGCCAACGGACTGAGG.DP8400020473BL_L01_80	786-O	Kidney cancer	Library01	36450	6083	3	Others	4.5617	-6.57269	-14.7732
786-0_GCCGGACCGAGTTGTCTGAC.DP8400020473BL_L01_80	786-O	Kidney cancer	Library01	35758	5942	3	Others	4.55337	-5.40899	-14.3137
786-0_ATACGGATTATCCTGGTCGG.DP8400020473BL_L01_80	786-O	Kidney cancer	Library01	35098	6183	3	Others	4.54528	-6.61266	-14.5608
786-0_CTTGTTGTGTGCTCAGCTGG.DP8400020473BL_L01_80	786-O	Kidney cancer	Library01	35226	6405	3	Others	4.54686	-6.2183	-14.0083
786-0_GATGCGCATGACAGTCCACC.DP8400020473BL_L01_80	786-O	Kidney cancer	Library01	35644	6214	3	Others	4.55199	-6.64428	-14.2093
786-0_CAGCGCCTTGCAAGCTGAAG.DP8400020473BL_L01_80	786-O	Kidney cancer	Library01	34572	6507	3	Others	4.53872	-5.69757	-13.6102
786-0_CAGCGAAGTCCTCAACATGT.DP8400020473BL_L01_80	786-O	Kidney cancer	Library01	36276	5306	3	Others	4.55962	-6.02741	-14.3321
786-0_GCAACCTCGCGCAACTATTG.DP8400020473BL_L01_80	786-O	Kidney cancer	Library01	35487	6326	3	Others	4.55007	-7.30717	-14.5756
786-0_GCCGACGCATGTTACGCGTC.DP8400020473BL_L01_80	786-O	Kidney cancer	Library01	35625	6259	3	Others	4.55175	-6.24025	-14.7752
786-0_GGTAGCTCATAGTCGTCCTA.DP8400020473BL_L01_80	786-O	Kidney cancer	Library01	34896	6332	3	Others	4.54278	-6.06969	-14.6967
786-0_TGACTGTCAGAGCAAGCGAC.DP8400020473BL_L01_80	786-O	Kidney cancer	Library01	35871	5893	3	Others	4.55474	-5.65842	-14.8569
786-0_CGGACCTTGGAGATTGCTCA.DP8400020473BL_L01_80	786-O	Kidney cancer	Library01	35111	6208	3	Others	4.54544	-5.6851	-13.7962
786-0_AAGTTGGAGGACGTTGAATA.DP8400020473BL_L01_80	786-O	Kidney cancer	Library01	36051	5582	3	Others	4.55692	-6.8571	-14.6901
786-0_CACACTATACCGATTCCGGC.DP8400020473BL_L01_80	786-O	Kidney cancer	Library01	36050	5700	3	Others	4.55691	-5.64038	-14.2463
786-0_TGGCTGAACCGTGAACGAGA.DP8400020473BL_L01_80	786-O	Kidney cancer	Library01	35551	6042	3	Others	4.55085	-5.74573	-14.9519
786-0_CACGCATGCACTCAACATGT.DP8400020473BL_L01_80	786-O	Kidney cancer	Library01	35503	6484	3	Others	4.55027	-6.45434	-14.6451
786-0_AAGTCACGGCATGACGGATA.DP8400020473BL_L01_80	786-O	Kidney cancer	Library01	35434	6523	3	Others	4.54942	-7.18501	-14.5136
786-0_TGCTGCTGCGCACATGTTAC.DP8400020473BL_L01_80	786-O	Kidney cancer	Library01	35510	6753	3	Others	4.55035	-7.23203	-14.4523
786-0_CTCTCCATAGTCACGAATCC.DP8400020473BL_L01_80	786-O	Kidney cancer	Library01	34496	6733	3	Others	4.53777	-6.82099	-14.2927
786-0_AGTAAGCTCTCTCTCCATAG.DP8400020473BL_L01_80	786-O	Kidney cancer	Library01	35321	6439	3	Others	4.54803	-7.61113	-14.4708
786-0_ATTAATACAGATTAACCGGC.DP8400020473BL_L01_80	786-O	Kidney cancer	Library01	35757	5740	3	Others	4.55336	-5.42102	-14.7719
786-0_CTTGTTGCTAGCCAGCTTCG.DP8400020473BL_L01_80	786-O	Kidney cancer	Library01	35202	6116	3	Others	4.54657	-6.09366	-14.5013
786-0_ATGACGGATATACGCCGATT.DP8400020473BL_L01_80	786-O	Kidney cancer	Library01	35216	5849	3	Others	4.54674	-6.0171	-14.9078
786-0_GAACTGCTCCCCTTACCACA.DP8400020473BL_L01_80	786-O	Kidney cancer	Library01	35672	6085	3	Others	4.55233	-6.26725	-14.8507
786-0_GCATATACAAGGCTATATAA.DP8400020473BL_L01_80	786-O	Kidney cancer	Library01	34865	5742	3	Others	4.54239	-5.31717	-14.6643
786-0_ATTAATACAGATTCCGCTCA.DP8400020473BL_L01_80	786-O	Kidney cancer	Library01	34125	6043	3	Others	4.53307	-6.01582	-14.1531
786-0_TGATAGCATGACGACGTCCA.DP8400020473BL_L01_80	786-O	Kidney cancer	Library01	35239	5434	3	Others	4.54702	-5.8698	-14.4019
786-0_CCTGTTAATGATAGAGAGCC.DP8400020473BL_L01_80	786-O	Kidney cancer	Library01	34852	6084	3	Others	4.54223	-7.29193	-14.5942
786-0_CAACATATAATGGAGCTCAG.DP8400020473BL_L01_80	786-O	Kidney cancer	Library01	35130	5846	3	Others	4.54568	-6.00921	-14.7611
786-0_GTCAGGATCGTCGTAGTCGT.DP8400020473BL_L01_80	786-O	Kidney cancer	Library01	33909	6101	3	Others	4.53031	-6.62559	-14.1049
786-0_GTGACATACAGTATTGGCTA.DP8400020473BL_L01_80	786-O	Kidney cancer	Library01	34350	6182	3	Others	4.53593	-7.50721	-14.531
786-0_CTATCACTAGTTGTGGCATC.DP8400020473BL_L01_80	786-O	Kidney cancer	Library01	34646	5891	3	Others	4.53965	-5.85263	-13.9896
786-0_GGTATCCTTATTAATTGCTC.DP8400020473BL_L01_80	786-O	Kidney cancer	Library01	34409	6498	3	Others	4.53667	-6.38475	-14.0264
786-0_GAGATTCGGTATTATCTAGC.DP8400020473BL_L01_80	786-O	Kidney cancer	Library01	34747	5637	3	Others	4.54092	-5.57242	-14.9304
786-0_TGCTGCAGTAACTGGTAAGA.DP8400020473BL_L01_80	786-O	Kidney cancer	Library01	34769	5939	3	Others	4.54119	-5.38582	-14.803
786-0_TCCTGGATCTATCAGAGTCA.DP8400020473BL_L01_80	786-O	Kidney cancer	Library01	34387	6770	3	Others	4.53639	-7.39606	-14.7253
786-0_GTGACATACACTCACCTAAG.DP8400020473BL_L01_80	786-O	Kidney cancer	Library01	34504	6304	3	Others	4.53787	-6.20709	-14.9154
786-0_GAGTAGTTCATCCAGGTACT.DP8400020473BL_L01_80	786-O	Kidney cancer	Library01	34918	6188	3	Others	4.54305	-6.63017	-14.9022
786-0_CTTGTCTAGTCAGCAAGCAG.DP8400020473BL_L01_80	786-O	Kidney cancer	Library01	34504	6243	3	Others	4.53787	-5.91236	-13.7965
786-0_ACGAGTAGCTTGGAGCTCAG.DP8400020473BL_L01_80	786-O	Kidney cancer	Library01	34678	5781	3	Others	4.54005	-6.16932	-14.6923
786-0_GATATTGTAGAATTCGAAGG.DP8400020473BL_L01_80	786-O	Kidney cancer	Library01	34974	5673	3	Others	4.54375	-5.7692	-14.7378
786-0_GGTGCATTGGACGACAATAT.DP8400020473BL_L01_80	786-O	Kidney cancer	Library01	34757	5650	3	Others	4.54104	-5.92896	-14.8632
786-0_GCGCCTAGCCTGTTCACTAG.DP8400020473BL_L01_80	786-O	Kidney cancer	Library01	34829	5949	3	Others	4.54194	-5.26328	-14.1698
786-0_CACGTACCAAAGTAGTAATA.DP8400020473BL_L01_80	786-O	Kidney cancer	Library01	34022	6493	3	Others	4.53176	-6.74511	-14.5039
786-0_GGAGCAACAGATAACATACG.DP8400020473BL_L01_80	786-O	Kidney cancer	Library01	34312	6013	3	Others	4.53545	-6.81507	-14.5122
786-0_GGTTGAGCCGAGTAGTAATA.DP8400020473BL_L01_80	786-O	Kidney cancer	Library01	34902	5285	3	Others	4.54285	-6.59798	-14.7618
786-0_ACCTGATCCGCGCACTGGAT.DP8400020473BL_L01_80	786-O	Kidney cancer	Library01	34932	5623	3	Others	4.54322	-5.69274	-14.0146
786-0_ATATCCGAATAGTTGTCGAA.DP8400020473BL_L01_80	786-O	Kidney cancer	Library01	34422	6182	3	Others	4.53684	-5.71005	-13.6961
786-0_CTCGGCGTATGTGCGAACAT.DP8400020473BL_L01_80	786-O	Kidney cancer	Library01	34703	5506	3	Others	4.54037	-6.7309	-14.7714
786-0_CTTGTTGCTAGCAGGTATCC.DP8400020473BL_L01_80	786-O	Kidney cancer	Library01	34394	5385	3	Others	4.53648	-5.45998	-14.5037
786-0_CATGTCTTGAGTACATAGGC.DP8400020473BL_L01_80	786-O	Kidney cancer	Library01	34143	6200	3	Others	4.5333	-6.48289	-14.2723
786-0_GATTCCTCAATCCAGGTACT.DP8400020473BL_L01_80	786-O	Kidney cancer	Library01	34335	6191	3	Others	4.53574	-6.61966	-14.8522
786-0_CGTCTGCTGAGTATTGGCTA.DP8400020473BL_L01_80	786-O	Kidney cancer	Library01	32994	6378	3	Others	4.51843	-5.73681	-14.1257
786-0_CCACAGGTATTCCAGGTACT.DP8400020473BL_L01_80	786-O	Kidney cancer	Library01	33813	6176	3	Others	4.52908	-7.02485	-14.6815
786-0_TTCGTTGTGCCTGATACTTC.DP8400020473BL_L01_80	786-O	Kidney cancer	Library01	33989	6185	3	Others	4.53134	-6.3141	-14.0863
786-0_GCTCAGCTGGTCCAGGTACT.DP8400020473BL_L01_80	786-O	Kidney cancer	Library01	34396	5964	3	Others	4.53651	-6.7269	-14.6879
786-0_GCAACGACTACGGCAGAGTC.DP8400020473BL_L01_80	786-O	Kidney cancer	Library01	33902	5939	3	Others	4.53023	-6.69972	-14.9225
786-0_AATGCGCCACCTTACCGGTG.DP8400020473BL_L01_80	786-O	Kidney cancer	Library01	34527	5803	3	Others	4.53816	-6.80967	-14.6635
786-0_TTATCAATAATATTACTCTC.DP8400020473BL_L01_80	786-O	Kidney cancer	Library01	33648	6176	3	Others	4.52696	-6.49125	-14.9735
786-0_CCTGATATAGGCACATAGTA.DP8400020473BL_L01_80	786-O	Kidney cancer	Library01	33979	5368	3	Others	4.53121	-6.77138	-14.894
786-0_ATCGACATGCCTTCCGATAA.DP8400020473BL_L01_80	786-O	Kidney cancer	Library01	33532	6131	3	Others	4.52546	-5.87595	-14.776
786-0_AACTGAGCGGTGTGTAGCCG.DP8400020473BL_L01_80	786-O	Kidney cancer	Library01	33484	5912	3	Others	4.52484	-7.32239	-14.555
786-0_ACCAATAGCGACGACGTCCA.DP8400020473BL_L01_80	786-O	Kidney cancer	Library01	33605	5587	3	Others	4.5264	-6.21849	-14.8941
786-0_CCTGATATAGAGTTGTCGAA.DP8400020473BL_L01_80	786-O	Kidney cancer	Library01	33566	5946	3	Others	4.5259	-6.10817	-14.6211
786-0_AGTTCCTGTCAGTGTTGCTT.DP8400020473BL_L01_80	786-O	Kidney cancer	Library01	33976	5669	3	Others	4.53117	-6.09892	-14.2529
786-0_GTACCGCAGCTGTATTCAGA.DP8400020473BL_L01_80	786-O	Kidney cancer	Library01	33688	5642	3	Others	4.52748	-6.30274	-14.7147
786-0_ATATTATCCATCCGTGAAGC.DP8400020473BL_L01_80	786-O	Kidney cancer	Library01	33304	6214	3	Others	4.5225	-5.76571	-13.7509
786-0_AGACGGTGCTCATTCCGGCT.DP8400020473BL_L01_80	786-O	Kidney cancer	Library01	33355	5955	3	Others	4.52316	-6.90925	-14.8256
786-0_TACCATGACTCTCACTGTAG.DP8400020473BL_L01_80	786-O	Kidney cancer	Library01	33408	6170	3	Others	4.52385	-5.82121	-13.8639
786-0_CCTGTTGCGCACTGGTAAGA.DP8400020473BL_L01_80	786-O	Kidney cancer	Library01	33031	5825	3	Others	4.51892	-6.42266	-14.5406
786-0_CCGATTCCAAGGCACTGAGC.DP8400020473BL_L01_80	786-O	Kidney cancer	Library01	33469	5674	3	Others	4.52464	-6.60242	-15.0743
786-0_TAATCGGTGCTAATCGGTGC.DP8400020473BL_L01_80	786-O	Kidney cancer	Library01	33356	6253	3	Others	4.52317	-6.67145	-14.1378
786-0_GAGATGTTAGGGACACTCTT.DP8400020473BL_L01_80	786-O	Kidney cancer	Library01	32815	6440	3	Others	4.51607	-7.10706	-14.4678
786-0_CTGGCTATGTCAGTCCAGGA.DP8400020473BL_L01_80	786-O	Kidney cancer	Library01	33176	5671	3	Others	4.52082	-6.72007	-14.7586
786-0_GTGACCTAACAGTCTATCGT.DP8400020473BL_L01_80	786-O	Kidney cancer	Library01	33048	5599	3	Others	4.51915	-6.40275	-15.0762
786-0_CGCGAGCGATCTCGCAGGTC.DP8400020473BL_L01_80	786-O	Kidney cancer	Library01	33283	5830	3	Others	4.52222	-7.11443	-14.5369
786-0_GCTCGGAACACAGCGAAGTC.DP8400020473BL_L01_80	786-O	Kidney cancer	Library01	33110	5541	3	Others	4.51996	-5.92524	-14.9157
786-0_TCAGGTAAGTCCTGCTTAGT.DP8400020473BL_L01_80	786-O	Kidney cancer	Library01	33643	5293	3	Others	4.52689	-7.16046	-14.7076
786-0_GCAACCTCGCGACATCGGTG.DP8400020473BL_L01_80	786-O	Kidney cancer	Library01	32880	5877	3	Others	4.51693	-5.82506	-14.4295
786-0_TGAGTTGTGTAGGCACACCT.DP8400020473BL_L01_80	786-O	Kidney cancer	Library01	32493	5938	3	Others	4.51179	-5.81062	-14.5112
786-0_ACTACGGTCGCGTATTGCTC.DP8400020473BL_L01_80	786-O	Kidney cancer	Library01	32526	5784	3	Others	4.51223	-7.12933	-14.598
786-0_TGGAGAGAGGGATTGATGGC.DP8400020473BL_L01_80	786-O	Kidney cancer	Library01	32677	6136	3	Others	4.51424	-5.73642	-14.1796
786-0_ATGAGGCTACAACGAGTATT.DP8400020473BL_L01_80	786-O	Kidney cancer	Library01	32564	6096	3	Others	4.51274	-5.51029	-14.1831
786-0_CTTGAAGAGATATTACTCTC.DP8400020473BL_L01_80	786-O	Kidney cancer	Library01	32502	5930	3	Others	4.51191	-6.11674	-14.9284
786-0_CCTTGGATCCGACCGTCTCT.DP8400020473BL_L01_80	786-O	Kidney cancer	Library01	32892	5841	3	Others	4.51709	-6.21873	-15.0096
786-0_CATCCTGCACATCGAGCGAA.DP8400020473BL_L01_80	786-O	Kidney cancer	Library01	32803	5660	3	Others	4.51591	-6.73711	-14.5267
786-0_TTATCCATCCCGCTGAATTC.DP8400020473BL_L01_80	786-O	Kidney cancer	Library01	31997	6486	3	Others	4.50511	-7.35774	-14.4768
786-0_CTAAGCGTAAACCTCTCCTG.DP8400020473BL_L01_80	786-O	Kidney cancer	Library01	32101	6297	3	Others	4.50652	-6.59877	-14.5127
786-0_AAGGTACATACTTGTCTAGT.DP8400020473BL_L01_80	786-O	Kidney cancer	Library01	32736	5790	3	Others	4.51503	-5.79332	-14.0749
786-0_CGCCTGGAGAGGACACTCTT.DP8400020473BL_L01_80	786-O	Kidney cancer	Library01	32325	6029	3	Others	4.50954	-6.66267	-14.6239
786-0_AGCTGCTGAAGACGAAGACT.DP8400020473BL_L01_80	786-O	Kidney cancer	Library01	32299	6248	3	Others	4.50919	-6.9685	-14.681
786-0_TCGAACGCCATGTATTCAGA.DP8400020473BL_L01_80	786-O	Kidney cancer	Library01	32100	5764	3	Others	4.50651	-5.69173	-14.4398
786-0_GACTATCACACGATATGTGC.DP8400020473BL_L01_80	786-O	Kidney cancer	Library01	32148	5944	3	Others	4.50715	-6.62208	-14.4507
786-0_AACATATGGCGCCTCTGGCT.DP8400020473BL_L01_80	786-O	Kidney cancer	Library01	32171	6219	3	Others	4.50746	-5.72578	-14.4072
786-0_AATGGTACGCATCAGAGTCA.DP8400020473BL_L01_80	786-O	Kidney cancer	Library01	32324	5994	3	Others	4.50953	-5.71116	-14.5208
786-0_AAGATTAACCAGTCTATCGT.DP8400020473BL_L01_80	786-O	Kidney cancer	Library01	32689	5574	3	Others	4.5144	-6.49555	-14.7324
786-0_TTCGGACACAGCTTAGTCGG.DP8400020473BL_L01_80	786-O	Kidney cancer	Library01	32118	5581	3	Others	4.50675	-6.41291	-14.646
786-0_ACCAATAGCGCTCAACATGT.DP8400020473BL_L01_80	786-O	Kidney cancer	Library01	32666	5746	3	Others	4.5141	-6.68113	-14.9216
786-0_TCCTCGTGCGAGCGATCCAT.DP8400020473BL_L01_80	786-O	Kidney cancer	Library01	32432	5405	3	Others	4.51097	-5.35631	-14.4489
786-0_TCGACGTCAGCGTATTGCTC.DP8400020473BL_L01_80	786-O	Kidney cancer	Library01	32255	6021	3	Others	4.5086	-5.88666	-14.801
786-0_AGTCCAGAGCCGGACCACCT.DP8400020473BL_L01_80	786-O	Kidney cancer	Library01	32136	5863	3	Others	4.50699	-5.86918	-14.2994
786-0_AATTCTAATTCGTCCGCTCT.DP8400020473BL_L01_80	786-O	Kidney cancer	Library01	32113	5817	3	Others	4.50668	-6.2459	-14.5927
786-0_ACCAAGCCAGGTTGTTCTCT.DP8400020473BL_L01_80	786-O	Kidney cancer	Library01	31437	6139	3	Others	4.49744	-6.35813	-14.0056
786-0_ACAGGATAGAGTGTCCATAC.DP8400020473BL_L01_80	786-O	Kidney cancer	Library01	32148	5660	3	Others	4.50715	-5.97257	-14.9131
786-0_AATTGTCAAGTACGCCGATT.DP8400020473BL_L01_80	786-O	Kidney cancer	Library01	31050	6375	3	Others	4.49206	-6.11608	-13.796
786-0_GACATCGGTGGACTCTCCAA.DP8400020473BL_L01_80	786-O	Kidney cancer	Library01	31513	6345	3	Others	4.49849	-6.75398	-14.1526
786-0_TCTGAATGATTAGCTGCTAC.DP8400020473BL_L01_80	786-O	Kidney cancer	Library01	31966	5764	3	Others	4.50469	-7.06443	-14.6962
786-0_TCCTAAGGCCCGTTCTACGA.DP8400020473BL_L01_80	786-O	Kidney cancer	Library01	31736	5621	3	Others	4.50155	-5.17497	-14.1692
786-0_CTTGTTGCTAGATATAGCGG.DP8400020473BL_L01_80	786-O	Kidney cancer	Library01	31373	6427	3	Others	4.49656	-7.35402	-14.4733
786-0_GACTGGACGACAAGCCTTAG.DP8400020473BL_L01_80	786-O	Kidney cancer	Library01	31512	5925	3	Others	4.49848	-7.19318	-14.5134
786-0_AACATTCCTCTAGTTAGACG.DP8400020473BL_L01_80	786-O	Kidney cancer	Library01	30978	6156	3	Others	4.49105	-7.41414	-14.5178
786-0_GTAGGTACCTTGTAAGAGCT.DP8400020473BL_L01_80	786-O	Kidney cancer	Library01	31159	6040	3	Others	4.49358	-5.40244	-14.114
786-0_GAACCGCCTCTAGAAGACTC.DP8400020473BL_L01_80	786-O	Kidney cancer	Library01	31491	5509	3	Others	4.49819	-5.40522	-14.7675
786-0_GAACGCCGTGGAAGACAGAC.DP8400020473BL_L01_80	786-O	Kidney cancer	Library01	31542	5283	3	Others	4.49889	-5.59303	-14.4799
786-0_TACGCATTAAAACCTTGCGG.DP8400020473BL_L01_80	786-O	Kidney cancer	Library01	31016	5717	3	Others	4.49159	-5.9807	-14.8648
786-0_GCCTGTGTTAACCGACATTA.DP8400020473BL_L01_80	786-O	Kidney cancer	Library01	31700	5659	3	Others	4.50106	-6.83395	-14.4087
786-0_TCCTTGCCAGGGCCTGCACA.DP8400020473BL_L01_80	786-O	Kidney cancer	Library01	31335	5444	3	Others	4.49603	-6.5389	-14.7038
786-0_TCAACGAACCCCGAATCAGT.DP8400020473BL_L01_80	786-O	Kidney cancer	Library01	31049	6009	3	Others	4.49205	-6.50936	-15.01
786-0_ACGATGATCGGTAATTGACA.DP8400020473BL_L01_80	786-O	Kidney cancer	Library01	31045	5575	3	Others	4.49199	-6.24859	-14.2403
786-0_GACTCGCTAGGTAATACGTC.DP8400020473BL_L01_80	786-O	Kidney cancer	Library01	31249	5395	3	Others	4.49484	-6.49919	-14.9767
786-0_GAAGGCAAGCCGAGGTTAAC.DP8400020473BL_L01_80	786-O	Kidney cancer	Library01	30544	5473	3	Others	4.48493	-5.73922	-14.4549
786-0_AATTGCGGTGTCGTAGTCGT.DP8400020473BL_L01_80	786-O	Kidney cancer	Library01	31280	5756	3	Others	4.49527	-5.32664	-14.138
786-0_GCTCAACTAACGTCCGCTCT.DP8400020473BL_L01_80	786-O	Kidney cancer	Library01	31209	5919	3	Others	4.49428	-6.89544	-14.412
786-0_AGAAGCGTATCTTGACTCAA.DP8400020473BL_L01_80	786-O	Kidney cancer	Library01	31013	6141	3	Others	4.49154	-5.9254	-13.9122
786-0_TCAGCGCAATCGGACTGAGG.DP8400020473BL_L01_80	786-O	Kidney cancer	Library01	31133	5790	3	Others	4.49322	-6.41552	-14.6611
786-0_AGAGGAGGCGGTAACGACGC.DP8400020473BL_L01_80	786-O	Kidney cancer	Library01	30515	6122	3	Others	4.48451	-6.33344	-14.5528
786-0_ACACCACCGCCTCACAGCGG.DP8400020473BL_L01_80	786-O	Kidney cancer	Library01	30108	5614	3	Others	4.47868	-5.70949	-14.289
786-0_CATCAGTTGGTCGCATCTTG.DP8400020473BL_L01_80	786-O	Kidney cancer	Library01	30892	5512	3	Others	4.48985	-7.27362	-14.531
786-0_TCCAATAGAATAGCGCACGT.DP8400020473BL_L01_80	786-O	Kidney cancer	Library01	31123	5978	3	Others	4.49308	-5.90049	-13.8266
786-0_TATGGCATAGGTGTGAAGTT.DP8400020473BL_L01_80	786-O	Kidney cancer	Library01	30930	5413	3	Others	4.49038	-6.84007	-14.4839
786-0_ACACCTTGTCGCGCGCCGAG.DP8400020473BL_L01_80	786-O	Kidney cancer	Library01	30464	5985	3	Others	4.48379	-5.53348	-13.7434
786-0_TACTAATGGCTTGAGCCTGA.DP8400020473BL_L01_80	786-O	Kidney cancer	Library01	31035	5588	3	Others	4.49185	-6.24383	-14.4779
786-0_GACAATTGAGTCGATGCGCG.DP8400020473BL_L01_80	786-O	Kidney cancer	Library01	30808	5787	3	Others	4.48866	-5.62914	-14.9591
786-0_TTCTGCTTCTAAGCGCCGTA.DP8400020473BL_L01_80	786-O	Kidney cancer	Library01	30717	5767	3	Others	4.48738	-6.05525	-14.5483
786-0_TGAAGTAATTACATAGGTGG.DP8400020473BL_L01_80	786-O	Kidney cancer	Library01	30659	5297	3	Others	4.48656	-6.36859	-14.8821
786-0_CCGATACTGAAATACTCGAT.DP8400020473BL_L01_80	786-O	Kidney cancer	Library01	30886	5697	3	Others	4.48976	-6.30158	-15.0408
786-0_CCGAATCAGTCGATACTAGC.DP8400020473BL_L01_80	786-O	Kidney cancer	Library01	30219	5494	3	Others	4.48028	-6.65115	-14.6372
786-0_TAATTGAACGTCCGTGAAGC.DP8400020473BL_L01_80	786-O	Kidney cancer	Library01	30429	6019	3	Others	4.48329	-5.86111	-13.9887
786-0_AAGGTTCAATTATTCATATA.DP8400020473BL_L01_80	786-O	Kidney cancer	Library01	30269	5704	3	Others	4.481	-6.09403	-14.9812
786-0_AAGGTTCAATCGCACTGGAT.DP8400020473BL_L01_80	786-O	Kidney cancer	Library01	30674	5598	3	Others	4.48677	-5.92325	-14.7482
786-0_CAGCCGTCACTGTTCCAGAC.DP8400020473BL_L01_80	786-O	Kidney cancer	Library01	30022	5963	3	Others	4.47744	-7.20147	-14.6029
786-0_GCCAGCTTCGATATTCTCAC.DP8400020473BL_L01_80	786-O	Kidney cancer	Library01	30605	5577	3	Others	4.48579	-5.60683	-14.6685
786-0_TCTACGGTAAGGAGTACGTA.DP8400020473BL_L01_80	786-O	Kidney cancer	Library01	29896	5822	3	Others	4.47561	-6.78757	-14.6178
786-0_CTCACTGTAGGCAACTATTG.DP8400020473BL_L01_80	786-O	Kidney cancer	Library01	29473	6210	3	Others	4.46942	-7.10042	-14.5187
786-0_AATAGTAGTGTTCGCATAAT.DP8400020473BL_L01_80	786-O	Kidney cancer	Library01	30684	5293	3	Others	4.48691	-6.0709	-14.8448
786-0_ATTGGAGTAGCGCACTGGAT.DP8400020473BL_L01_80	786-O	Kidney cancer	Library01	30547	5194	3	Others	4.48497	-5.92168	-14.8791
786-0_GTTGATGGTCCTTCAATAAT.DP8400020473BL_L01_80	786-O	Kidney cancer	Library01	30141	6017	3	Others	4.47916	-5.81968	-14.4435
786-0_TTCGTGAATAAAGCGCCGTA.DP8400020473BL_L01_80	786-O	Kidney cancer	Library01	30042	5756	3	Others	4.47773	-5.79527	-13.8135
786-0_CGGTCCGCTCCAACTCGTCG.DP8400020473BL_L01_80	786-O	Kidney cancer	Library01	30273	5423	3	Others	4.48106	-5.27039	-14.2379
786-0_CGATAGTACGGCCGCAATAG.DP8400020473BL_L01_80	786-O	Kidney cancer	Library01	30388	5407	3	Others	4.4827	-5.4448	-14.0097
786-0_AATGCGCCACCCTGCGAACA.DP8400020473BL_L01_80	786-O	Kidney cancer	Library01	29945	6358	3	Others	4.47632	-5.72534	-13.7514
786-0_CATAAGCACTCTAGTGTAAC.DP8400020473BL_L01_80	786-O	Kidney cancer	Library01	30233	5540	3	Others	4.48048	-5.90643	-14.7912
786-0_GCATATACAAGCAACAGAAC.DP8400020473BL_L01_80	786-O	Kidney cancer	Library01	30141	4901	3	Others	4.47916	-5.28144	-14.4017
786-0_CAATCTCATGGTTGTTCTCT.DP8400020473BL_L01_80	786-O	Kidney cancer	Library01	30404	4948	3	Others	4.48293	-5.84888	-14.6337
786-0_GCACATTGCGAGATTGCTCA.DP8400020473BL_L01_80	786-O	Kidney cancer	Library01	30256	5692	3	Others	4.48081	-5.8144	-14.8626
786-0_TAATCCGTCGAAGTTGGAGG.DP8400020473BL_L01_80	786-O	Kidney cancer	Library01	30023	5461	3	Others	4.47745	-6.029	-14.8364
786-0_TTGACTCGGCGGCCTGCACA.DP8400020473BL_L01_80	786-O	Kidney cancer	Library01	30431	5150	3	Others	4.48332	-5.51635	-14.3329
786-0_GGAAGCACTAGGTTGGTAAC.DP8400020473BL_L01_80	786-O	Kidney cancer	Library01	30215	5330	3	Others	4.48022	-5.93696	-14.8142
786-0_ACAGAACCGTCTGATACTTC.DP8400020473BL_L01_80	786-O	Kidney cancer	Library01	30251	5920	3	Others	4.48074	-7.10776	-14.5723
786-0_TCGGCGCTGCCACTCAGTCA.DP8400020473BL_L01_80	786-O	Kidney cancer	Library01	30005	5797	3	Others	4.47719	-6.99847	-14.7235
786-0_GTGTCACGAGTCGCATCTTG.DP8400020473BL_L01_80	786-O	Kidney cancer	Library01	29749	5396	3	Others	4.47347	-5.90324	-15.0043
786-0_CCACAGGTATATCGGACAAG.DP8400020473BL_L01_80	786-O	Kidney cancer	Library01	29599	6122	3	Others	4.47128	-6.76068	-14.2872
786-0_CTCGGTTAATATACCGAGCT.DP8400020473BL_L01_80	786-O	Kidney cancer	Library01	29658	5945	3	Others	4.47214	-6.68152	-14.8415
786-0_TCTGAATGATCGCGACGAGG.DP8400020473BL_L01_80	786-O	Kidney cancer	Library01	30034	5588	3	Others	4.47761	-5.75384	-14.6905
786-0_TACAGCCGAGAGTGTTGCTT.DP8400020473BL_L01_80	786-O	Kidney cancer	Library01	29798	5979	3	Others	4.47419	-7.36129	-14.6232
786-0_TGGCCTTACCATTACCGCGT.DP8400020473BL_L01_80	786-O	Kidney cancer	Library01	29771	6084	3	Others	4.47379	-6.99702	-14.5925
786-0_AGTTCACTCACAGCGAAGTC.DP8400020473BL_L01_80	786-O	Kidney cancer	Library01	29334	5595	3	Others	4.46737	-7.37658	-14.5959
786-0_ATGTTCTATACGATACTAGC.DP8400020473BL_L01_80	786-O	Kidney cancer	Library01	29888	5882	3	Others	4.4755	-5.70501	-13.7854
786-0_GTATACTTAGTTACTGCCTT.DP8400020473BL_L01_80	786-O	Kidney cancer	Library01	29627	5573	3	Others	4.47169	-5.58615	-14.93
786-0_ACCAATCTAAAATTCGAAGG.DP8400020473BL_L01_80	786-O	Kidney cancer	Library01	29643	5266	3	Others	4.47192	-5.88309	-14.7913
786-0_AGTTATCAGAACGTTGAATA.DP8400020473BL_L01_80	786-O	Kidney cancer	Library01	29680	5367	3	Others	4.47246	-7.04064	-14.7832
786-0_TTATTGTCGAATCAGAGTCA.DP8400020473BL_L01_80	786-O	Kidney cancer	Library01	29446	5904	3	Others	4.46903	-5.96358	-14.4114
786-0_AGAATTCAGTGTAACGACGC.DP8400020473BL_L01_80	786-O	Kidney cancer	Library01	29210	5871	3	Others	4.46553	-6.62618	-14.924
786-0_GTGACAGCGCAGTTCCTGTC.DP8400020473BL_L01_80	786-O	Kidney cancer	Library01	29309	5616	3	Others	4.467	-5.6458	-14.8505
786-0_ATGGCGTGCGGCTCAGCTGG.DP8400020473BL_L01_80	786-O	Kidney cancer	Library01	28659	5858	3	Others	4.45726	-6.87565	-14.5933
786-0_GTGTTAACTAGCTTAGTCGG.DP8400020473BL_L01_80	786-O	Kidney cancer	Library01	29680	5422	3	Others	4.47246	-6.69006	-14.748
786-0_CACGGATCGATCGCATCTTG.DP8400020473BL_L01_80	786-O	Kidney cancer	Library01	29594	5411	3	Others	4.4712	-5.7514	-14.1657
786-0_AGCTTGATACAGCAAGCGAC.DP8400020473BL_L01_80	786-O	Kidney cancer	Library01	28347	6238	3	Others	4.45251	-5.53903	-14.679
786-0_CTGGATTAAGCGGACTGAGG.DP8400020473BL_L01_80	786-O	Kidney cancer	Library01	29444	5550	3	Others	4.469	-5.76396	-14.106
786-0_CCTAGGTACCCTAGACACTT.DP8400020473BL_L01_80	786-O	Kidney cancer	Library01	29318	5593	3	Others	4.46713	-5.50747	-14.0992
786-0_TCCGTGAAGCATAGCTGGAT.DP8400020473BL_L01_80	786-O	Kidney cancer	Library01	29585	5133	3	Others	4.47107	-5.63533	-14.6476
786-0_GAGATGTTAGATTATTGTGC.DP8400020473BL_L01_80	786-O	Kidney cancer	Library01	29708	5331	3	Others	4.47287	-6.71177	-14.8225
786-0_CATTATCCTTGCCGCAATAG.DP8400020473BL_L01_80	786-O	Kidney cancer	Library01	29146	5863	3	Others	4.46458	-5.34111	-14.1736
786-0_GCCTGGAAGCCGCGACGAGG.DP8400020473BL_L01_80	786-O	Kidney cancer	Library01	29572	5448	3	Others	4.47088	-6.71751	-14.7705
786-0_GCCACTAGTCAATGCCAGTT.DP8400020473BL_L01_80	786-O	Kidney cancer	Library01	29678	5345	3	Others	4.47243	-7.09643	-14.7173
786-0_CACAGAAGCCGTTACCACAT.DP8400020473BL_L01_80	786-O	Kidney cancer	Library01	29343	5312	3	Others	4.4675	-5.71533	-14.041
786-0_AACGAGTATTGGACACTCTT.DP8400020473BL_L01_80	786-O	Kidney cancer	Library01	29305	5400	3	Others	4.46694	-5.89444	-14.8224
786-0_GGAGGTCCAAGCTTCTGTAC.DP8400020473BL_L01_80	786-O	Kidney cancer	Library01	28789	5749	3	Others	4.45923	-6.54805	-14.2729
786-0_TATCTACACAACGCCTCAGT.DP8400020473BL_L01_80	786-O	Kidney cancer	Library01	28717	5969	3	Others	4.45814	-6.33895	-14.409
786-0_CCTAGGTACCCCACTGGATT.DP8400020473BL_L01_80	786-O	Kidney cancer	Library01	28551	5815	3	Others	4.45562	-5.81205	-13.638
786-0_AATTCCAACCGGCCTGCACA.DP8400020473BL_L01_80	786-O	Kidney cancer	Library01	29251	5470	3	Others	4.46614	-6.47207	-14.9122
786-0_GGTGATTACGAGCAGGCAGC.DP8400020473BL_L01_80	786-O	Kidney cancer	Library01	28412	5872	3	Others	4.4535	-5.89157	-13.9484
786-0_CGTAGCGGCAGTAATTGACA.DP8400020473BL_L01_80	786-O	Kidney cancer	Library01	29281	5427	3	Others	4.46659	-6.69354	-14.3895
786-0_GCGCCTAGCCCGCCTGGAGA.DP8400020473BL_L01_80	786-O	Kidney cancer	Library01	29097	5486	3	Others	4.46385	-6.26402	-14.9792
786-0_TGATTACCTTCCTTAAGGCT.DP8400020473BL_L01_80	786-O	Kidney cancer	Library01	28903	5466	3	Others	4.46094	-5.9855	-14.5479
786-0_GAGACATTCTTCTCGCGACC.DP8400020473BL_L01_80	786-O	Kidney cancer	Library01	28602	5658	3	Others	4.4564	-7.52442	-14.5437
786-0_CTAAGCGTAAAACGAGGTCC.DP8400020473BL_L01_80	786-O	Kidney cancer	Library01	29098	5426	3	Others	4.46386	-6.65794	-14.8218
786-0_TTCGTGTACGGTCACGTGCT.DP8400020473BL_L01_80	786-O	Kidney cancer	Library01	28860	5634	3	Others	4.4603	-6.59328	-14.4099
786-0_TACTCAGGAAATCAGAGTCA.DP8400020473BL_L01_80	786-O	Kidney cancer	Library01	28694	5539	3	Others	4.45779	-5.50062	-14.6243
786-0_GCCTGGAAGCCATGGACTCC.DP8400020473BL_L01_80	786-O	Kidney cancer	Library01	29008	5294	3	Others	4.46252	-5.93081	-14.5777
786-0_AACAGCATAGTACTAATGGC.DP8400020473BL_L01_80	786-O	Kidney cancer	Library01	27999	6066	3	Others	4.44714	-6.03416	-13.6681
786-0_GACTGTTCCTCGTATCGCCT.DP8400020473BL_L01_80	786-O	Kidney cancer	Library01	28870	5604	3	Others	4.46045	-6.48616	-14.6628
786-0_CTGGATTAAGTTCGCATAAT.DP8400020473BL_L01_80	786-O	Kidney cancer	Library01	28660	5461	3	Others	4.45728	-5.95588	-14.9395
786-0_AGCTTGATACTACGCCGATT.DP8400020473BL_L01_80	786-O	Kidney cancer	Library01	28000	5348	3	Others	4.44716	-5.42399	-14.3591
786-0_TCTAACACGTACGACTATTA.DP8400020473BL_L01_80	786-O	Kidney cancer	Library01	28437	5261	3	Others	4.45388	-5.99918	-14.9557
786-0_ACATTCCGTTTAATCGGTGC.DP8400020473BL_L01_80	786-O	Kidney cancer	Library01	28430	5801	3	Others	4.45378	-7.45414	-14.532
786-0_TTCGAATCCTCGGACTGAGG.DP8400020473BL_L01_80	786-O	Kidney cancer	Library01	28129	5404	3	Others	4.44915	-5.96002	-13.9536
786-0_ATCTCGCTGCCGAGGAGTCA.DP8400020473BL_L01_80	786-O	Kidney cancer	Library01	27924	5291	3	Others	4.44598	-6.61106	-14.7477
786-0_ATACATGGACGTCAGTACCA.DP8400020473BL_L01_80	786-O	Kidney cancer	Library01	28560	5779	3	Others	4.45576	-6.68697	-14.111
786-0_AGCACAGTTGTAGGCTCAGG.DP8400020473BL_L01_80	786-O	Kidney cancer	Library01	28379	5509	3	Others	4.453	-6.29341	-14.9579
786-0_ATACGTACTGTTCAGTGCGG.DP8400020473BL_L01_80	786-O	Kidney cancer	Library01	28021	5603	3	Others	4.44748	-5.49647	-14.6789
786-0_CTTGTTGTGTATAGCTGGAT.DP8400020473BL_L01_80	786-O	Kidney cancer	Library01	28584	5022	3	Others	4.45612	-7.11999	-14.6938
786-0_GAAGACAGACCGATCACGAT.DP8400020473BL_L01_80	786-O	Kidney cancer	Library01	28781	5313	3	Others	4.45911	-5.70551	-14.7531
786-0_GCTTAGTCGGCTTGTCTAGT.DP8400020473BL_L01_80	786-O	Kidney cancer	Library01	28410	5540	3	Others	4.45347	-6.92108	-14.6751
786-0_TCGACACGATCAGTGTATGC.DP8400020473BL_L01_80	786-O	Kidney cancer	Library01	28323	5319	3	Others	4.45214	-6.85755	-14.6788
786-0_AAGGATCCGAACGACTATTA.DP8400020473BL_L01_80	786-O	Kidney cancer	Library01	28375	5894	3	Others	4.45294	-5.77702	-13.9245
786-0_TATTATATGGAAGTCACGGC.DP8400020473BL_L01_80	786-O	Kidney cancer	Library01	28101	5615	3	Others	4.44872	-7.2598	-14.6466
786-0_CCGTAGCTCAATGGCGTGCG.DP8400020473BL_L01_80	786-O	Kidney cancer	Library01	28214	5285	3	Others	4.45046	-6.11342	-14.7152
786-0_TCTACAGTGGACACACCAGA.DP8400020473BL_L01_80	786-O	Kidney cancer	Library01	27782	5844	3	Others	4.44376	-7.50479	-14.5562
786-0_ACCGATGACGGTGCGAACAT.DP8400020473BL_L01_80	786-O	Kidney cancer	Library01	27938	5273	3	Others	4.4462	-5.45702	-14.8392
786-0_AATATTATGGTACAGTACGC.DP8400020473BL_L01_80	786-O	Kidney cancer	Library01	27036	5735	3	Others	4.43194	-7.09915	-14.5733
786-0_GCGTTAACGCATTATCTAGC.DP8400020473BL_L01_80	786-O	Kidney cancer	Library01	27731	5436	3	Others	4.44297	-6.2182	-15.1035
786-0_CTTGAAGAGATTCTATCAGC.DP8400020473BL_L01_80	786-O	Kidney cancer	Library01	27833	5229	3	Others	4.44456	-5.5522	-14.7687
786-0_GTAACGACGCCGCCTCTCGG.DP8400020473BL_L01_80	786-O	Kidney cancer	Library01	28026	5175	3	Others	4.44756	-6.56063	-14.6556
786-0_GACCTGCGCGTGGATTAGAC.DP8400020473BL_L01_80	786-O	Kidney cancer	Library01	27916	5124	3	Others	4.44585	-5.59126	-14.8699
786-0_TGCTGCAGTATGTTCACTAG.DP8400020473BL_L01_80	786-O	Kidney cancer	Library01	27723	5926	3	Others	4.44284	-7.41296	-14.4914
786-0_GTACCGCAGCGTACATAGGC.DP8400020473BL_L01_80	786-O	Kidney cancer	Library01	28110	5247	3	Others	4.44886	-5.605	-14.8371
786-0_AATCAACTTGCATAGGACTG.DP8400020473BL_L01_80	786-O	Kidney cancer	Library01	27317	5728	3	Others	4.43643	-7.02376	-14.6247
786-0_TAGTCGCGCCGTTACGCGTC.DP8400020473BL_L01_80	786-O	Kidney cancer	Library01	27401	5307	3	Others	4.43777	-5.5799	-14.7896
786-0_AGACTAATATGTGTCCATAC.DP8400020473BL_L01_80	786-O	Kidney cancer	Library01	27671	5337	3	Others	4.44202	-6.1478	-13.9386
786-0_CTACTCATCCCCATAAGGAG.DP8400020473BL_L01_80	786-O	Kidney cancer	Library01	27902	5086	3	Others	4.44564	-6.34371	-14.6977
786-0_CGACCTTGGTCAGGAACGAG.DP8400020473BL_L01_80	786-O	Kidney cancer	Library01	27646	5769	3	Others	4.44163	-6.55897	-14.5588
786-0_GTAACGACGCGCTCGGTATG.DP8400020473BL_L01_80	786-O	Kidney cancer	Library01	27645	5343	3	Others	4.44162	-5.54428	-13.8587
786-0_AAGGATTGATTACTCAGGAA.DP8400020473BL_L01_80	786-O	Kidney cancer	Library01	27392	5326	3	Others	4.43762	-5.53123	-14.2658
786-0_TTATTATCAGCTTGTAGCAT.DP8400020473BL_L01_80	786-O	Kidney cancer	Library01	27462	5700	3	Others	4.43873	-6.31233	-14.7719
786-0_ACGACGACTGCGCGAGTCGA.DP8400020473BL_L01_80	786-O	Kidney cancer	Library01	27412	5138	3	Others	4.43794	-5.57891	-14.938
786-0_GCCTGTGCGTCCACTGGATT.DP8400020473BL_L01_80	786-O	Kidney cancer	Library01	26839	5794	3	Others	4.42877	-6.48814	-14.2796
786-0_CCTGTCGTCACGGACCACCT.DP8400020473BL_L01_80	786-O	Kidney cancer	Library01	27010	4998	3	Others	4.43152	-7.19985	-14.6468
786-0_TCGTAGATCGGTTACGCGTC.DP8400020473BL_L01_80	786-O	Kidney cancer	Library01	27422	5035	3	Others	4.4381	-6.4834	-14.3285
786-0_CAACAGACAGCCGAGCGATT.DP8400020473BL_L01_80	786-O	Kidney cancer	Library01	27164	5244	3	Others	4.43399	-6.048	-14.4473
786-0_CTGGTCACGCCAGCAAGCAG.DP8400020473BL_L01_80	786-O	Kidney cancer	Library01	27112	5129	3	Others	4.43316	-5.95053	-14.7039
786-0_AATAGTAGTGGCCTCTGGCT.DP8400020473BL_L01_80	786-O	Kidney cancer	Library01	27211	5102	3	Others	4.43474	-7.00878	-14.6241
786-0_TCATCGGATTCTCGATTGGT.DP8400020473BL_L01_80	786-O	Kidney cancer	Library01	27406	4874	3	Others	4.43785	-6.53252	-14.7863
786-0_ATGCACTGGTGTGTGAAGTT.DP8400020473BL_L01_80	786-O	Kidney cancer	Library01	26848	5557	3	Others	4.42891	-6.91059	-14.6526
786-0_TAGTCTACACAATTAATCTG.DP8400020473BL_L01_80	786-O	Kidney cancer	Library01	26881	4676	3	Others	4.42945	-5.77635	-14.4834
786-0_GAATCCACTTCGAATATAGG.DP8400020473BL_L01_80	786-O	Kidney cancer	Library01	26782	5800	3	Others	4.42784	-6.6973	-14.4718
786-0_ACATATTACCTTCCACTACA.DP8400020473BL_L01_80	786-O	Kidney cancer	Library01	26798	5865	3	Others	4.4281	-6.46972	-14.0276
786-0_GCGCGTACGCGCTTAGTCGG.DP8400020473BL_L01_80	786-O	Kidney cancer	Library01	26726	4853	3	Others	4.42693	-5.68056	-14.8119
786-0_CGATTGATAATGACTTCGTA.DP8400020473BL_L01_80	786-O	Kidney cancer	Library01	26970	4997	3	Others	4.43088	-5.2627	-14.1247
786-0_AACGAGGTCCCTTGCCGCGC.DP8400020473BL_L01_80	786-O	Kidney cancer	Library01	26497	5607	3	Others	4.4232	-7.17296	-14.5045
786-0_AATAGTTGCATTGATCTTAA.DP8400020473BL_L01_80	786-O	Kidney cancer	Library01	26618	5306	3	Others	4.42518	-6.44975	-14.8178
786-0_GTGAGTCATAATAGAGAGCC.DP8400020473BL_L01_80	786-O	Kidney cancer	Library01	26897	5251	3	Others	4.4297	-5.22073	-14.0313
786-0_TGAGTCTAGTAATCTACAAG.DP8400020473BL_L01_80	786-O	Kidney cancer	Library01	26534	5178	3	Others	4.4238	-6.11003	-14.1607
786-0_GAGCCACAGGTTAACGTAGG.DP8400020473BL_L01_80	786-O	Kidney cancer	Library01	26146	5330	3	Others	4.41741	-5.68186	-14.1625
786-0_GCAAGACCGTCATGCTGACT.DP8400020473BL_L01_80	786-O	Kidney cancer	Library01	26437	5373	3	Others	4.42221	-6.78996	-14.7727
786-0_TCGCAGCTGTAGTAGTAATA.DP8400020473BL_L01_80	786-O	Kidney cancer	Library01	26381	5765	3	Others	4.42129	-5.48284	-14.0494
786-0_GACTAAGGTCTAGAAGACTC.DP8400020473BL_L01_80	786-O	Kidney cancer	Library01	26125	5447	3	Others	4.41706	-7.26896	-14.5993
786-0_AGAAGCGTATACTGGTAAGA.DP8400020473BL_L01_80	786-O	Kidney cancer	Library01	26283	5315	3	Others	4.41967	-5.5174	-14.9258
786-0_TAGATCTAATGTCGTCGATC.DP8400020473BL_L01_80	786-O	Kidney cancer	Library01	26484	5116	3	Others	4.42298	-5.89667	-14.6705
786-0_CTCTATGTGTGCTCAGCTGG.DP8400020473BL_L01_80	786-O	Kidney cancer	Library01	26356	5599	3	Others	4.42088	-6.54508	-14.6046
786-0_TGTGGCCACGACATCATTGC.DP8400020473BL_L01_80	786-O	Kidney cancer	Library01	26375	5309	3	Others	4.42119	-6.23269	-14.7661
786-0_GTATACTTAGCTCAAGTCGC.DP8400020473BL_L01_80	786-O	Kidney cancer	Library01	26637	5127	3	Others	4.42549	-5.55483	-15.0507
786-0_GACTATCACATGTGTAGCCG.DP8400020473BL_L01_80	786-O	Kidney cancer	Library01	25810	4839	3	Others	4.41179	-7.43297	-14.6164
786-0_AGTCATTATTCAGGAACGAG.DP8400020473BL_L01_80	786-O	Kidney cancer	Library01	26581	5047	3	Others	4.42457	-6.72034	-14.6769
786-0_ATATATGCTCAGACCGTCGT.DP8400020473BL_L01_80	786-O	Kidney cancer	Library01	26423	5563	3	Others	4.42198	-6.90207	-14.9978
786-0_TGGACGTGACCGCCTGGAGA.DP8400020473BL_L01_80	786-O	Kidney cancer	Library01	26309	5629	3	Others	4.4201	-6.41983	-14.302
786-0_CTATCACTAGCTCACCTAAG.DP8400020473BL_L01_80	786-O	Kidney cancer	Library01	26363	5512	3	Others	4.42099	-6.15527	-14.8493
786-0_CCGGCTGATGACGTTGAATA.DP8400020473BL_L01_80	786-O	Kidney cancer	Library01	26152	5571	3	Others	4.4175	-7.19415	-14.5411
786-0_TTCGTAGCACTCCAGGTACT.DP8400020473BL_L01_80	786-O	Kidney cancer	Library01	25850	5222	3	Others	4.41246	-5.65589	-14.0736
786-0_GACCATGTGCGCTTAGTCGG.DP8400020473BL_L01_80	786-O	Kidney cancer	Library01	26301	4915	3	Others	4.41997	-6.86926	-14.6845
786-0_AGAAGATATAATACCGAGCT.DP8400020473BL_L01_80	786-O	Kidney cancer	Library01	26264	5877	3	Others	4.41936	-7.55837	-14.4954
786-0_AAGACCTAGGAGAATTCAGT.DP8400020473BL_L01_80	786-O	Kidney cancer	Library01	26517	5003	3	Others	4.42352	-6.04825	-14.3773
786-0_GATGAACTCTCTTCAATAAT.DP8400020473BL_L01_80	786-O	Kidney cancer	Library01	26012	5104	3	Others	4.41517	-6.76255	-14.7268
786-0_GGTGTTATAAAGTAGTAATA.DP8400020473BL_L01_80	786-O	Kidney cancer	Library01	25954	5389	3	Others	4.4142	-6.05274	-15.0229
786-0_TAACAGCCAAATACTGAGGA.DP8400020473BL_L01_80	786-O	Kidney cancer	Library01	25561	5545	3	Others	4.40758	-7.56971	-14.5448
786-0_TAGAAGACTCTATAGAAGCT.DP8400020473BL_L01_80	786-O	Kidney cancer	Library01	25780	5158	3	Others	4.41128	-5.38941	-14.47
786-0_CATCATGACCCATCGGCATG.DP8400020473BL_L01_80	786-O	Kidney cancer	Library01	26250	5187	3	Others	4.41913	-5.91778	-14.7805
786-0_CTTCCGCGCGGGCTTCGTCG.DP8400020473BL_L01_80	786-O	Kidney cancer	Library01	25742	5061	3	Others	4.41064	-5.76593	-14.9968
786-0_ACTGATCTCGTCCTGATCAA.DP8400020473BL_L01_80	786-O	Kidney cancer	Library01	25385	5095	3	Others	4.40458	-5.30897	-14.8431
786-0_AATCAATGAGCCTTACCACA.DP8400020473BL_L01_80	786-O	Kidney cancer	Library01	26048	5295	3	Others	4.41577	-5.79658	-13.9713
786-0_GGTCTGGTCATAGGCTCAGG.DP8400020473BL_L01_80	786-O	Kidney cancer	Library01	25983	4852	3	Others	4.41469	-6.558	-14.8088
786-0_GCAGCAAGACCTTGCCGCGC.DP8400020473BL_L01_80	786-O	Kidney cancer	Library01	25841	5294	3	Others	4.41231	-6.64231	-14.5428
786-0_GCCTGTGTTAGCCGCAATAG.DP8400020473BL_L01_80	786-O	Kidney cancer	Library01	25544	5835	3	Others	4.40729	-5.93899	-13.8322
786-0_CAGGTGTAGACGATTGATAA.DP8400020473BL_L01_80	786-O	Kidney cancer	Library01	25301	6025	3	Others	4.40314	-6.78671	-14.2428
786-0_GAGACAGATCATGTCTGCCA.DP8400020473BL_L01_80	786-O	Kidney cancer	Library01	25530	4848	3	Others	4.40705	-5.96316	-14.0794
786-0_TACAGCCGAGAGGTTAGGAG.DP8400020473BL_L01_80	786-O	Kidney cancer	Library01	25407	5228	3	Others	4.40495	-6.31082	-14.9867
786-0_GATATAGCGGCACCGCTAGT.DP8400020473BL_L01_80	786-O	Kidney cancer	Library01	25584	5293	3	Others	4.40797	-7.26475	-14.5651
786-0_CCTGATATAGAGTCTATCGT.DP8400020473BL_L01_80	786-O	Kidney cancer	Library01	25335	5350	3	Others	4.40372	-6.98066	-14.7029
786-0_TCCAGGTACTTCCAGGTACT.DP8400020473BL_L01_80	786-O	Kidney cancer	Library01	25356	5480	3	Others	4.40408	-7.44037	-14.5773
786-0_ATCGAGATCGCGGACGGATT.DP8400020473BL_L01_80	786-O	Kidney cancer	Library01	25096	5110	3	Others	4.3996	-7.40511	-14.5566
786-0_CCTGAATTCTCTAAGAGTCC.DP8400020473BL_L01_80	786-O	Kidney cancer	Library01	25364	5520	3	Others	4.40422	-7.06922	-14.6982
786-0_CTACAATACGGTTGTCTGAC.DP8400020473BL_L01_80	786-O	Kidney cancer	Library01	24912	5315	3	Others	4.39641	-5.67307	-14.4463
786-0_GCAGCCTGTGGACGAAGACT.DP8400020473BL_L01_80	786-O	Kidney cancer	Library01	25544	5176	3	Others	4.40729	-7.0131	-14.6026
786-0_ATTCCGAGAGCTGTGAGCAG.DP8400020473BL_L01_80	786-O	Kidney cancer	Library01	25299	5193	3	Others	4.4031	-5.86751	-14.274
786-0_GACGTATAACCGATTCCGGC.DP8400020473BL_L01_80	786-O	Kidney cancer	Library01	25100	4824	3	Others	4.39967	-6.4938	-14.8002
786-0_CCAGAATTAGCGGCGATACC.DP8400020473BL_L01_80	786-O	Kidney cancer	Library01	25049	5371	3	Others	4.39879	-5.29056	-14.3616
786-0_GAAGGCAAGCGGAACGTGCC.DP8400020473BL_L01_80	786-O	Kidney cancer	Library01	25748	5261	3	Others	4.41074	-5.67362	-14.7436
786-0_GCGGAGTGGAGGAACGTGCC.DP8400020473BL_L01_80	786-O	Kidney cancer	Library01	26065	5581	3	Others	4.41606	-6.44628	-14.4343
786-0_GTGTCAATCATTAATTGCTC.DP8400020473BL_L01_80	786-O	Kidney cancer	Library01	25259	4977	3	Others	4.40242	-5.74011	-14.309
786-0_CTGCGAGGTGTACGTTATGG.DP8400020473BL_L01_80	786-O	Kidney cancer	Library01	25145	4932	3	Others	4.40045	-5.48106	-14.8999
786-0_GCAAGCTGCCTGTGTAGCCG.DP8400020473BL_L01_80	786-O	Kidney cancer	Library01	25203	4917	3	Others	4.40145	-6.73178	-14.6613
786-0_TGAGGAGGAATTGAAGAAGC.DP8400020473BL_L01_80	786-O	Kidney cancer	Library01	24823	5592	3	Others	4.39485	-5.8324	-13.9932
786-0_GCTCAACTAATATCATCTCT.DP8400020473BL_L01_80	786-O	Kidney cancer	Library01	24777	5495	3	Others	4.39405	-6.89208	-14.4413
786-0_AATGGCCGAGGATTCAGAGA.DP8400020473BL_L01_80	786-O	Kidney cancer	Library01	24827	5310	3	Others	4.39492	-6.34671	-14.9388
786-0_GAGAAGAACAGAGTAGATTG.DP8400020473BL_L01_80	786-O	Kidney cancer	Library01	24655	4767	3	Others	4.39191	-5.38842	-14.8239
786-0_TACGTGACGAGTTCGCGCGC.DP8400020473BL_L01_80	786-O	Kidney cancer	Library01	24799	5145	3	Others	4.39443	-6.7779	-14.5956
786-0_ATGCGCTAATGAGTAGATTG.DP8400020473BL_L01_80	786-O	Kidney cancer	Library01	24731	5566	3	Others	4.39324	-6.07932	-14.6605
786-0_TCCTTGCCAGGTCAGTACCA.DP8400020473BL_L01_80	786-O	Kidney cancer	Library01	24634	5812	3	Others	4.39153	-7.20442	-14.4644
786-0_TTCGTCGCCAGGAGGTCCAA.DP8400020473BL_L01_80	786-O	Kidney cancer	Library01	24442	5361	3	Others	4.38814	-7.07415	-14.6187
786-0_CTCAGAGGCGTCTCGCGACC.DP8400020473BL_L01_80	786-O	Kidney cancer	Library01	24442	4634	3	Others	4.38814	-5.93444	-14.9017
786-0_ATATTGATATCTCGATTGGT.DP8400020473BL_L01_80	786-O	Kidney cancer	Library01	25100	4904	3	Others	4.39967	-5.78687	-14.1307
786-0_ACTTGGTGTCGTTGTCTGAC.DP8400020473BL_L01_80	786-O	Kidney cancer	Library01	24721	4666	3	Others	4.39307	-6.1386	-14.8948
786-0_TTGGTAAGTTGATGGAGTGC.DP8400020473BL_L01_80	786-O	Kidney cancer	Library01	24771	4884	3	Others	4.39394	-6.06751	-14.91
786-0_CTGGTTCGAGTTCTCCTGTA.DP8400020473BL_L01_80	786-O	Kidney cancer	Library01	24632	5390	3	Others	4.3915	-5.69806	-14.8386
786-0_GCGGCGCACTGATATAGCGG.DP8400020473BL_L01_80	786-O	Kidney cancer	Library01	23766	5698	3	Others	4.37596	-6.87649	-14.164
786-0_CAGATCGGTCCTAGACACTT.DP8400020473BL_L01_80	786-O	Kidney cancer	Library01	24217	5669	3	Others	4.38412	-5.63424	-13.659
786-0_AGAGCAGCGGCTCTCCATAG.DP8400020473BL_L01_80	786-O	Kidney cancer	Library01	24336	5226	3	Others	4.38625	-7.37727	-14.4439
786-0_CCGACTTGCAAATCTACAAG.DP8400020473BL_L01_80	786-O	Kidney cancer	Library01	24604	5074	3	Others	4.39101	-5.66667	-14.3322
786-0_TACGTAACAGACGACAATAT.DP8400020473BL_L01_80	786-O	Kidney cancer	Library01	24654	4720	3	Others	4.39189	-5.8766	-14.7829
786-0_TAGCGCACGTCTAGGCCACG.DP8400020473BL_L01_80	786-O	Kidney cancer	Library01	23831	5067	3	Others	4.37714	-6.19269	-13.8457
786-0_CCTGATCGCAAGTGGACACC.DP8400020473BL_L01_80	786-O	Kidney cancer	Library01	24411	5028	3	Others	4.38759	-5.637	-14.762
786-0_CATACGCCATACTGGTAAGA.DP8400020473BL_L01_80	786-O	Kidney cancer	Library01	24454	4776	3	Others	4.38835	-6.29882	-14.8609
786-0_GCCTGGAAGCACAGTCCACC.DP8400020473BL_L01_80	786-O	Kidney cancer	Library01	24653	4510	3	Others	4.39187	-5.67876	-14.8609
786-0_ACATATTACCTTCTATCAGC.DP8400020473BL_L01_80	786-O	Kidney cancer	Library01	24247	5192	3	Others	4.38466	-6.23024	-14.727
786-0_CTTGGTGGTTTCGCATCTTG.DP8400020473BL_L01_80	786-O	Kidney cancer	Library01	24162	5093	3	Others	4.38313	-6.10434	-14.7243
786-0_TCACGGCGGCCGAATATAGG.DP8400020473BL_L01_80	786-O	Kidney cancer	Library01	24588	5026	3	Others	4.39072	-5.97431	-14.6021
786-0_ACGATGATCGTGTATTCAGA.DP8400020473BL_L01_80	786-O	Kidney cancer	Library01	24489	5110	3	Others	4.38897	-5.52388	-14.8028
786-0_TCGCTTCAAGCTTGACTCAA.DP8400020473BL_L01_80	786-O	Kidney cancer	Library01	24245	5073	3	Others	4.38462	-6.16965	-14.3509
786-0_CACAGGCTGCAGACTTACGT.DP8400020473BL_L01_80	786-O	Kidney cancer	Library01	24191	5241	3	Others	4.38365	-6.16747	-14.9818
786-0_CAGGTTAACTAAGTTCGACC.DP8400020473BL_L01_80	786-O	Kidney cancer	Library01	23652	4844	3	Others	4.37387	-5.92317	-14.7015
786-0_CTAGACACTTGGACACTCTT.DP8400020473BL_L01_80	786-O	Kidney cancer	Library01	24143	5739	3	Others	4.38279	-6.05367	-13.6703
786-0_AATCACAGTCGGAACGTGCC.DP8400020473BL_L01_80	786-O	Kidney cancer	Library01	25212	5136	3	Others	4.40161	-5.32523	-14.8646
786-0_TCAGCGCAATTACGGACTCT.DP8400020473BL_L01_80	786-O	Kidney cancer	Library01	24020	4926	3	Others	4.38057	-6.05941	-14.8316
786-0_ACTAACCGTACTAGTGTAAC.DP8400020473BL_L01_80	786-O	Kidney cancer	Library01	24057	4874	3	Others	4.38124	-6.01438	-14.5011
786-0_CGGACGTTCCACGGTACCTC.DP8400020473BL_L01_80	786-O	Kidney cancer	Library01	23507	5808	3	Others	4.3712	-6.24413	-14.3857
786-0_AACAGACGACAACAGCATAG.DP8400020473BL_L01_80	786-O	Kidney cancer	Library01	24478	4647	3	Others	4.38878	-6.9148	-14.6694
786-0_TGACACGTTAACGAGGCCAT.DP8400020473BL_L01_80	786-O	Kidney cancer	Library01	23824	5387	3	Others	4.37701	-5.68328	-14.6227
786-0_CGATATGTGCACGACTATTA.DP8400020473BL_L01_80	786-O	Kidney cancer	Library01	24185	4957	3	Others	4.38355	-6.65065	-14.8588
786-0_GCACATAGTAAATAATGCAC.DP8400020473BL_L01_80	786-O	Kidney cancer	Library01	23731	4964	3	Others	4.37532	-5.6079	-14.7374
786-0_ACATAAGTAAAGTCGTCCTA.DP8400020473BL_L01_80	786-O	Kidney cancer	Library01	24219	4738	3	Others	4.38416	-5.58141	-14.0575
786-0_GACATTCAAGTGCTCAGAAG.DP8400020473BL_L01_80	786-O	Kidney cancer	Library01	24250	4856	3	Others	4.38471	-5.80095	-14.6385
786-0_GAATTAGAAGCGTCCGCTCT.DP8400020473BL_L01_80	786-O	Kidney cancer	Library01	24139	5175	3	Others	4.38272	-5.9833	-14.0631
786-0_TCCGTGGCTGTGGACGTGAC.DP8400020473BL_L01_80	786-O	Kidney cancer	Library01	23839	4079	3	Others	4.37729	-6.22636	-14.9821
786-0_GCTAGTCTCGAGTTCCTGTC.DP8400020473BL_L01_80	786-O	Kidney cancer	Library01	23465	4979	3	Others	4.37042	-5.88783	-14.2157
786-0_CCAGAATTAGGGAGGTTGGT.DP8400020473BL_L01_80	786-O	Kidney cancer	Library01	23454	5478	3	Others	4.37022	-7.53438	-14.5499
786-0_GGATTCGGCCCATGCTGACT.DP8400020473BL_L01_80	786-O	Kidney cancer	Library01	23238	5065	3	Others	4.3662	-7.55638	-14.5126
786-0_AATTACACACCGATTCCGGC.DP8400020473BL_L01_80	786-O	Kidney cancer	Library01	24019	4999	3	Others	4.38055	-6.52682	-14.7567
786-0_GCTAGTCTCGCTTCCGATAA.DP8400020473BL_L01_80	786-O	Kidney cancer	Library01	23826	5256	3	Others	4.37705	-7.23453	-14.4759
786-0_TAAGGTATTCCATGCTGACT.DP8400020473BL_L01_80	786-O	Kidney cancer	Library01	23931	4877	3	Others	4.37896	-6.10096	-13.8491
786-0_CTTGTAGCATACGACTATTA.DP8400020473BL_L01_80	786-O	Kidney cancer	Library01	23697	4499	3	Others	4.37469	-6.74325	-14.6736
786-0_TCGTTATAGGTGTTCACTAG.DP8400020473BL_L01_80	786-O	Kidney cancer	Library01	23917	4888	3	Others	4.37871	-6.97381	-14.7687
786-0_GAATCCACTTAATTAATCTG.DP8400020473BL_L01_80	786-O	Kidney cancer	Library01	23468	5036	3	Others	4.37048	-5.64941	-14.4899
786-0_GAATTCTCGGGTGAACGAGA.DP8400020473BL_L01_80	786-O	Kidney cancer	Library01	23684	5251	3	Others	4.37446	-6.89665	-14.9126
786-0_ATTATAGCACAGCAAGCGAC.DP8400020473BL_L01_80	786-O	Kidney cancer	Library01	23213	5349	3	Others	4.36573	-5.76615	-14.6137
786-0_GCAACACGCTTTCGCATAAT.DP8400020473BL_L01_80	786-O	Kidney cancer	Library01	23766	4722	3	Others	4.37596	-5.37765	-14.8064
786-0_GAAGGCAAGCTTAACCGCGA.DP8400020473BL_L01_80	786-O	Kidney cancer	Library01	23679	4371	3	Others	4.37436	-6.8609	-14.6039
786-0_CAGGACATACAGTGGACACC.DP8400020473BL_L01_80	786-O	Kidney cancer	Library01	23705	4710	3	Others	4.37484	-5.67327	-14.0866
786-0_ATGGTACCGACTAGTGTAAC.DP8400020473BL_L01_80	786-O	Kidney cancer	Library01	23532	5253	3	Others	4.37166	-7.16982	-14.6271
786-0_TGAGTCTAGTCAAGAGGTCA.DP8400020473BL_L01_80	786-O	Kidney cancer	Library01	23526	4779	3	Others	4.37155	-7.18375	-14.6397
786-0_AGTGTTGTGAGCTTCTGTAC.DP8400020473BL_L01_80	786-O	Kidney cancer	Library01	23253	5419	3	Others	4.36648	-6.69954	-14.9359
786-0_GAATTCTCGGTTCACTGGCG.DP8400020473BL_L01_80	786-O	Kidney cancer	Library01	22733	5244	3	Others	4.35666	-5.75815	-14.6166
786-0_ACCAGCGCATGAGACAACGG.DP8400020473BL_L01_80	786-O	Kidney cancer	Library01	23539	4990	3	Others	4.37179	-5.58723	-14.2598
786-0_GAACGTGAAGTGAGGTGGTT.DP8400020473BL_L01_80	786-O	Kidney cancer	Library01	23489	4827	3	Others	4.37086	-6.97348	-14.6861
786-0_CTCGTGCATGCCTGCGAACA.DP8400020473BL_L01_80	786-O	Kidney cancer	Library01	22993	5088	3	Others	4.3616	-5.28259	-14.2499
786-0_CTCCTGAGGCAGTTGTCGAA.DP8400020473BL_L01_80	786-O	Kidney cancer	Library01	23404	4626	3	Others	4.36929	-5.83861	-14.9718
786-0_TCGTAGATCGGTAATACGTC.DP8400020473BL_L01_80	786-O	Kidney cancer	Library01	23424	4405	3	Others	4.36966	-7.01564	-14.6269
786-0_GCCGCTGATCCGCCTCATCT.DP8400020473BL_L01_80	786-O	Kidney cancer	Library01	22787	5362	3	Others	4.35769	-6.19766	-13.8486
786-0_CCTGTTAATGGATATGGCAA.DP8400020473BL_L01_80	786-O	Kidney cancer	Library01	23551	4531	3	Others	4.37201	-6.64297	-14.8749
786-0_TTCCACTACAAGCACAGTTG.DP8400020473BL_L01_80	786-O	Kidney cancer	Library01	23057	5022	3	Others	4.3628	-7.04858	-14.5754
786-0_GCCAAGCATCCGATTCCGGC.DP8400020473BL_L01_80	786-O	Kidney cancer	Library01	22381	5481	3	Others	4.34988	-6.35238	-14.2443
786-0_CACTTAGCTACTTGTCTAGT.DP8400020473BL_L01_80	786-O	Kidney cancer	Library01	23141	5275	3	Others	4.36438	-7.24694	-14.4751
786-0_CTATCACTAGCCATCGTGAC.DP8400020473BL_L01_80	786-O	Kidney cancer	Library01	22838	5361	3	Others	4.35866	-7.17011	-14.5439
786-0_TCGTAGATCGTTACCAAGGT.DP8400020473BL_L01_80	786-O	Kidney cancer	Library01	22570	4868	3	Others	4.35353	-5.75177	-14.3011
786-0_TGGTGAGCCTTACTAATGGC.DP8400020473BL_L01_80	786-O	Kidney cancer	Library01	23408	4592	3	Others	4.36936	-5.83285	-14.5221
786-0_TGTCGGAGTGATACTCCTAC.DP8400020473BL_L01_80	786-O	Kidney cancer	Library01	22216	4971	3	Others	4.34667	-6.2809	-14.9627
786-0_GCAAGATGAATTGAGCCTGA.DP8400020473BL_L01_80	786-O	Kidney cancer	Library01	23052	4811	3	Others	4.36271	-5.41304	-14.2546
786-0_TTAATTGCTCATCAGTTAAC.DP8400020473BL_L01_80	786-O	Kidney cancer	Library01	22525	5107	3	Others	4.35266	-7.38341	-14.6212
786-0_GTACCGCAGCGTCCAGACGA.DP8400020473BL_L01_80	786-O	Kidney cancer	Library01	23050	4801	3	Others	4.36267	-6.04101	-14.8469
786-0_GCGAATCGACCTTCCTACAG.DP8400020473BL_L01_80	786-O	Kidney cancer	Library01	23078	4828	3	Others	4.3632	-7.01075	-14.6123
786-0_CCTCCAGATTCGAATATAGG.DP8400020473BL_L01_80	786-O	Kidney cancer	Library01	22353	5043	3	Others	4.34934	-5.40611	-14.1754
786-0_CGGCGTGTAACGATTCCGGC.DP8400020473BL_L01_80	786-O	Kidney cancer	Library01	22820	4668	3	Others	4.35832	-6.02802	-14.4305
786-0_GAACGTGAAGACATAGGTGG.DP8400020473BL_L01_80	786-O	Kidney cancer	Library01	22388	5070	3	Others	4.35002	-6.67544	-14.5848
786-0_TGAAGTAATTCCGGTGGACA.DP8400020473BL_L01_80	786-O	Kidney cancer	Library01	22921	4439	3	Others	4.36023	-5.29103	-14.4808
786-0_GTTGATGGTCCTATCGCCTT.DP8400020473BL_L01_80	786-O	Kidney cancer	Library01	23043	4633	3	Others	4.36254	-5.79637	-14.2862
786-0_CGCGACGAGGGTGTCCATAC.DP8400020473BL_L01_80	786-O	Kidney cancer	Library01	22261	5238	3	Others	4.34754	-5.44601	-14.0591
786-0_AAGGAGCTGGGCTCTCGGTT.DP8400020473BL_L01_80	786-O	Kidney cancer	Library01	22706	4526	3	Others	4.35614	-5.25989	-14.5232
786-0_CTGGCTTCCGGATTGATGGC.DP8400020473BL_L01_80	786-O	Kidney cancer	Library01	21367	5428	3	Others	4.32974	-6.36491	-14.3961
786-0_TTGGTAAGTTAAGTTCGACC.DP8400020473BL_L01_80	786-O	Kidney cancer	Library01	22797	4894	3	Others	4.35788	-5.76877	-14.0012
786-0_ACCATTCATAATCAGTTAAC.DP8400020473BL_L01_80	786-O	Kidney cancer	Library01	22719	4586	3	Others	4.35639	-7.03899	-14.625
786-0_TCGCGGTATTAGTGTTGCTT.DP8400020473BL_L01_80	786-O	Kidney cancer	Library01	22557	5030	3	Others	4.35328	-6.99156	-14.5758
786-0_GTCCATATGGGCTGCTCTTC.DP8400020473BL_L01_80	786-O	Kidney cancer	Library01	22352	4785	3	Others	4.34932	-5.41949	-14.876
786-0_CTTCCATCCTCTTCCGATAA.DP8400020473BL_L01_80	786-O	Kidney cancer	Library01	22046	4761	3	Others	4.34333	-5.28477	-14.27
786-0_CGGCGAGCGAGTGGCAGGTG.DP8400020473BL_L01_80	786-O	Kidney cancer	Library01	22310	4463	3	Others	4.3485	-5.75932	-14.7452
786-0_GGACATGAGATTGTGGCATC.DP8400020473BL_L01_80	786-O	Kidney cancer	Library01	22250	4753	3	Others	4.34733	-5.9214	-13.9995
786-0_GTGGACAGGAGCGTACAACT.DP8400020473BL_L01_80	786-O	Kidney cancer	Library01	22315	5072	3	Others	4.3486	-5.84488	-14.4386
786-0_GCCACCAGCTAGGAGCTCCA.DP8400020473BL_L01_80	786-O	Kidney cancer	Library01	21879	5427	3	Others	4.34003	-7.37995	-14.5258
786-0_CCGAGTGACCATCAGAGTCA.DP8400020473BL_L01_80	786-O	Kidney cancer	Library01	22400	5059	3	Others	4.35025	-7.1968	-14.5314
786-0_TCCTCGAGTAGAAGACAGAC.DP8400020473BL_L01_80	786-O	Kidney cancer	Library01	21802	5596	3	Others	4.3385	-5.76555	-13.892
786-0_GAGAGAAGCGTAACAGCCAA.DP8400020473BL_L01_80	786-O	Kidney cancer	Library01	22186	5202	3	Others	4.34608	-7.58513	-14.4503
786-0_TATTATATGGCTTCGATGGT.DP8400020473BL_L01_80	786-O	Kidney cancer	Library01	21686	5137	3	Others	4.33618	-6.85471	-14.2806
786-0_GGAGATTAATATTCCGCTCA.DP8400020473BL_L01_80	786-O	Kidney cancer	Library01	22142	4799	3	Others	4.34522	-6.18686	-14.2454
786-0_GCAATGATCATTAACGTAGG.DP8400020473BL_L01_80	786-O	Kidney cancer	Library01	21946	4731	3	Others	4.34136	-5.26296	-14.1363
786-0_TATAAGTATTTTACCAAGGT.DP8400020473BL_L01_80	786-O	Kidney cancer	Library01	21436	4293	3	Others	4.33114	-5.68339	-14.7676
786-0_TAAGGCTCGGGTCTACCTTC.DP8400020473BL_L01_80	786-O	Kidney cancer	Library01	21873	4946	3	Others	4.33991	-5.52181	-14.5904
786-0_GCCGCAATAGCCACTGGATT.DP8400020473BL_L01_80	786-O	Kidney cancer	Library01	22211	4738	3	Others	4.34657	-5.30264	-14.2648
786-0_CGTTCTACGAGGAGCAACAG.DP8400020473BL_L01_80	786-O	Kidney cancer	Library01	22050	4421	3	Others	4.34341	-6.57483	-14.949
786-0_ATGTAATTCCGTGGCAGGTG.DP8400020473BL_L01_80	786-O	Kidney cancer	Library01	21511	5359	3	Others	4.33266	-6.12441	-14.362
786-0_CTCACAGCGGTCTGTTCATA.DP8400020473BL_L01_80	786-O	Kidney cancer	Library01	21340	5486	3	Others	4.32919	-5.84927	-14.3634
786-0_GGCACCTTGCCAGTCCAGGA.DP8400020473BL_L01_80	786-O	Kidney cancer	Library01	21674	4625	3	Others	4.33594	-7.45159	-14.5517
786-0_ATGGTATGATCACCGCTAGT.DP8400020473BL_L01_80	786-O	Kidney cancer	Library01	21774	4687	3	Others	4.33794	-7.52491	-14.5202
786-0_CAACCGTATAAACTTGCACC.DP8400020473BL_L01_80	786-O	Kidney cancer	Library01	21124	5473	3	Others	4.32478	-7.54519	-14.5605
786-0_CGACTACTCTTACCATGACT.DP8400020473BL_L01_80	786-O	Kidney cancer	Library01	21352	4601	3	Others	4.32944	-6.4162	-14.704
786-0_ATATTGATATGACTCACCTT.DP8400020473BL_L01_80	786-O	Kidney cancer	Library01	20945	5381	3	Others	4.32108	-7.44547	-14.4702
786-0_AATTAATCTGTGGTATTGTC.DP8400020473BL_L01_80	786-O	Kidney cancer	Library01	21557	5201	3	Others	4.33359	-6.18852	-13.9189
786-0_TCAGGTAAGTAGTAGTAATA.DP8400020473BL_L01_80	786-O	Kidney cancer	Library01	21501	4678	3	Others	4.33246	-5.99527	-14.8309
786-0_CTGTACCTTGCTCTAAGCAT.DP8400020473BL_L01_80	786-O	Kidney cancer	Library01	21594	4699	3	Others	4.33433	-6.17801	-14.8228
786-0_GCGTTAACGCGTCCAGACGA.DP8400020473BL_L01_80	786-O	Kidney cancer	Library01	21622	4612	3	Others	4.3349	-6.30643	-14.7539
786-0_GAGCGGTACTGTCCAGACGA.DP8400020473BL_L01_80	786-O	Kidney cancer	Library01	18956	5288	3	Others	4.27775	-6.35736	-13.8723
786-0_ACGTGCGGCTTACCATGACT.DP8400020473BL_L01_80	786-O	Kidney cancer	Library01	21462	4028	3	Others	4.33167	-6.03263	-14.7641
786-0_TTGACATCTCCGGACGGATT.DP8400020473BL_L01_80	786-O	Kidney cancer	Library01	21174	4917	3	Others	4.3258	-6.50532	-14.8386
786-0_TCCAGGTACTCTCACCTAAG.DP8400020473BL_L01_80	786-O	Kidney cancer	Library01	20882	5172	3	Others	4.31977	-7.37363	-14.4645
786-0_CGTCAACATGGTGAACGAGA.DP8400020473BL_L01_80	786-O	Kidney cancer	Library01	21370	4393	3	Others	4.3298	-5.77456	-14.8159
786-0_CGACTACTCTTGGATTAGAC.DP8400020473BL_L01_80	786-O	Kidney cancer	Library01	21031	4648	3	Others	4.32286	-5.79004	-14.1735
786-0_GTGTCCATACCTCTGTCTCC.DP8400020473BL_L01_80	786-O	Kidney cancer	Library01	21010	4891	3	Others	4.32243	-6.78995	-14.8947
786-0_TTATTATCAGGCCGGTTGTA.DP8400020473BL_L01_80	786-O	Kidney cancer	Library01	21086	4398	3	Others	4.32399	-5.3097	-14.2618
786-0_GGAATGCCACCTCACAGCGG.DP8400020473BL_L01_80	786-O	Kidney cancer	Library01	9254	3260	3	Others	3.96633	-7.12267	-14.3181
786-0_ACTGCACAGGGTAACGACGC.DP8400020473BL_L01_80	786-O	Kidney cancer	Library01	21045	4456	3	Others	4.32315	-5.58774	-14.9911
786-0_CAGCAAGCAGTATTACTCTC.DP8400020473BL_L01_80	786-O	Kidney cancer	Library01	20917	4663	3	Others	4.3205	-6.19731	-14.7276
786-0_GGTGCAACCTTCAGATAGAT.DP8400020473BL_L01_80	786-O	Kidney cancer	Library01	20991	4719	3	Others	4.32203	-6.87091	-14.6337
786-0_GCCAGTGACGTCGACATCGA.DP8400020473BL_L01_80	786-O	Kidney cancer	Library01	20680	5273	3	Others	4.31555	-6.85404	-14.5856
786-0_TCCTCGAGTAGGTGCAACCT.DP8400020473BL_L01_80	786-O	Kidney cancer	Library01	20395	5159	3	Others	4.30952	-5.88991	-13.879
A253_TAATCTTACGAACGAGTATT.CL200136256_L01	A-253	Head and neck cancer	Library02	76726	8069	35	Others	4.88494	13.6604	-9.64276
A253_TCTGGATAGTACACACCAGA.CL200136256_L01	A-253	Head and neck cancer	Library02	74629	8344	35	Others	4.87291	13.7761	-9.65849
A253_ATGCTCCAGTAACGAGTATT.CL200136256_L01	A-253	Head and neck cancer	Library02	73020	8272	35	Others	4.86344	13.898	-9.84396
A253_ACGGCCAGCGAATAATGCAC.CL200136256_L01	A-253	Head and neck cancer	Library02	70534	7617	35	Others	4.8484	14.3394	-9.38158
A253_TCTGCGCACGAGTCGACCAT.CL200136256_L01	A-253	Head and neck cancer	Library02	70299	7204	35	Others	4.84695	14.1064	-9.26475
A253_GTACCGCAGCTCCGAAGATT.CL200136256_L01	A-253	Head and neck cancer	Library02	70283	8164	35	Others	4.84685	13.67	-9.75523
A253_CACGGATCGATTCCACTACA.CL200136256_L01	A-253	Head and neck cancer	Library02	68905	7661	35	Others	4.83825	14.3689	-9.27628
A253_GTCACTAGGAGCTTAGTCGG.CL200136256_L01	A-253	Head and neck cancer	Library02	68168	7559	35	Others	4.83358	14.427	-9.3589
A253_CTTCATAACGTATTACTCTC.CL200136256_L01	A-253	Head and neck cancer	Library02	67346	6852	35	Others	4.82831	13.8436	-9.20443
A253_CCAGAATTAGCGTTCAATAA.CL200136256_L01	A-253	Head and neck cancer	Library02	67113	7833	35	Others	4.82681	14.3987	-9.45404
A253_TATGGAGACTTCGTAGTCGT.CL200136256_L01	A-253	Head and neck cancer	Library02	65931	6764	35	Others	4.81909	14.149	-9.22773
A253_AGTCTATCGTTACGAAGTGC.CL200136256_L01	A-253	Head and neck cancer	Library02	65753	7647	35	Others	4.81792	13.6784	-9.34311
A253_CCACGCTGTGGGAGGTCCAA.CL200136256_L01	A-253	Head and neck cancer	Library02	65452	7366	35	Others	4.81592	13.7631	-9.78194
A253_GGAGCGACGACGGCGATACC.CL200136256_L01	A-253	Head and neck cancer	Library02	64507	7484	35	Others	4.80961	14.2926	-9.24325
A253_TGACTTCGTACGTCCGCTCT.CL200136256_L01	A-253	Head and neck cancer	Library02	64415	7445	35	Others	4.80899	13.7544	-9.60785
A253_TACGTGACGACCATAAGGAG.CL200136256_L01	A-253	Head and neck cancer	Library02	63938	7426	35	Others	4.80576	14.3302	-9.49249
A253_ACGACGACTGTCCAATAGAA.CL200136256_L01	A-253	Head and neck cancer	Library02	63597	7175	35	Others	4.80344	13.745	-9.30745
A253_AGGTTAGGAGATTAACCGGC.CL200136256_L01	A-253	Head and neck cancer	Library02	62923	7944	35	Others	4.79881	13.6856	-9.64915
A253_GACTCACTGAAGACCGTCGT.CL200136256_L01	A-253	Head and neck cancer	Library02	61372	7169	35	Others	4.78797	14.4081	-9.43707
A253_ATAGCAGGTAGACTCTCCAA.CL200136256_L01	A-253	Head and neck cancer	Library02	61148	7809	35	Others	4.78638	13.9153	-9.647
A253_GCATTGGCGCACAGTTCATT.CL200136256_L01	A-253	Head and neck cancer	Library02	61146	7102	35	Others	4.78637	13.8492	-9.28604
A253_CGCTGCTTAGGCAACAGAAC.CL200136256_L01	A-253	Head and neck cancer	Library02	61138	7132	35	Others	4.78631	14.1529	-9.34461
A253_TCGACAGACCGTCAGTACCA.CL200136256_L01	A-253	Head and neck cancer	Library02	60973	7246	35	Others	4.78514	13.649	-9.86915
A253_GGATATCTCCGACGAAGACT.CL200136256_L01	A-253	Head and neck cancer	Library02	60803	7780	35	Others	4.78393	13.9137	-9.63975
A253_CTTGACCGGTATAGCTGGAT.CL200136256_L01	A-253	Head and neck cancer	Library02	60768	7601	35	Others	4.78367	13.7203	-9.71409
A253_GTAGGATCAGCCACTGGATT.CL200136256_L01	A-253	Head and neck cancer	Library02	60622	7372	35	Others	4.78263	14.2573	-9.69025
A253_TCCAATCTCGCGCCTGGAGA.CL200136256_L01	A-253	Head and neck cancer	Library02	60061	6596	35	Others	4.77859	14.0413	-9.35584
A253_CTTGAAGAGAACGGCGAGGC.CL200136256_L01	A-253	Head and neck cancer	Library02	59896	6811	35	Others	4.7774	14.116	-9.26231
A253_ATATCAATCGCCGAATCAGT.CL200136256_L01	A-253	Head and neck cancer	Library02	59473	7369	35	Others	4.77432	13.8752	-9.71311
A253_GATGCGCATGATTATCTAGC.CL200136256_L01	A-253	Head and neck cancer	Library02	59291	7628	35	Others	4.77299	14.2152	-9.37125
A253_AAGTCCTCCTCCTTAAGGCT.CL200136256_L01	A-253	Head and neck cancer	Library02	58877	7472	35	Others	4.76995	14.1777	-9.25151
A253_AATACACGTAGGACACTCTT.CL200136256_L01	A-253	Head and neck cancer	Library02	58370	7297	35	Others	4.76619	14.2286	-9.44173
A253_CTTCACGTTATCTTCATCTC.CL200136256_L01	A-253	Head and neck cancer	Library02	58124	7607	35	Others	4.76436	14.1673	-9.48804
A253_AAGTCCATGGACGACTATTA.CL200136256_L01	A-253	Head and neck cancer	Library02	58089	7189	35	Others	4.76409	13.9273	-9.38268
A253_CAGGTTAACTCTCACTGTAG.CL200136256_L01	A-253	Head and neck cancer	Library02	58092	7059	35	Others	4.76412	14.3978	-9.40916
A253_GGAGCCTCTCCCGGTGGACA.CL200136256_L01	A-253	Head and neck cancer	Library02	58032	7297	35	Others	4.76367	13.9462	-9.67337
A253_TTCGCCGCGTGAGACAACGG.CL200136256_L01	A-253	Head and neck cancer	Library02	57826	6852	35	Others	4.76212	13.8407	-9.20306
A253_GCGAACACGGCTATCACTAG.CL200136256_L01	A-253	Head and neck cancer	Library02	57512	6979	35	Others	4.75976	14.2338	-9.31134
A253_CTGCACTCTGGAGGTGCCGC.CL200136256_L01	A-253	Head and neck cancer	Library02	57402	7069	35	Others	4.75893	13.8122	-9.40845
A253_GCGGCGCACTGCTCGGTATG.CL200136256_L01	A-253	Head and neck cancer	Library02	57326	6061	35	Others	4.75835	13.6867	-9.75704
A253_TCTGAATGATTTGAAGAAGC.CL200136256_L01	A-253	Head and neck cancer	Library02	55605	6435	35	Others	4.74511	13.9275	-9.34559
A253_TCAACGAACCGCCAGCTTCG.CL200136256_L01	A-253	Head and neck cancer	Library02	55560	6847	35	Others	4.74476	14.255	-9.44974
A253_GATTACTACAATAGAGAGCC.CL200136256_L01	A-253	Head and neck cancer	Library02	55386	6968	35	Others	4.7434	13.812	-9.86533
A253_GTCAGGATCGAGTCGACCAT.CL200136256_L01	A-253	Head and neck cancer	Library02	55027	7130	35	Others	4.74058	14.3195	-9.29569
A253_GATTACTACATACGCCGATT.CL200136256_L01	A-253	Head and neck cancer	Library02	54888	6626	35	Others	4.73948	14.4207	-9.33817
A253_CTGGATTAAGAGCAAGCGAC.CL200136256_L01	A-253	Head and neck cancer	Library02	54446	6829	35	Others	4.73597	14.003	-9.66448
A253_TATAAGTATTAGACTTACGT.CL200136256_L01	A-253	Head and neck cancer	Library02	54399	7374	35	Others	4.73559	13.9406	-9.4734
A253_GCGCGTGATGCTAGACACTT.CL200136256_L01	A-253	Head and neck cancer	Library02	54210	7217	35	Others	4.73408	13.9167	-9.49495
A253_GCCATGTGTCTATAGAAGCT.CL200136256_L01	A-253	Head and neck cancer	Library02	53972	7082	35	Others	4.73217	14.1595	-9.3437
A253_GTTAACAACTGGAGGTTGGT.CL200136256_L01	A-253	Head and neck cancer	Library02	53827	6850	35	Others	4.731	14.0608	-9.5873
A253_CGAATCGCAGTTGACATCTC.CL200136256_L01	A-253	Head and neck cancer	Library02	53772	6667	35	Others	4.73056	13.8017	-9.7505
A253_CACCTCCAATGCAGGTATCC.CL200136256_L01	A-253	Head and neck cancer	Library02	53745	7309	35	Others	4.73034	13.7082	-9.83808
A253_GCTCTTCAATGTCTACCTTC.CL200136256_L01	A-253	Head and neck cancer	Library02	53735	7385	35	Others	4.73026	13.7424	-9.41815
A253_TCTACTGCAGTACGGACTCT.CL200136256_L01	A-253	Head and neck cancer	Library02	53683	7461	35	Others	4.72984	14.3933	-9.48847
A253_TCCGTGAAGCAGTTCCTGTC.CL200136256_L01	A-253	Head and neck cancer	Library02	53536	7669	35	Others	4.72865	14.1039	-9.4795
A253_GGCATGACCACGAGGTTAAC.CL200136256_L01	A-253	Head and neck cancer	Library02	53282	6577	35	Others	4.72658	14.3213	-9.39378
A253_GGCTATATAATAAGCGTGGC.CL200136256_L01	A-253	Head and neck cancer	Library02	53216	6146	35	Others	4.72604	13.7842	-9.31758
A253_CCTGATCGCAATCAGTTAAC.CL200136256_L01	A-253	Head and neck cancer	Library02	53130	6210	35	Others	4.72534	14.0772	-9.5108
A253_GTCAAGCAGACCGTGCAACC.CL200136256_L01	A-253	Head and neck cancer	Library02	52897	6459	35	Others	4.72343	13.7844	-9.63966
A253_GGCACTGAGCTAGTTAGACG.CL200136256_L01	A-253	Head and neck cancer	Library02	52561	7183	35	Others	4.72066	13.8628	-9.2117
A253_CTCGATTGGTCGAATATAGG.CL200136256_L01	A-253	Head and neck cancer	Library02	52318	7225	35	Others	4.71865	13.7317	-9.44775
A253_ACCATTCATAAACGAGGTCC.CL200136256_L01	A-253	Head and neck cancer	Library02	52076	6632	35	Others	4.71664	13.9382	-9.73793
A253_TGTCTGTCCTAAGCGCCGTA.CL200136256_L01	A-253	Head and neck cancer	Library02	51569	6187	35	Others	4.71239	13.6165	-9.95464
A253_AACTTGCACCCTTGTAGCAT.CL200136256_L01	A-253	Head and neck cancer	Library02	51570	6972	35	Others	4.7124	14.2113	-9.26576
A253_ACAGTCCACCGTCGCGATTC.CL200136256_L01	A-253	Head and neck cancer	Library02	51364	7139	35	Others	4.71066	14.2295	-9.39518
A253_ACAGAACCGTTCTAATGACG.CL200136256_L01	A-253	Head and neck cancer	Library02	51354	6865	35	Others	4.71057	14.2733	-9.32682
A253_CGGACCACCTACACACCAGA.CL200136256_L01	A-253	Head and neck cancer	Library02	51078	6860	35	Others	4.70823	13.746	-9.38971
A253_GAGATGCGTGGGAGGTTGGT.CL200136256_L01	A-253	Head and neck cancer	Library02	51062	6948	35	Others	4.7081	14.0558	-9.7127
A253_ACATATTACCCTTGCCGCGC.CL200136256_L01	A-253	Head and neck cancer	Library02	50989	6760	35	Others	4.70748	14.2504	-9.43828
A253_AGACTCGACGATAGAGAGCC.CL200136256_L01	A-253	Head and neck cancer	Library02	50821	6654	35	Others	4.70604	13.9343	-9.85935
A253_TATTCTTAATCATGGACTCC.CL200136256_L01	A-253	Head and neck cancer	Library02	50708	6761	35	Others	4.70508	14.1274	-9.71409
A253_CCAATAGGCACTATCGCCTT.CL200136256_L01	A-253	Head and neck cancer	Library02	50682	6486	35	Others	4.70485	14.0162	-9.13698
A253_GCCAGCTTCGTGAGGTGGTT.CL200136256_L01	A-253	Head and neck cancer	Library02	50694	6408	35	Others	4.70496	14.3726	-9.60612
A253_AACCTGGTGAACATCATTGC.CL200136256_L01	A-253	Head and neck cancer	Library02	50490	7119	35	Others	4.70321	14.1481	-9.49153
A253_CACAACAAGACAAGCTGAAG.CL200136256_L01	A-253	Head and neck cancer	Library02	50462	6421	35	Others	4.70296	13.8935	-9.1187
A253_TTCGGCGGCTGCGAATCGAC.CL200136256_L01	A-253	Head and neck cancer	Library02	50459	6856	35	Others	4.70294	14.0718	-9.22902
A253_TAATCGGTGCGTGTGAAGTT.CL200136256_L01	A-253	Head and neck cancer	Library02	50224	6911	35	Others	4.70091	13.9633	-9.70563
A253_AGTCATTATTTAACATAGCA.CL200136256_L01	A-253	Head and neck cancer	Library02	50065	6479	35	Others	4.69953	14.0213	-9.28583
A253_CGTTGGTGGTGTGAACGAGA.CL200136256_L01	A-253	Head and neck cancer	Library02	49950	6949	35	Others	4.69854	14.3091	-9.18587
A253_CCAATCGGACTCGTAGTCGT.CL200136256_L01	A-253	Head and neck cancer	Library02	49554	6936	35	Others	4.69508	14.2489	-9.63649
A253_TAGCGCACGTCAGTCCAGGA.CL200136256_L01	A-253	Head and neck cancer	Library02	49244	6824	35	Others	4.69235	14.1608	-9.29036
A253_ATTAATACAGTTCTATCAGC.CL200136256_L01	A-253	Head and neck cancer	Library02	49095	6737	35	Others	4.69104	14.2963	-9.65373
A253_AGACCGATCGGTGGACAGGA.CL200136256_L01	A-253	Head and neck cancer	Library02	48983	6752	35	Others	4.69005	14.1765	-9.28263
A253_ACCGCGGTAAAATAATGCAC.CL200136256_L01	A-253	Head and neck cancer	Library02	48790	6384	35	Others	4.68833	14.2003	-9.17529
A253_GACTATCACACAGTCCAGGA.CL200136256_L01	A-253	Head and neck cancer	Library02	48684	6291	35	Others	4.68739	13.9846	-9.21016
A253_TTCTATCAGCTGGAGCTCAG.CL200136256_L01	A-253	Head and neck cancer	Library02	48646	6543	35	Others	4.68705	13.8672	-9.8893
A253_TTAACGTAGGCGCCTCATCT.CL200136256_L01	A-253	Head and neck cancer	Library02	48528	6891	35	Others	4.68599	14.4371	-9.28382
A253_ACGTTGTACGATGACGGATA.CL200136256_L01	A-253	Head and neck cancer	Library02	48485	6235	35	Others	4.68561	13.848	-9.35223
A253_ATGTAATTCCGTCAGTACCA.CL200136256_L01	A-253	Head and neck cancer	Library02	48437	6735	35	Others	4.68518	14.2724	-9.34597
A253_CCGTGCAACCGATTGATGGC.CL200136256_L01	A-253	Head and neck cancer	Library02	48410	7001	35	Others	4.68494	13.8416	-9.2814
A253_TGCCTCAGATCCATAAGGAG.CL200136256_L01	A-253	Head and neck cancer	Library02	48419	7318	35	Others	4.68502	13.994	-9.51251
A253_CTTGCCAATGGTCCAGACGA.CL200136256_L01	A-253	Head and neck cancer	Library02	48290	6069	35	Others	4.68386	14.1853	-9.27458
A253_GCCAGCTTCGCCTTAAGGCT.CL200136256_L01	A-253	Head and neck cancer	Library02	48178	6461	35	Others	4.68285	14.2283	-9.42639
A253_GCATTGTACAAGCACAGTTG.CL200136256_L01	A-253	Head and neck cancer	Library02	48156	6263	35	Others	4.68265	13.7576	-9.3912
A253_CTATGTATAACCTGCGAACA.CL200136256_L01	A-253	Head and neck cancer	Library02	47870	6174	35	Others	4.68006	14.3086	-9.52934
A253_AAGTTGGAGGAGGAGCTCCA.CL200136256_L01	A-253	Head and neck cancer	Library02	47787	6386	35	Others	4.67931	14.2014	-9.52443
A253_GCTAAGTACTTCCGACCGTA.CL200136256_L01	A-253	Head and neck cancer	Library02	47615	6578	35	Others	4.67774	14.0204	-9.5651
A253_TCGACGTCAGACCAATCTAA.CL200136256_L01	A-253	Head and neck cancer	Library02	47567	7180	35	Others	4.67731	14.1451	-9.8195
A253_AGACGGTGCTGCCAGCTTCG.CL200136256_L01	A-253	Head and neck cancer	Library02	47533	6714	35	Others	4.677	14.134	-9.71748
A253_ATGATGTTGCGCACTTCACG.CL200136256_L01	A-253	Head and neck cancer	Library02	47529	6134	35	Others	4.67696	13.8512	-9.43793
A253_CCTGATCGCACAACTCGTCG.CL200136256_L01	A-253	Head and neck cancer	Library02	47229	6568	35	Others	4.67421	14.1591	-9.33484
A253_TCTTGGAGACACGACAATAT.CL200136256_L01	A-253	Head and neck cancer	Library02	47086	6395	35	Others	4.67289	13.6969	-9.72143
A253_GCCATCAGGAGAGGTGCCGC.CL200136256_L01	A-253	Head and neck cancer	Library02	47008	6511	35	Others	4.67217	14.0675	-9.41009
A253_CGAGTTCAGCCATCAATTAA.CL200136256_L01	A-253	Head and neck cancer	Library02	46956	6949	35	Others	4.67169	13.5584	-9.986
A253_CAATCCGGAGGTGGACAGGA.CL200136256_L01	A-253	Head and neck cancer	Library02	46730	6388	35	Others	4.6696	14.4532	-9.34161
A253_GAGAAGAACAAATTCGAAGG.CL200136256_L01	A-253	Head and neck cancer	Library02	46605	6203	35	Others	4.66843	13.7586	-9.26069
A253_GGCCTGCACACTTGCCTACA.CL200136256_L01	A-253	Head and neck cancer	Library02	46267	6646	35	Others	4.66527	13.9513	-9.2317
A253_CACGTGCCGGTGTTCACTAG.CL200136256_L01	A-253	Head and neck cancer	Library02	46122	6866	35	Others	4.66391	14.2157	-9.71083
A253_AGACCGTCGTTCTAATGACG.CL200136256_L01	A-253	Head and neck cancer	Library02	46004	6222	35	Others	4.6628	13.6707	-9.87237
A253_CATAGGTCCAAGCAGGCAGC.CL200136256_L01	A-253	Head and neck cancer	Library02	45900	6755	35	Others	4.66181	13.885	-9.4728
A253_AATCCGCACTGTCCAGACGA.CL200136256_L01	A-253	Head and neck cancer	Library02	45907	6319	35	Others	4.66188	14.1202	-9.37913
A253_GGAGTTCGATATTACCGCGT.CL200136256_L01	A-253	Head and neck cancer	Library02	45726	6544	35	Others	4.66016	13.7511	-9.48928
A253_TATATGCGTTTACAGTACGC.CL200136256_L01	A-253	Head and neck cancer	Library02	45726	6535	35	Others	4.66016	14.0539	-9.75121
A253_GGTTGAGCCGACCAATCTAA.CL200136256_L01	A-253	Head and neck cancer	Library02	45468	6748	35	Others	4.65771	13.6987	-9.8731
A253_GTACATAGGCAGTAGTTACG.CL200136256_L01	A-253	Head and neck cancer	Library02	45459	6567	35	Others	4.65762	13.9092	-9.56155
A253_TACTATCCTCAGACCGTCGT.CL200136256_L01	A-253	Head and neck cancer	Library02	45346	6484	35	Others	4.65654	14.4082	-9.56263
A253_GCTTAGATCTGCTTCTGTAC.CL200136256_L01	A-253	Head and neck cancer	Library02	45223	6334	35	Others	4.65536	13.5862	-10.021
A253_TGCTCTATTCCTTGTAGCAT.CL200136256_L01	A-253	Head and neck cancer	Library02	45093	6622	35	Others	4.65411	14.0151	-9.43526
A253_TAGGACAGCCGTAGTTCTAG.CL200136256_L01	A-253	Head and neck cancer	Library02	45070	5905	35	Others	4.65389	14.0471	-9.25763
A253_TGAGTAGCATAGTCGACCAT.CL200136256_L01	A-253	Head and neck cancer	Library02	44877	6303	35	Others	4.65202	14.0207	-9.56833
A253_GTACCGCAGCTCTAATGACG.CL200136256_L01	A-253	Head and neck cancer	Library02	44231	7332	35	Others	4.64573	13.8655	-9.84041
A253_CGTCTAAGCACGGCGATACC.CL200136256_L01	A-253	Head and neck cancer	Library02	43971	6368	35	Others	4.64317	14.1235	-9.45023
A253_GCATTGTACATACGCCGATT.CL200136256_L01	A-253	Head and neck cancer	Library02	43920	6144	35	Others	4.64266	14.1939	-9.27327
A253_AAGTGCTGGTTACGGACTCT.CL200136256_L01	A-253	Head and neck cancer	Library02	43694	6827	35	Others	4.64042	13.8693	-9.59678
A253_ATAGAGAGCCTAGGCTCAGG.CL200136256_L01	A-253	Head and neck cancer	Library02	43259	6533	35	Others	4.63608	14.3443	-9.57866
A253_GAATCCATGACGGACCACCT.CL200136256_L01	A-253	Head and neck cancer	Library02	43184	6518	35	Others	4.63532	13.8295	-9.57358
A253_AGATCGCCTAGTTACCACAT.CL200136256_L01	A-253	Head and neck cancer	Library02	43050	6511	35	Others	4.63397	14.2054	-9.54569
A253_CATCTCGTATACATGCCTGT.CL200136256_L01	A-253	Head and neck cancer	Library02	43024	6688	35	Others	4.63371	13.8887	-9.16329
A253_ACGTTGAATAGTTACCACAT.CL200136256_L01	A-253	Head and neck cancer	Library02	42836	6567	35	Others	4.63181	13.8904	-9.38283
A253_TACTGCTACACTTACCGGTG.CL200136256_L01	A-253	Head and neck cancer	Library02	42796	6285	35	Others	4.6314	13.8027	-9.19859
A253_CAGATTCAACTCCGTGAAGC.CL200136256_L01	A-253	Head and neck cancer	Library02	42771	6768	35	Others	4.63115	13.5265	-10.0184
A253_TGTGGCCACGCATGGACTCC.CL200136256_L01	A-253	Head and neck cancer	Library02	42581	6577	35	Others	4.62922	13.8535	-9.56168
A253_ACCTTAAGTTTATCGCGCCA.CL200136256_L01	A-253	Head and neck cancer	Library02	42291	6491	35	Others	4.62625	14.3678	-9.36392
A253_GACTCGTGTGATGATCATTA.CL200136256_L01	A-253	Head and neck cancer	Library02	42132	6489	35	Others	4.62461	14.3074	-9.41449
A253_GCGGCGCACTCAGCAAGCAG.CL200136256_L01	A-253	Head and neck cancer	Library02	42062	6058	35	Others	4.62389	14.2426	-9.37723
A253_TTCGTCGCCATAGGCTCAGG.CL200136256_L01	A-253	Head and neck cancer	Library02	42016	6537	35	Others	4.62341	13.6983	-9.51871
A253_CTCGGCGTATACGACAATAT.CL200136256_L01	A-253	Head and neck cancer	Library02	41878	6462	35	Others	4.62199	13.7268	-9.61353
A253_CCATGCTCAGATTAACCGGC.CL200136256_L01	A-253	Head and neck cancer	Library02	41846	6182	35	Others	4.62165	14.1733	-9.71049
A253_TTACTATGTGTAATCGGTGC.CL200136256_L01	A-253	Head and neck cancer	Library02	41824	6510	35	Others	4.62143	13.5736	-9.99275
A253_TTATGGCCAAGTTACGCGTC.CL200136256_L01	A-253	Head and neck cancer	Library02	41536	6881	35	Others	4.61842	13.4276	-10.0772
A253_TTGAGGAGACTCCTGATCAA.CL200136256_L01	A-253	Head and neck cancer	Library02	41530	6584	35	Others	4.61836	13.4402	-10.0955
A253_TAAGGCTCGGTCGATGCGCG.CL200136256_L01	A-253	Head and neck cancer	Library02	41334	5761	35	Others	4.61631	14.0575	-9.74591
A253_GCGCCTAGCCAAGTCGATCC.CL200136256_L01	A-253	Head and neck cancer	Library02	41301	6191	35	Others	4.61596	14.406	-9.22107
A253_TAGGCGCATTGCTTAGTCGG.CL200136256_L01	A-253	Head and neck cancer	Library02	41228	5847	35	Others	4.61519	13.8729	-9.87456
A253_TGACCTACAGACACACCAGA.CL200136256_L01	A-253	Head and neck cancer	Library02	40975	5940	35	Others	4.61252	13.7404	-9.50432
A253_GGCGTCAGTAATTAAGATAA.CL200136256_L01	A-253	Head and neck cancer	Library02	40832	6491	35	Others	4.611	14.1586	-9.5219
A253_ACGATGCGAAGACTTACTCT.CL200136256_L01	A-253	Head and neck cancer	Library02	40818	5837	35	Others	4.61085	14.0997	-9.22761
A253_TTATTCACTCCTCACTGTAG.CL200136256_L01	A-253	Head and neck cancer	Library02	40631	6273	35	Others	4.60886	14.1491	-9.34026
A253_GTCCAGACGAGTTGCGCCGG.CL200136256_L01	A-253	Head and neck cancer	Library02	40414	6230	35	Others	4.60653	13.7537	-9.85508
A253_GCAAGCTGCCCAACTCGTCG.CL200136256_L01	A-253	Head and neck cancer	Library02	40362	6408	35	Others	4.60597	13.8298	-9.61789
A253_CTTGACTCAAATACCGAGCT.CL200136256_L01	A-253	Head and neck cancer	Library02	40321	6073	35	Others	4.60553	14.3895	-9.30908
A253_AGAGACTCCGGCCTCCGGTC.CL200136256_L01	A-253	Head and neck cancer	Library02	40269	6284	35	Others	4.60497	14.2275	-9.75459
A253_GTGAGTCATACTTCGGCCGG.CL200136256_L01	A-253	Head and neck cancer	Library02	40274	5944	35	Others	4.60502	14.2659	-9.40108
A253_GTGTTATCCGGTAGTTCTAG.CL200136256_L01	A-253	Head and neck cancer	Library02	40012	6015	35	Others	4.60219	14.0003	-9.1937
A253_GTAGTACCGGCTTACCGGTG.CL200136256_L01	A-253	Head and neck cancer	Library02	40017	6266	35	Others	4.60224	13.7247	-9.59273
A253_AATATTATGGCTTCGATGGT.CL200136256_L01	A-253	Head and neck cancer	Library02	39981	5732	35	Others	4.60185	14.1975	-9.73229
A253_TCCTGGATCTATACTCCTAC.CL200136256_L01	A-253	Head and neck cancer	Library02	39883	6125	35	Others	4.60079	14.3221	-9.63295
A253_GCTATTACATTTGATATTCC.CL200136256_L01	A-253	Head and neck cancer	Library02	39691	6550	18	Others	4.59869	14.4301	-9.27125
A253_TATATCACACCTTCCGATAA.CL200136256_L01	A-253	Head and neck cancer	Library02	39621	6929	35	Others	4.59793	13.4812	-10.0434
A253_CCAGATATCTGTTCGCGCGC.CL200136256_L01	A-253	Head and neck cancer	Library02	39472	6051	35	Others	4.59629	14.455	-9.47846
A253_ATCTGAGATGTGCGGTTACG.CL200136256_L01	A-253	Head and neck cancer	Library02	38992	6164	35	Others	4.59098	13.6411	-9.83507
A253_ACCGCGGTAAGTACATAGGC.CL200136256_L01	A-253	Head and neck cancer	Library02	38900	5709	35	Others	4.58995	13.7599	-9.42616
A253_CGCGTGTAATAGCAAGCGAC.CL200136256_L01	A-253	Head and neck cancer	Library02	38545	6700	35	Others	4.58597	13.5895	-9.90041
A253_CTCGAGAGCAGCGTTAGATG.CL200136256_L01	A-253	Head and neck cancer	Library02	38532	6516	35	Others	4.58582	13.6407	-9.26827
A253_ATCTCGCTGCTTAACCGCGA.CL200136256_L01	A-253	Head and neck cancer	Library02	38482	6608	35	Others	4.58526	13.6832	-9.66139
A253_AGAGACTCCGCTTGCCTACA.CL200136256_L01	A-253	Head and neck cancer	Library02	38393	5806	35	Others	4.58425	14.0456	-9.19381
A253_AGCTGCCTTATAACAGCCAA.CL200136256_L01	A-253	Head and neck cancer	Library02	38404	6365	35	Others	4.58438	14.1518	-9.51398
A253_ATCTCGCTGCCATGCTGACT.CL200136256_L01	A-253	Head and neck cancer	Library02	38163	6581	35	Others	4.58164	13.5536	-9.99487
A253_ATCCTAATACCGAATATAGG.CL200136256_L01	A-253	Head and neck cancer	Library02	38137	5983	35	Others	4.58135	14.2772	-9.16812
A253_TTCAGTGCGGCTCGATTGGT.CL200136256_L01	A-253	Head and neck cancer	Library02	38086	6180	35	Others	4.58077	14.3403	-9.57052
A253_TTATCGATGGCGATTCCGGC.CL200136256_L01	A-253	Head and neck cancer	Library02	38060	6685	35	Others	4.58047	14.2034	-9.88449
A253_GTCAGGATCGCAAGCCTTAG.CL200136256_L01	A-253	Head and neck cancer	Library02	37280	6413	35	Others	4.57148	14.1204	-9.41696
A253_ATTGGTAATCGAAGACAGAC.CL200136256_L01	A-253	Head and neck cancer	Library02	37224	6522	35	Others	4.57082	14.0682	-9.55926
A253_TAGAAGGAGGAATCAGTGGA.CL200136256_L01	A-253	Head and neck cancer	Library02	37197	5995	35	Others	4.57051	14.191	-9.42512
A253_TGACTGTCAGGTTACCACAT.CL200136256_L01	A-253	Head and neck cancer	Library02	37181	6155	35	Others	4.57032	13.8895	-9.70417
A253_AATGGTACGCATTATCTAGC.CL200136256_L01	A-253	Head and neck cancer	Library02	36786	6081	35	Others	4.56568	13.7005	-9.91378
A253_GTGGAGCTACCAGCGAAGTC.CL200136256_L01	A-253	Head and neck cancer	Library02	36743	6118	35	Others	4.56517	13.8981	-9.75366
A253_GTTGCGCCGGGACCAGAATA.CL200136256_L01	A-253	Head and neck cancer	Library02	36733	6260	35	Others	4.56506	13.8167	-9.39453
A253_CGTCTGCTGATATGGCATAG.CL200136256_L01	A-253	Head and neck cancer	Library02	36716	5897	35	Others	4.56486	13.9974	-9.45322
A253_CCGGCTGATGCGCCTCTCGG.CL200136256_L01	A-253	Head and neck cancer	Library02	36395	6309	35	Others	4.56104	13.5982	-9.94195
A253_TAGGACAGCCGTCTCACAGT.CL200136256_L01	A-253	Head and neck cancer	Library02	36368	6375	35	Others	4.56072	13.4349	-10.0672
A253_GGCGGCATGACCGGTCACTA.CL200136256_L01	A-253	Head and neck cancer	Library02	36326	5892	35	Others	4.56022	13.7166	-9.95162
A253_TAGAAGACTCCACCGCTAGT.CL200136256_L01	A-253	Head and neck cancer	Library02	35848	6576	35	Others	4.55446	13.4868	-10.0346
A253_GGAGAATATAGTTGTCTGAC.CL200136256_L01	A-253	Head and neck cancer	Library02	35837	6136	35	Others	4.55433	13.733	-9.37509
A253_CAGAGTGCCACTGATACTTC.CL200136256_L01	A-253	Head and neck cancer	Library02	35806	5980	35	Others	4.55396	14.0834	-9.42157
A253_CTCCTCCTAACGCGAGTCGA.CL200136256_L01	A-253	Head and neck cancer	Library02	35750	5895	35	Others	4.55328	13.7889	-9.47371
A253_AATTCCAACCCTGCAGGATA.CL200136256_L01	A-253	Head and neck cancer	Library02	35721	5960	35	Others	4.55292	14.2988	-9.397
A253_ACTAACTTAAGCGGTGCAGA.CL200136256_L01	A-253	Head and neck cancer	Library02	35658	5512	35	Others	4.55216	13.85	-9.42362
A253_ACGAGACTTGACAGTCCACC.CL200136256_L01	A-253	Head and neck cancer	Library02	35071	6369	35	Others	4.54495	14.0438	-9.51272
A253_CAGGTATAAGACGGCCTGTA.CL200136256_L01	A-253	Head and neck cancer	Library02	34960	5277	35	Others	4.54357	13.8555	-9.46646
A253_CGACGGACGAGCCTCTGGCT.CL200136256_L01	A-253	Head and neck cancer	Library02	34893	5997	35	Others	4.54274	13.7143	-9.85522
A253_TGTAATCCATCTTCCTACAG.CL200136256_L01	A-253	Head and neck cancer	Library02	34762	5696	35	Others	4.5411	14.195	-9.7037
A253_ATCAGAGTCATTCTATCAGC.CL200136256_L01	A-253	Head and neck cancer	Library02	34694	4451	35	Others	4.54025	13.5497	-10.0197
A253_TAGCGCTTCGATGCGAGCGT.CL200136256_L01	A-253	Head and neck cancer	Library02	34429	5825	35	Others	4.53692	14.0321	-9.66149
A253_CGGTAGACACCATCAGTTGG.CL200136256_L01	A-253	Head and neck cancer	Library02	34379	6002	35	Others	4.53629	14.0609	-9.57446
A253_CCGATACTGAAGGTTAGGAG.CL200136256_L01	A-253	Head and neck cancer	Library02	34333	5674	35	Others	4.53571	13.5145	-10.0249
A253_TCATCGGATTGTCTACCTTC.CL200136256_L01	A-253	Head and neck cancer	Library02	34282	5595	35	Others	4.53507	14.1634	-9.55143
A253_AAGGTTGGCCAGGTTAGGAG.CL200136256_L01	A-253	Head and neck cancer	Library02	34189	5949	35	Others	4.53389	13.8117	-9.73406
A253_TCTGAACCGAGTCCAGACGA.CL200136256_L01	A-253	Head and neck cancer	Library02	33999	4993	35	Others	4.53147	13.5673	-9.99248
A253_CTACTAATAAGTGTCCATAC.CL200136256_L01	A-253	Head and neck cancer	Library02	34092	5736	35	Others	4.53265	13.8012	-9.34513
A253_AGGCTAGCTGCGCGAGTCGA.CL200136256_L01	A-253	Head and neck cancer	Library02	33435	5715	35	Others	4.5242	13.632	-9.91044
A253_GCGCAGCACCCTCTGTCTCC.CL200136256_L01	A-253	Head and neck cancer	Library02	33361	6611	35	Others	4.52324	14.0877	-9.40073
A253_TATAGAAGCTCGATACTAGC.CL200136256_L01	A-253	Head and neck cancer	Library02	33248	5599	35	Others	4.52177	14.3285	-9.22768
A253_CATACACTTGTGAGGTGGTT.CL200136256_L01	A-253	Head and neck cancer	Library02	33189	6225	35	Others	4.52099	13.6077	-9.86599
A253_CGACTTAGTGGCGTTAGATG.CL200136256_L01	A-253	Head and neck cancer	Library02	32880	5896	35	Others	4.51693	13.6169	-9.99305
A253_GACCGCTGACACATGCCTGT.CL200136256_L01	A-253	Head and neck cancer	Library02	32840	5457	35	Others	4.5164	14.0047	-9.81894
A253_ATTAAGATAATAGGCTCAGG.CL200136256_L01	A-253	Head and neck cancer	Library02	32827	5475	35	Others	4.51623	14.2626	-9.2128
A253_CACGGATCGAGCTGTGAGAC.CL200136256_L01	A-253	Head and neck cancer	Library02	32815	5909	35	Others	4.51607	13.6293	-9.83883
A253_TGTCGGAGTGCGTATTGCTC.CL200136256_L01	A-253	Head and neck cancer	Library02	32690	5264	35	Others	4.51441	14.0456	-9.52844
A253_TCTAATGACGTTCACTGGCG.CL200136256_L01	A-253	Head and neck cancer	Library02	32658	5749	35	Others	4.51399	13.6243	-9.62868
A253_TGAGGTGGTTCTCTGTCTCC.CL200136256_L01	A-253	Head and neck cancer	Library02	32642	6304	35	Others	4.51378	13.5481	-9.98003
A253_CTAAGCGTAAGTCGTCGATC.CL200136256_L01	A-253	Head and neck cancer	Library02	32588	5796	35	Others	4.51306	13.9278	-9.11578
A253_AAGACGTACCATCAGTTAAC.CL200136256_L01	A-253	Head and neck cancer	Library02	32517	5066	35	Others	4.51211	13.8258	-9.83146
A253_ACCGACTTCGCTGACCTGGT.CL200136256_L01	A-253	Head and neck cancer	Library02	32503	5396	35	Others	4.51192	13.926	-9.14555
A253_TCAGTACACGTTAACCGCGA.CL200136256_L01	A-253	Head and neck cancer	Library02	32393	5636	35	Others	4.51045	14.0253	-9.65775
A253_TTATTGTCGACCTGCTTAGT.CL200136256_L01	A-253	Head and neck cancer	Library02	32288	5892	35	Others	4.50904	13.5706	-10.0143
A253_GAGAACGCTATGTTCCAGAC.CL200136256_L01	A-253	Head and neck cancer	Library02	32200	5245	35	Others	4.50786	13.8423	-9.48755
A253_TGCTAAGCCGTACGTTATGG.CL200136256_L01	A-253	Head and neck cancer	Library02	32189	5596	35	Others	4.50771	13.9881	-9.64452
A253_CTTCTTCGTAGTAATACGTC.CL200136256_L01	A-253	Head and neck cancer	Library02	31975	5701	35	Others	4.50481	14.1199	-9.53907
A253_ACGTCCGCGTCGCGAGTCGA.CL200136256_L01	A-253	Head and neck cancer	Library02	31865	5250	35	Others	4.50331	14.0029	-9.40977
A253_CTCAACATGTGTGCGAACAT.CL200136256_L01	A-253	Head and neck cancer	Library02	31786	5261	35	Others	4.50224	14.026	-9.31399
A253_ATGGACGGAACCGAGCGATT.CL200136256_L01	A-253	Head and neck cancer	Library02	31692	5279	35	Others	4.50095	13.7504	-9.90646
A253_CATAGAATATCGCGAGTCGA.CL200136256_L01	A-253	Head and neck cancer	Library02	31684	4620	35	Others	4.50084	13.9269	-9.92386
A253_GCGGAGTGGAGGTTGGTAAC.CL200136256_L01	A-253	Head and neck cancer	Library02	31450	5722	35	Others	4.49762	14.311	-9.58236
A253_GACGGACAGCGCTTAGTCGG.CL200136256_L01	A-253	Head and neck cancer	Library02	31386	5342	35	Others	4.49674	13.4679	-10.1076
A253_CTAGGCCACGGACTCACCTT.CL200136256_L01	A-253	Head and neck cancer	Library02	31288	5780	35	Others	4.49538	14.426	-9.27151
A253_ATTGCTGGCGCATTCCGGCT.CL200136256_L01	A-253	Head and neck cancer	Library02	30970	5464	35	Others	4.49094	13.8216	-9.30364
A253_CCTGCCGCTAGGAGGTCCAA.CL200136256_L01	A-253	Head and neck cancer	Library02	30962	5334	35	Others	4.49083	13.6019	-9.90466
A253_GCTACAATCAATACTGAGGA.CL200136256_L01	A-253	Head and neck cancer	Library02	30969	5025	35	Others	4.49093	14.3558	-9.52141
A253_CACTGTGGAAGCTTAGTCGG.CL200136256_L01	A-253	Head and neck cancer	Library02	30824	5604	35	Others	4.48889	13.641	-9.97893
A253_GCTCTACATACGATACTAGC.CL200136256_L01	A-253	Head and neck cancer	Library02	30752	5583	35	Others	4.48787	14.4205	-9.32986
A253_TTCGGACACATTCGTAGCAC.CL200136256_L01	A-253	Head and neck cancer	Library02	30519	5592	35	Others	4.48457	13.8654	-9.62709
A253_GTGAAGTCGGGTTCGCGCGC.CL200136256_L01	A-253	Head and neck cancer	Library02	30403	6053	35	Others	4.48292	14.3181	-9.40611
A253_GGTATATGCCACATCATTGC.CL200136256_L01	A-253	Head and neck cancer	Library02	30360	5969	35	Others	4.4823	13.6648	-9.89013
A253_CGGACCTTGGGTAATACGTC.CL200136256_L01	A-253	Head and neck cancer	Library02	30293	6071	35	Others	4.48134	13.8949	-9.84036
A253_GGCACTGAGCATGATCATTA.CL200136256_L01	A-253	Head and neck cancer	Library02	30274	5565	35	Others	4.48107	14.149	-9.77713
A253_CCTCATGCCAGCCAGCACGT.CL200136256_L01	A-253	Head and neck cancer	Library02	30120	5401	35	Others	4.47885	14.289	-9.2929
A253_AATCAACTTGGGAGTACGTA.CL200136256_L01	A-253	Head and neck cancer	Library02	30063	5420	35	Others	4.47803	13.7518	-9.61644
A253_ACTTGGTGTCCTAGGCCACG.CL200136256_L01	A-253	Head and neck cancer	Library02	30024	6314	35	Others	4.47747	13.7665	-9.22858
A253_GCCGCACGCATACCATGACT.CL200136256_L01	A-253	Head and neck cancer	Library02	30035	5053	35	Others	4.47763	14.0681	-9.24499
A253_AGAATTCAGTACCAAGCCAG.CL200136256_L01	A-253	Head and neck cancer	Library02	29675	5900	35	Others	4.47239	13.5302	-9.99591
A253_CACTAGATTCAATTCGAAGG.CL200136256_L01	A-253	Head and neck cancer	Library02	29645	6029	35	Others	4.47195	13.8385	-9.55409
A253_GAGAGTCCGATACGGACTCT.CL200136256_L01	A-253	Head and neck cancer	Library02	29613	5391	35	Others	4.47148	14.2701	-9.65421
A253_ACAGAATGAAAGAGCGGCAA.CL200136256_L01	A-253	Head and neck cancer	Library02	29615	5094	35	Others	4.47151	13.928	-9.52216
A253_CTATCTCCGGATACTCCTAC.CL200136256_L01	A-253	Head and neck cancer	Library02	29360	5932	35	Others	4.46776	13.5149	-10.0289
A253_ACGTTCTAGCGTCAGTACCA.CL200136256_L01	A-253	Head and neck cancer	Library02	29208	5165	35	Others	4.4655	14.0396	-9.78121
A253_GCCAGTGACGCATTCCGGCT.CL200136256_L01	A-253	Head and neck cancer	Library02	29175	4547	35	Others	4.46501	14.0269	-9.19502
A253_AGACTTACGTTAACATAGCA.CL200136256_L01	A-253	Head and neck cancer	Library02	28816	5292	35	Others	4.45963	13.8953	-9.28237
A253_ATAGAGAGCCTACGTTATGG.CL200136256_L01	A-253	Head and neck cancer	Library02	28702	5623	35	Others	4.45791	13.4692	-10.0406
A253_AGCCGGACGCATGATCATTA.CL200136256_L01	A-253	Head and neck cancer	Library02	28463	4895	35	Others	4.45428	14.1635	-9.67377
A253_CGGACCTTGGCCATAAGGAG.CL200136256_L01	A-253	Head and neck cancer	Library02	28394	5850	35	Others	4.45323	13.8471	-9.75193
A253_TATGTATGGCTACGTTATGG.CL200136256_L01	A-253	Head and neck cancer	Library02	28380	5501	35	Others	4.45301	13.6841	-9.59976
A253_TTCTCCTGTACTAAGAGTCC.CL200136256_L01	A-253	Head and neck cancer	Library02	28226	4420	35	Others	4.45065	13.5038	-10.0777
A253_CGTACTTATTGCGGTGCAGA.CL200136256_L01	A-253	Head and neck cancer	Library02	28235	5461	35	Others	4.45079	13.6093	-9.8643
A253_CAGTGTATGCATGTCTGCCA.CL200136256_L01	A-253	Head and neck cancer	Library02	28129	4915	35	Others	4.44915	13.8214	-9.46295
A253_CTTCCTACAGCTCTGTCTCC.CL200136256_L01	A-253	Head and neck cancer	Library02	28114	5810	35	Others	4.44892	13.6765	-9.51593
A253_TGAAGCAACCGCTCTCGGTT.CL200136256_L01	A-253	Head and neck cancer	Library02	27903	5369	35	Others	4.44565	14.2086	-9.43115
A253_GGCACGTTCGAGTCGTCCTA.CL200136256_L01	A-253	Head and neck cancer	Library02	27656	5838	35	Others	4.44179	14.0795	-9.46864
A253_CCGCAGGAGCATCAGAGTCA.CL200136256_L01	A-253	Head and neck cancer	Library02	27643	4933	35	Others	4.44159	14.1431	-9.60608
A253_CCGATGAGCACGTTCAATAA.CL200136256_L01	A-253	Head and neck cancer	Library02	27570	6156	35	Others	4.44044	13.9805	-9.58436
A253_CGCACTGGATTTCGCATAAT.CL200136256_L01	A-253	Head and neck cancer	Library02	27433	4853	35	Others	4.43827	13.8727	-9.23001
A253_GGATATCTCCCTTGTAGCAT.CL200136256_L01	A-253	Head and neck cancer	Library02	27358	5274	35	Others	4.43708	13.4807	-10.0453
A253_GCGAATCGACGCGAACACGG.CL200136256_L01	A-253	Head and neck cancer	Library02	27278	5121	35	Others	4.43581	13.6625	-9.75491
A253_GCCGACGCATTCTGTTCATA.CL200136256_L01	A-253	Head and neck cancer	Library02	27243	5713	35	Others	4.43525	14.222	-9.45189
A253_GTTGTTCTCTGCTTAGATCT.CL200136256_L01	A-253	Head and neck cancer	Library02	27186	5172	35	Others	4.43435	14.2515	-9.49031
A253_TACGCTGACCTGACGTCCTT.CL200136256_L01	A-253	Head and neck cancer	Library02	27142	5267	35	Others	4.43364	13.7569	-9.92426
A253_GGAGTATTAAACTGCACAGG.CL200136256_L01	A-253	Head and neck cancer	Library02	27135	5102	35	Others	4.43353	14.0173	-9.23762
A253_GAGTCCGTAGTGGATTAGAC.CL200136256_L01	A-253	Head and neck cancer	Library02	27106	5618	35	Others	4.43307	13.4889	-10.0124
A253_CATCAGTTGGCGATCACGAT.CL200136256_L01	A-253	Head and neck cancer	Library02	27056	5478	35	Others	4.43226	13.8243	-9.69139
A253_AACAGCATAGGCTCTCGGTT.CL200136256_L01	A-253	Head and neck cancer	Library02	27035	5554	35	Others	4.43193	13.6961	-9.7676
A253_GTTGATGGTCAGATTGAGAG.CL200136256_L01	A-253	Head and neck cancer	Library02	26918	5576	35	Others	4.43004	14.022	-9.38347
A253_ACGGCACTCCTCCTGGTCGG.CL200136256_L01	A-253	Head and neck cancer	Library02	26914	5557	35	Others	4.42998	13.9389	-9.86142
A253_AGATCTTGAGGACCAGAATA.CL200136256_L01	A-253	Head and neck cancer	Library02	26632	5310	35	Others	4.4254	14.0343	-9.32948
A253_GATCGTCGACAAGCGCCGTA.CL200136256_L01	A-253	Head and neck cancer	Library02	26523	5448	35	Others	4.42362	13.7312	-9.42323
A549_CTCACAGCGGACATCATTGC.DP8400012333TL_L01_13	A549	Lung cancer	Library03	72529	7811	0	Others	4.86051	-11.0224	0.809717
A549_CGCGACGAGGCGATATGTGC.DP8400012333TL_L01_13	A549	Lung cancer	Library03	64112	8347	0	Others	4.80694	-12.4955	1.02193
A549_ATAGGAGTCTCGCCTCTCGG.DP8400012333TL_L01_13	A549	Lung cancer	Library03	58646	7901	0	Others	4.76824	-11.476	0.276932
A549_CAGGAACGAGATCCACTAAG.DP8400012333TL_L01_13	A549	Lung cancer	Library03	58032	7990	0	Others	4.76367	-12.2196	1.27685
A549_CGCCTCTCGGGCTGCTCTTC.DP8400012333TL_L01_13	A549	Lung cancer	Library03	56863	8718	0	Others	4.75483	-11.8828	0.77499
A549_TGCAAGATACCGTTCGATGG.DP8400012333TL_L01_13	A549	Lung cancer	Library03	59305	7608	0	Others	4.77309	-11.3221	1.41226
A549_TTCGCATAATCTTCCGATAA.DP8400012333TL_L01_13	A549	Lung cancer	Library03	55662	8431	0	Others	4.74556	-11.5039	-0.732366
A549_CAGATTCAACTTCGTAGCAC.DP8400012333TL_L01_13	A549	Lung cancer	Library03	50653	8006	0	Others	4.70461	-12.2955	1.36238
A549_CTGATACTTCGACTCTCCAA.DP8400012333TL_L01_13	A549	Lung cancer	Library03	55944	8056	0	Others	4.74775	-12.3983	1.11244
A549_CGAGGAGTCAGATGAGAGGT.DP8400012333TL_L01_13	A549	Lung cancer	Library03	58329	6507	0	Others	4.76588	-10.7889	0.0207582
A549_TTCCACTACACCTTAAGGCT.DP8400012333TL_L01_13	A549	Lung cancer	Library03	53593	7871	0	Others	4.72911	-11.8102	1.44375
A549_AAGTCGATCCCTAGTGTAAC.DP8400012333TL_L01_13	A549	Lung cancer	Library03	54430	7999	0	Others	4.73584	-12.3663	1.32844
A549_CAAGAGGTCAATCCACTAAG.DP8400012333TL_L01_13	A549	Lung cancer	Library03	55221	7823	0	Others	4.7421	-12.005	0.928328
A549_AGGAACCACTGTAATTGACA.DP8400012333TL_L01_13	A549	Lung cancer	Library03	54408	7368	0	Others	4.73566	-11.7523	1.67148
A549_TAGTTAGACGATTAAGATAA.DP8400012333TL_L01_13	A549	Lung cancer	Library03	51614	7541	0	Others	4.71277	-11.9049	0.473692
A549_CGACATCACATTGACATCTC.DP8400012333TL_L01_13	A549	Lung cancer	Library03	46437	7839	0	Others	4.66686	-12.2925	1.11611
A549_GCGCTGTGCCAATCTACAAG.DP8400012333TL_L01_13	A549	Lung cancer	Library03	50388	7827	0	Others	4.70233	-11.2627	0.364379
A549_GCCGCAATAGGCTCAGCTGG.DP8400012333TL_L01_13	A549	Lung cancer	Library03	50329	8060	0	Others	4.70182	-11.0396	0.30039
A549_GGTTACAGTATCTTCATCTC.DP8400012333TL_L01_13	A549	Lung cancer	Library03	50641	7564	0	Others	4.7045	-12.2637	1.36561
A549_ACGTAATCCTAAGTAAGCGT.DP8400012333TL_L01_13	A549	Lung cancer	Library03	50555	7584	0	Others	4.70376	-12.1808	0.749941
A549_AGGAACGGACGATTGATGGC.DP8400012333TL_L01_13	A549	Lung cancer	Library03	52388	7478	0	Others	4.71923	-11.7894	1.41062
A549_ACCTGATCCGACCAATCTAA.DP8400012333TL_L01_13	A549	Lung cancer	Library03	48672	7911	0	Others	4.68728	-12.1483	0.93518
A549_AGGCTAGCTGTATAGAAGCT.DP8400012333TL_L01_13	A549	Lung cancer	Library03	49556	7449	0	Others	4.6951	-11.8819	1.31713
A549_CTGAACCACAATCGGACAAG.DP8400012333TL_L01_13	A549	Lung cancer	Library03	50484	7597	0	Others	4.70315	-11.936	1.33065
A549_GGTTAGTGGCGTCGTCGATC.DP8400012333TL_L01_13	A549	Lung cancer	Library03	43382	7399	0	Others	4.63731	-12.3903	0.10836
A549_ATTAGCGGCTCTTGACTCAA.DP8400012333TL_L01_13	A549	Lung cancer	Library03	48524	7487	0	Others	4.68596	-11.9921	1.47621
A549_CTTCGGCCGGTTCTCCTGTA.DP8400012333TL_L01_13	A549	Lung cancer	Library03	48641	7682	0	Others	4.687	-11.6405	1.37472
A549_TCAACGAACCTATGGCATAG.DP8400012333TL_L01_13	A549	Lung cancer	Library03	48276	7264	0	Others	4.68373	-12.0272	1.21611
A549_CACGTACCAAACCTCTCCTG.DP8400012333TL_L01_13	A549	Lung cancer	Library03	46573	8008	0	Others	4.66813	-11.8839	0.608944
A549_CAGCTAATGCTCCTCGTGCG.DP8400012333TL_L01_13	A549	Lung cancer	Library03	46898	7930	0	Others	4.67115	-12.0866	0.323896
A549_AGAGACTCCGACGCCTCAGT.DP8400012333TL_L01_13	A549	Lung cancer	Library03	47591	7561	0	Others	4.67752	-12.0572	1.09026
A549_GACGTGGCCGAAGGAATGTA.DP8400012333TL_L01_13	A549	Lung cancer	Library03	47734	7493	0	Others	4.67883	-12.0393	1.14868
A549_AGACTGGAGCGCTGCTCTTC.DP8400012333TL_L01_13	A549	Lung cancer	Library03	47443	7690	0	Others	4.67617	-12.3041	0.804284
A549_CGAATCGCAGTGTAAGAGCT.DP8400012333TL_L01_13	A549	Lung cancer	Library03	48522	7399	0	Others	4.68594	-11.5705	1.55631
A549_TTAACGTAGGATCAGTTAAC.DP8400012333TL_L01_13	A549	Lung cancer	Library03	48515	7112	0	Others	4.68588	-11.6324	1.57754
A549_GGAATGCCACCTCTCCATAG.DP8400012333TL_L01_13	A549	Lung cancer	Library03	46272	7430	0	Others	4.66532	-12.0809	1.31401
A549_CATCATGACCTTAATTGCTC.DP8400012333TL_L01_13	A549	Lung cancer	Library03	47020	7291	0	Others	4.67228	-11.9083	1.47643
A549_GGCACTGAGCGCCAGCTTCG.DP8400012333TL_L01_13	A549	Lung cancer	Library03	45073	7710	0	Others	4.65392	-11.8543	0.711112
A549_CTATCACTAGCTTCTTCGTA.DP8400012333TL_L01_13	A549	Lung cancer	Library03	47084	7725	0	Others	4.67287	-12.2691	0.885227
A549_AGAGAGTCGCCGATTCCGGC.DP8400012333TL_L01_13	A549	Lung cancer	Library03	45883	7413	0	Others	4.66165	-10.8197	0.449111
A549_CGTTCAATAATCTGTTCATA.DP8400012333TL_L01_13	A549	Lung cancer	Library03	44616	7430	0	Others	4.64949	-11.2859	-0.669164
A549_GCCTCTCAACCGTTCGATGG.DP8400012333TL_L01_13	A549	Lung cancer	Library03	43350	7662	0	Others	4.63699	-12.4966	1.09545
A549_TACGTTATGGATTCCGCTCA.DP8400012333TL_L01_13	A549	Lung cancer	Library03	45781	7383	0	Others	4.66069	-11.6196	-1.09337
A549_GACCTGCGCGATACTGAGGA.DP8400012333TL_L01_13	A549	Lung cancer	Library03	46510	6781	0	Others	4.66755	-11.7765	0.592385
A549_GCGAACACGGCTAAGAGTCC.DP8400012333TL_L01_13	A549	Lung cancer	Library03	46632	7556	0	Others	4.66868	-11.1153	1.20778
A549_GCGAACACGGAGAATTCAGT.DP8400012333TL_L01_13	A549	Lung cancer	Library03	43885	7749	0	Others	4.64232	-12.3447	0.354107
A549_CGATAGTACGTGCAAGATAC.DP8400012333TL_L01_13	A549	Lung cancer	Library03	46726	7244	0	Others	4.66956	-11.5156	1.57868
A549_CTTGACCGGTCACTCAGTCA.DP8400012333TL_L01_13	A549	Lung cancer	Library03	45012	7608	0	Others	4.65333	-11.0617	1.09326
A549_CTCACAGCGGATAGAGAGCC.DP8400012333TL_L01_13	A549	Lung cancer	Library03	44329	7517	0	Others	4.64669	-11.7412	0.407484
A549_CGCACTCACCTATCGCGCCA.DP8400012333TL_L01_13	A549	Lung cancer	Library03	45750	7325	0	Others	4.66039	-12.2321	1.00988
A549_ACCTGATCCGAACTTGCACC.DP8400012333TL_L01_13	A549	Lung cancer	Library03	43366	7509	0	Others	4.63715	-12.4817	0.769777
A549_CATAGTATTACATATTAGGA.DP8400012333TL_L01_13	A549	Lung cancer	Library03	43211	7496	0	Others	4.63559	-12.1706	1.07197
A549_GCGGTGCAGACTGCAGGATA.DP8400012333TL_L01_13	A549	Lung cancer	Library03	41976	7550	0	Others	4.623	-12.437	-0.0136993
A549_AATACCTTCCTACCATGACT.DP8400012333TL_L01_13	A549	Lung cancer	Library03	45936	6833	0	Others	4.66215	-11.8967	1.20701
A549_GGTGTTATAACTATCACTAG.DP8400012333TL_L01_13	A549	Lung cancer	Library03	44642	7326	0	Others	4.64974	-12.053	0.82158
A549_CAGAGTGCCAGTTGTTCTCT.DP8400012333TL_L01_13	A549	Lung cancer	Library03	44937	7439	0	Others	4.6526	-11.4533	-0.575304
A549_TCCGTCAACGTTGATATTCC.DP8400012333TL_L01_13	A549	Lung cancer	Library03	44651	7286	0	Others	4.64983	-12.0584	1.10228
A549_TGCTAAGCCGTAGTTAGACG.DP8400012333TL_L01_13	A549	Lung cancer	Library03	44454	7166	0	Others	4.64791	-11.7523	0.729814
A549_CCAATTCATCGTCAGTACCA.DP8400012333TL_L01_13	A549	Lung cancer	Library03	45690	6487	0	Others	4.65982	-10.911	1.3383
A549_GTGACCTAACCTAGACACTT.DP8400012333TL_L01_13	A549	Lung cancer	Library03	44099	7184	0	Others	4.64443	-10.8108	0.235378
A549_GTTAACAACTGATGAGAGGT.DP8400012333TL_L01_13	A549	Lung cancer	Library03	43827	7468	0	Others	4.64174	-11.4133	0.11312
A549_ACGCATAGTGGATGAGAGGT.DP8400012333TL_L01_13	A549	Lung cancer	Library03	44749	7184	0	Others	4.65078	-11.0735	0.246005
A549_TACAGCATCAAGCGATCCAT.DP8400012333TL_L01_13	A549	Lung cancer	Library03	43725	7521	0	Others	4.64073	-12.1757	-0.182705
A549_CCACGCTGTGAGATTGAGAG.DP8400012333TL_L01_13	A549	Lung cancer	Library03	42574	7486	0	Others	4.62914	-12.064	0.485049
A549_GCGTATAATCCTGCAGGATA.DP8400012333TL_L01_13	A549	Lung cancer	Library03	42318	7354	0	Others	4.62653	-11.7603	0.91506
A549_CATATTAGGAGCTCTCGGTT.DP8400012333TL_L01_13	A549	Lung cancer	Library03	41517	7474	0	Others	4.61823	-11.7542	0.645481
A549_GCCTGGAAGCCTTCCATCCT.DP8400012333TL_L01_13	A549	Lung cancer	Library03	39062	7487	0	Others	4.59175	-12.269	0.513613
A549_CACCTCCAATAGACCGATCG.DP8400012333TL_L01_13	A549	Lung cancer	Library03	43042	7380	0	Others	4.63389	-11.4485	0.804091
A549_AGGCATACTCCCTTAAGGCT.DP8400012333TL_L01_13	A549	Lung cancer	Library03	42736	7397	0	Others	4.63079	-12.1345	-0.110447
A549_CAGCCAGACGTCAGATAGAT.DP8400012333TL_L01_13	A549	Lung cancer	Library03	42166	7180	0	Others	4.62496	-11.8235	0.554337
A549_TTCCAATAACGACTTACTCT.DP8400012333TL_L01_13	A549	Lung cancer	Library03	42120	7242	0	Others	4.62449	-12.0551	-0.211884
A549_CGACCACTGAGAGACAACGG.DP8400012333TL_L01_13	A549	Lung cancer	Library03	43219	7217	0	Others	4.63567	-11.6463	1.26336
A549_CTATGTCGCGCGATAAGCAC.DP8400012333TL_L01_13	A549	Lung cancer	Library03	42444	6861	0	Others	4.62782	-12.081	1.56815
A549_AGCTTAGAGTATCAGTTAAC.DP8400012333TL_L01_13	A549	Lung cancer	Library03	42907	7163	0	Others	4.63253	-11.2948	1.57158
A549_ACCGAGTTGCTTCTCACTCC.DP8400012333TL_L01_13	A549	Lung cancer	Library03	40257	7564	0	Others	4.60484	-11.6479	0.358157
A549_CACGCATGCATGTGTGTAAC.DP8400012333TL_L01_13	A549	Lung cancer	Library03	41028	6962	0	Others	4.61308	-11.9639	0.857174
A549_TACGAAGTGCTACAGTACGC.DP8400012333TL_L01_13	A549	Lung cancer	Library03	43050	6996	0	Others	4.63397	-11.5657	1.48127
A549_AAGACGTACCCTCACTGTAG.DP8400012333TL_L01_13	A549	Lung cancer	Library03	41336	7344	0	Others	4.61633	-11.8634	0.460203
A549_CATATTAGGAGCACTTCACG.DP8400012333TL_L01_13	A549	Lung cancer	Library03	40777	7326	0	Others	4.61042	-11.3083	0.599072
A549_TTGATCTTAACGCCTCTCGG.DP8400012333TL_L01_13	A549	Lung cancer	Library03	41606	7273	0	Others	4.61916	-11.8203	0.588184
A549_GGATGTGCTACTCTGTCTCC.DP8400012333TL_L01_13	A549	Lung cancer	Library03	40773	7605	0	Others	4.61037	-11.3749	-0.0844517
A549_AAGGAGCTGGACCAAGCCAG.DP8400012333TL_L01_13	A549	Lung cancer	Library03	42379	7407	0	Others	4.62715	-11.5605	0.379868
A549_ACGTTAGCACGGCTCCAAGC.DP8400012333TL_L01_13	A549	Lung cancer	Library03	41088	7261	0	Others	4.61372	-11.256	1.34291
A549_TCACTGCTTCCCACTGGATT.DP8400012333TL_L01_13	A549	Lung cancer	Library03	40052	7364	0	Others	4.60262	-11.4834	0.17003
A549_GCGAACACGGTCTAATGACG.DP8400012333TL_L01_13	A549	Lung cancer	Library03	41054	6917	0	Others	4.61336	-11.0344	0.738588
A549_ACGACTATTAGCCGGTTGTA.DP8400012333TL_L01_13	A549	Lung cancer	Library03	43827	6706	0	Others	4.64174	-11.137	0.817909
A549_GGAGCTATGGCTCTAAGCAT.DP8400012333TL_L01_13	A549	Lung cancer	Library03	38395	7426	0	Others	4.58427	-12.313	0.960072
A549_CCTGTTAATGTAACAGCCAA.DP8400012333TL_L01_13	A549	Lung cancer	Library03	37531	7316	0	Others	4.57439	-12.4394	1.00078
A549_TCACGAATCCATGGAAGGCC.DP8400012333TL_L01_13	A549	Lung cancer	Library03	43047	6083	0	Others	4.63394	-10.8355	-0.528091
A549_CGCGAGTCGAGATATAGCGG.DP8400012333TL_L01_13	A549	Lung cancer	Library03	41280	7216	0	Others	4.61574	-11.0765	1.26894
A549_GACGTCAATGTATATGCGTT.DP8400012333TL_L01_13	A549	Lung cancer	Library03	41157	6971	0	Others	4.61444	-12.1361	1.56934
A549_CGGCAGAGTCTCTTCATCTC.DP8400012333TL_L01_13	A549	Lung cancer	Library03	41695	7130	0	Others	4.62008	-11.6641	1.34412
A549_ATGACGGATACCACTGGATT.DP8400012333TL_L01_13	A549	Lung cancer	Library03	41753	6929	0	Others	4.62069	-11.7243	1.65959
A549_ACCTACGGCGCTCAACATGT.DP8400012333TL_L01_13	A549	Lung cancer	Library03	40712	7484	0	Others	4.60972	-12.5311	0.687716
A549_GACCTGCGCGATCCACTAAG.DP8400012333TL_L01_13	A549	Lung cancer	Library03	39018	7194	0	Others	4.59127	-11.7598	0.410114
A549_CCTGATCGCACGATCACGAT.DP8400012333TL_L01_13	A549	Lung cancer	Library03	41615	7056	0	Others	4.61925	-11.394	0.858627
A549_CGAATATAGGACATCATTGC.DP8400012333TL_L01_13	A549	Lung cancer	Library03	39596	7782	0	Others	4.59765	-11.3014	-0.698564
A549_GTGCTAAGAAAATAATGCAC.DP8400012333TL_L01_13	A549	Lung cancer	Library03	41362	6902	0	Others	4.6166	-12.0699	0.982535
A549_CGTATTGCTCAATAATGCAC.DP8400012333TL_L01_13	A549	Lung cancer	Library03	39408	7113	0	Others	4.59558	-11.0273	0.419889
A549_CTTCACGTTAGCTCTCGGTT.DP8400012333TL_L01_13	A549	Lung cancer	Library03	40449	7014	0	Others	4.60691	-12.295	1.26996
A549_CTGAGACGGCGTTGGATCCT.DP8400012333TL_L01_13	A549	Lung cancer	Library03	41216	6901	0	Others	4.61507	-12.1137	0.656145
A549_AACCTTGCGGGACTGTTCCT.DP8400012333TL_L01_13	A549	Lung cancer	Library03	40133	7302	0	Others	4.6035	-12.2966	0.777441
A549_AGTTCACTCACTTCTTCGTA.DP8400012333TL_L01_13	A549	Lung cancer	Library03	40994	7312	0	Others	4.61272	-11.4386	0.178315
A549_CTCTATGCTATACAGTACGC.DP8400012333TL_L01_13	A549	Lung cancer	Library03	39025	7130	0	Others	4.59134	-11.9289	0.498329
A549_AGTAGTTACGATATTCTCAC.DP8400012333TL_L01_13	A549	Lung cancer	Library03	41399	6591	0	Others	4.61699	-11.479	0.040197
A549_GCTAGTAGAAGACTTACTCT.DP8400012333TL_L01_13	A549	Lung cancer	Library03	37324	7155	0	Others	4.57199	-12.1165	1.31573
A549_TCTACGGTAAGGTTGGTAAC.DP8400012333TL_L01_13	A549	Lung cancer	Library03	40561	7003	0	Others	4.60811	-11.4904	1.05149
A549_CGAAGACAAGGAACGAATTC.DP8400012333TL_L01_13	A549	Lung cancer	Library03	41538	6221	0	Others	4.61845	-11.0412	1.4106
A549_CGCGCATACGCCTGCGAACA.DP8400012333TL_L01_13	A549	Lung cancer	Library03	39852	7260	0	Others	4.60045	-11.3095	1.10459
A549_GACTGGACGAGAACGAATTC.DP8400012333TL_L01_13	A549	Lung cancer	Library03	41432	6165	0	Others	4.61734	-11.6151	1.10508
A549_TCCTGCGAGAATAACATACG.DP8400012333TL_L01_13	A549	Lung cancer	Library03	40487	7118	0	Others	4.60732	-11.5343	1.30117
A549_CAGGACATACAGAGAGTCGC.DP8400012333TL_L01_13	A549	Lung cancer	Library03	40877	6441	0	Others	4.61148	-11.0895	-0.202772
A549_TCGATATCCTTCTTCATCTC.DP8400012333TL_L01_13	A549	Lung cancer	Library03	36441	7174	0	Others	4.56159	-12.3644	1.24762
A549_AGTAAGCTCTCCTGCTTAGT.DP8400012333TL_L01_13	A549	Lung cancer	Library03	37352	7033	0	Others	4.57231	-12.0217	1.13981
A549_ACAGAACCGTAACCTTGCGG.DP8400012333TL_L01_13	A549	Lung cancer	Library03	41239	6909	0	Others	4.61531	-11.7515	0.871701
A549_CCTCATGCCACTCAACATGT.DP8400012333TL_L01_13	A549	Lung cancer	Library03	39441	7329	0	Others	4.59595	-11.2257	0.123897
A549_CACGTACCAATTCTCACTCC.DP8400012333TL_L01_13	A549	Lung cancer	Library03	36927	7209	0	Others	4.56734	-11.8131	0.471621
A549_AGGCAGTTCCAACTTGCACC.DP8400012333TL_L01_13	A549	Lung cancer	Library03	39128	7234	0	Others	4.59249	-12.006	0.632224
A549_CAGAGTGCCAGGCTCCAAGC.DP8400012333TL_L01_13	A549	Lung cancer	Library03	41604	6223	0	Others	4.61914	-10.9654	1.24254
A549_GTTAAGGTGAGTTCGCGCGC.DP8400012333TL_L01_13	A549	Lung cancer	Library03	40224	6712	0	Others	4.60449	-11.6855	1.42951
A549_GCCGTCGAGAAGTTGTCGAA.DP8400012333TL_L01_13	A549	Lung cancer	Library03	40342	6661	0	Others	4.60576	-11.6621	0.432374
A549_CTCAAGGACATGTGTAGCCG.DP8400012333TL_L01_13	A549	Lung cancer	Library03	38894	7013	0	Others	4.58988	-12.138	1.08233
A549_AGGTATAGACAACGAGTATT.DP8400012333TL_L01_13	A549	Lung cancer	Library03	41128	6460	0	Others	4.61414	-11.2018	0.604026
A549_GCACTTCACGTCTTCATCTC.DP8400012333TL_L01_13	A549	Lung cancer	Library03	36470	7053	0	Others	4.56194	-12.3767	-0.0655724
A549_CTCACAGCGGGCTCTCGGTT.DP8400012333TL_L01_13	A549	Lung cancer	Library03	40080	6971	0	Others	4.60293	-12.4891	0.936296
A549_ACTAACTTAAGCCAGCTTCG.DP8400012333TL_L01_13	A549	Lung cancer	Library03	39519	7494	0	Others	4.59681	-11.0817	0.18339
A549_TTGATCTTAATACGTTATGG.DP8400012333TL_L01_13	A549	Lung cancer	Library03	40070	6848	0	Others	4.60282	-11.9193	1.54977
A549_CCTGAATTCTATACTGAGGA.DP8400012333TL_L01_13	A549	Lung cancer	Library03	40886	6682	0	Others	4.61157	-11.5102	0.968383
A549_CCAATTCATCGTGGACAGGA.DP8400012333TL_L01_13	A549	Lung cancer	Library03	39563	6887	0	Others	4.59729	-10.8357	0.646038
A549_TGAGGTGGTTTGTGTGTAAC.DP8400012333TL_L01_13	A549	Lung cancer	Library03	39242	6814	0	Others	4.59375	-12.3982	0.972793
A549_GGAGTGACCTGCTGCTCTTC.DP8400012333TL_L01_13	A549	Lung cancer	Library03	39742	6716	0	Others	4.59925	-11.5097	0.864866
A549_CTATCGCTGATAATCGGTGC.DP8400012333TL_L01_13	A549	Lung cancer	Library03	39022	6904	0	Others	4.59131	-11.9191	0.935356
A549_TCCTAACAATAGAGAGTCGC.DP8400012333TL_L01_13	A549	Lung cancer	Library03	38475	7144	0	Others	4.58518	-11.6261	-0.140788
A549_GGTGAGGTGCCCATCGTGAC.DP8400012333TL_L01_13	A549	Lung cancer	Library03	40691	6307	0	Others	4.6095	-11.2827	1.15319
A549_AGCGATCCATCTAGGCCACG.DP8400012333TL_L01_13	A549	Lung cancer	Library03	37251	6923	0	Others	4.57114	-12.0802	0.597956
A549_GAGGTGCCGCAGAGCGGCAA.DP8400012333TL_L01_13	A549	Lung cancer	Library03	33696	7005	0	Others	4.52758	-12.6496	0.0149587
A549_TCATCGGATTCGATATGTGC.DP8400012333TL_L01_13	A549	Lung cancer	Library03	39562	6784	0	Others	4.59728	-12.1862	0.22911
A549_GTGGACAGGATTGATCTTAA.DP8400012333TL_L01_13	A549	Lung cancer	Library03	37453	6816	0	Others	4.57349	-12.5802	0.742875
A549_ATGTAATTCCTGCGGTTACG.DP8400012333TL_L01_13	A549	Lung cancer	Library03	39928	6705	0	Others	4.60128	-11.7429	1.59576
A549_CTCAACATGTTCTTCATCTC.DP8400012333TL_L01_13	A549	Lung cancer	Library03	37613	6570	0	Others	4.57534	-11.8526	1.76602
A549_CAAGAGGTCAATTAAGATAA.DP8400012333TL_L01_13	A549	Lung cancer	Library03	38902	7203	0	Others	4.58997	-11.8284	-0.0308961
A549_GGAGCTATGGCTTCGATGGT.DP8400012333TL_L01_13	A549	Lung cancer	Library03	36272	6819	0	Others	4.55957	-11.8792	1.13064
A549_CTGGTTCGAGGATGAGAGGT.DP8400012333TL_L01_13	A549	Lung cancer	Library03	38979	7098	0	Others	4.59083	-12.3283	0.571881
A549_GGAGCAACAGGACCGTCTCT.DP8400012333TL_L01_13	A549	Lung cancer	Library03	38542	6912	0	Others	4.58593	-12.3353	0.0131121
A549_GCCTGGAAGCCTCGCAGGTC.DP8400012333TL_L01_13	A549	Lung cancer	Library03	39847	6189	0	Others	4.6004	-10.9833	0.410818
A549_GCGTATGCGGCATTCCGGCT.DP8400012333TL_L01_13	A549	Lung cancer	Library03	39218	6590	0	Others	4.59349	-11.3483	1.35755
A549_CCAGAATTAGTTAATTGCTC.DP8400012333TL_L01_13	A549	Lung cancer	Library03	39474	6589	0	Others	4.59631	-11.8712	0.141887
A549_AACACCTGATATAGCTGGAT.DP8400012333TL_L01_13	A549	Lung cancer	Library03	37213	7089	0	Others	4.57069	-12.0885	1.28817
A549_TTATAGTAATCTCACAGCGG.DP8400012333TL_L01_13	A549	Lung cancer	Library03	37953	6836	0	Others	4.57925	-12.0825	1.44554
A549_TTAATTGCTCCTATCGCCTT.DP8400012333TL_L01_13	A549	Lung cancer	Library03	37981	7001	0	Others	4.57957	-12.2142	1.30785
A549_ACAGTCGGATGTTGTTCTCT.DP8400012333TL_L01_13	A549	Lung cancer	Library03	37382	7045	0	Others	4.57266	-11.5914	0.737046
A549_ACGCATTGCATCCTGATCAA.DP8400012333TL_L01_13	A549	Lung cancer	Library03	36817	7115	0	Others	4.56605	-12.1538	1.30661
A549_AGAAGCGTATACCAATCTAA.DP8400012333TL_L01_13	A549	Lung cancer	Library03	37073	7125	0	Others	4.56906	-11.386	0.0851353
A549_GGCACTTCCAACAGTCCACC.DP8400012333TL_L01_13	A549	Lung cancer	Library03	38752	6708	0	Others	4.58829	-12.5396	0.331776
A549_AGCCGCTCTAAAGTTGGAGG.DP8400012333TL_L01_13	A549	Lung cancer	Library03	38594	7129	0	Others	4.58652	-11.0843	0.678198
A549_CTTGACCGGTGCAACTATTG.DP8400012333TL_L01_13	A549	Lung cancer	Library03	39498	7026	0	Others	4.59658	-11.2392	1.33554
A549_CATTCACACAAAGGATTGAT.DP8400012333TL_L01_13	A549	Lung cancer	Library03	39278	6648	0	Others	4.59415	-11.3693	1.06903
A549_ACCTGAACTACTTGCCTACA.DP8400012333TL_L01_13	A549	Lung cancer	Library03	37605	7394	0	Others	4.57525	-10.9407	-0.0364301
A549_AGAGCAGCGGCTATCACTAG.DP8400012333TL_L01_13	A549	Lung cancer	Library03	38895	6978	0	Others	4.58989	-11.9876	0.211027
A549_GTCGGACCTCGAACGAATTC.DP8400012333TL_L01_13	A549	Lung cancer	Library03	37949	6452	0	Others	4.5792	-11.1533	-0.355447
A549_CGAATCGCAGACATGCCTGT.DP8400012333TL_L01_13	A549	Lung cancer	Library03	37820	6493	0	Others	4.57772	-11.2336	-0.396818
A549_CTCCACCATAATGGAAGGCC.DP8400012333TL_L01_13	A549	Lung cancer	Library03	37409	7096	0	Others	4.57298	-10.9081	0.181459
A549_TCAGTACACGAAGTTCGACC.DP8400012333TL_L01_13	A549	Lung cancer	Library03	37642	7084	0	Others	4.57567	-12.0133	0.898431
A549_CCGAGACGTACGATAAGCAC.DP8400012333TL_L01_13	A549	Lung cancer	Library03	38253	6830	0	Others	4.58267	-10.89	0.859605
A549_CCTAGGTACCCCACTGGATT.DP8400012333TL_L01_13	A549	Lung cancer	Library03	37796	7100	0	Others	4.57745	-11.0304	-0.181678
A549_GCGTACAACTTCAATGGTGG.DP8400012333TL_L01_13	A549	Lung cancer	Library03	38929	6705	0	Others	4.59027	-11.5928	0.53303
A549_CATTCACACATGTTCCAGAC.DP8400012333TL_L01_13	A549	Lung cancer	Library03	38667	6268	0	Others	4.58734	-11.786	1.74532
A549_ACACGAGAATGACCGTCTCT.DP8400012333TL_L01_13	A549	Lung cancer	Library03	36848	7119	0	Others	4.56641	-11.4767	0.639108
A549_CAGGCTAAGAGACTCACCTT.DP8400012333TL_L01_13	A549	Lung cancer	Library03	35179	7174	0	Others	4.54628	-11.3135	0.961845
A549_CCACGCTGTGTGTGTGTAAC.DP8400012333TL_L01_13	A549	Lung cancer	Library03	37945	6918	0	Others	4.57915	-12.1551	1.38113
A549_CTGCACTCTGTCGCATCTTG.DP8400012333TL_L01_13	A549	Lung cancer	Library03	36536	7258	0	Others	4.56272	-12.2134	0.194014
A549_GCGCAGCACCCCATAAGGAG.DP8400012333TL_L01_13	A549	Lung cancer	Library03	36900	6984	0	Others	4.56703	-12.3644	0.818921
A549_ACCTGATCCGGTAACGACGC.DP8400012333TL_L01_13	A549	Lung cancer	Library03	37847	6905	0	Others	4.57803	-11.169	0.994759
A549_CTCCGGATTCCTCGATTGGT.DP8400012333TL_L01_13	A549	Lung cancer	Library03	36535	6941	0	Others	4.56271	-11.9741	1.30139
A549_CACGGAGACCAGTGGACACC.DP8400012333TL_L01_13	A549	Lung cancer	Library03	38438	6633	0	Others	4.58476	-11.7016	1.06678
A549_AGCTATGCTTGACGAAGACT.DP8400012333TL_L01_13	A549	Lung cancer	Library03	38418	6657	0	Others	4.58453	-12.0246	1.04111
A549_GAATTAGAAGGTGTGAAGTT.DP8400012333TL_L01_13	A549	Lung cancer	Library03	37083	6952	0	Others	4.56917	-11.9065	1.08316
A549_GCCGGTAGCGACAGTCCACC.DP8400012333TL_L01_13	A549	Lung cancer	Library03	36317	6769	0	Others	4.56011	-12.3954	0.878813
A549_TAGTTGTCACATACCGAGCT.DP8400012333TL_L01_13	A549	Lung cancer	Library03	37217	6909	0	Others	4.57074	-12.2341	0.180186
A549_CACGCATGCAAATTCCAACC.DP8400012333TL_L01_13	A549	Lung cancer	Library03	37959	7054	0	Others	4.57931	-12.1986	-0.0803219
A549_CGATTCCGGCGTAATTGACA.DP8400012333TL_L01_13	A549	Lung cancer	Library03	37314	6761	0	Others	4.57187	-11.1763	0.669096
A549_GGCTAGACAGGGCACTGAGC.DP8400012333TL_L01_13	A549	Lung cancer	Library03	37504	7068	0	Others	4.57408	-10.8673	0.717738
A549_ATAACATACGTTCTCACTCC.DP8400012333TL_L01_13	A549	Lung cancer	Library03	38038	7150	0	Others	4.58022	-12.6251	0.42832
A549_AATACCTTCCTCGACATCGA.DP8400012333TL_L01_13	A549	Lung cancer	Library03	38717	6451	0	Others	4.5879	-11.5552	1.06904
A549_TTCTGCACGGTAGTTGTCAC.DP8400012333TL_L01_13	A549	Lung cancer	Library03	35958	6745	0	Others	4.5558	-12.312	1.04966
A549_GAATCGGACTTTGACATCTC.DP8400012333TL_L01_13	A549	Lung cancer	Library03	37373	7211	0	Others	4.57256	-11.8558	0.640813
A549_CCTAACTGAGCTCAACATGT.DP8400012333TL_L01_13	A549	Lung cancer	Library03	38346	6314	0	Others	4.58372	-11.7158	1.61951
A549_GGCACTGAGCGACTGTTCCT.DP8400012333TL_L01_13	A549	Lung cancer	Library03	36647	7049	0	Others	4.56404	-11.1783	0.0473641
A549_CTCCACCATATGTCAGGCAC.DP8400012333TL_L01_13	A549	Lung cancer	Library03	35288	6960	0	Others	4.54763	-12.6471	0.369376
A549_ATGAGGCTACCATCGGCATG.DP8400012333TL_L01_13	A549	Lung cancer	Library03	37204	6613	0	Others	4.57059	-11.3891	0.321728
A549_GCCAGCATTAATCGGACAAG.DP8400012333TL_L01_13	A549	Lung cancer	Library03	37130	6580	0	Others	4.56972	-12.0041	0.253459
A549_TTGAGCCTGAAACGAGGTCC.DP8400012333TL_L01_13	A549	Lung cancer	Library03	36031	6646	0	Others	4.55668	-12.3884	0.771042
A549_TAGCGCACGTTGTGTAGCCG.DP8400012333TL_L01_13	A549	Lung cancer	Library03	37088	6768	0	Others	4.56923	-11.7809	0.867931
A549_TAAGGCTCGGTATCGGAATA.DP8400012333TL_L01_13	A549	Lung cancer	Library03	36754	6840	0	Others	4.5653	-12.3943	0.768897
A549_CTATGTCGCGGCCTCCGGTC.DP8400012333TL_L01_13	A549	Lung cancer	Library03	35972	6499	0	Others	4.55596	-11.7656	1.35236
A549_TCTAACACGTATTAACCGGC.DP8400012333TL_L01_13	A549	Lung cancer	Library03	37495	6626	0	Others	4.57397	-11.6933	1.70603
A549_CCGCGGCACTATCGGACAAG.DP8400012333TL_L01_13	A549	Lung cancer	Library03	37290	6832	0	Others	4.57159	-11.6352	-0.989302
A549_CTCGAGAGCACAAGCCTTAG.DP8400012333TL_L01_13	A549	Lung cancer	Library03	35468	6812	0	Others	4.54984	-11.8359	0.740171
A549_TTCAGTAATCGGAGCTATGG.DP8400012333TL_L01_13	A549	Lung cancer	Library03	37076	6895	0	Others	4.56909	-12.5044	0.887135
A549_AACGCATTCGAACCTTGCGG.DP8400012333TL_L01_13	A549	Lung cancer	Library03	37169	6799	0	Others	4.57018	-11.772	1.36442
A549_GTGTAGTACTTTCGCATAAT.DP8400012333TL_L01_13	A549	Lung cancer	Library03	38215	5956	0	Others	4.58223	-11.7984	1.09069
A549_CATACATGAGGTCACGTGCT.DP8400012333TL_L01_13	A549	Lung cancer	Library03	36609	6870	0	Others	4.56359	-11.2696	0.611882
A549_ACCTCTCCTGCCGAATCAGT.DP8400012333TL_L01_13	A549	Lung cancer	Library03	35623	6845	0	Others	4.55173	-11.5434	0.934445
A549_GCAGTCAGGTTTACCAAGGT.DP8400012333TL_L01_13	A549	Lung cancer	Library03	36414	6893	0	Others	4.56127	-11.3359	0.120225
A549_CAGGCTAAGAAACGAGTATT.DP8400012333TL_L01_13	A549	Lung cancer	Library03	35620	6905	0	Others	4.55169	-10.8702	0.396226
A549_AATACCTTCCCTGATACTTC.DP8400012333TL_L01_13	A549	Lung cancer	Library03	34450	6882	0	Others	4.53719	-12.4002	0.289806
A549_TACGTTATGGCACTCAGTCA.DP8400012333TL_L01_13	A549	Lung cancer	Library03	36647	6880	0	Others	4.56404	-11.2791	0.0893726
A549_GTTAACAACTCGGACGGATT.DP8400012333TL_L01_13	A549	Lung cancer	Library03	37169	6609	0	Others	4.57018	-11.0631	1.24894
A549_GGTTAGTGGCATGTTCTATA.DP8400012333TL_L01_13	A549	Lung cancer	Library03	35175	7096	0	Others	4.54623	-11.7799	-0.552868
A549_GCAGGTATCCGGAGCAACAG.DP8400012333TL_L01_13	A549	Lung cancer	Library03	36115	6463	0	Others	4.55769	-11.1067	0.969963
A549_CCTAGAGCAGCCGAATCAGT.DP8400012333TL_L01_13	A549	Lung cancer	Library03	37178	6676	0	Others	4.57029	-11.7644	0.852691
A549_ACCGCGGTAATAGTTAGACG.DP8400012333TL_L01_13	A549	Lung cancer	Library03	36847	6972	0	Others	4.5664	-10.8506	0.0950469
A549_ACCGACTTCGTTACCAAGGT.DP8400012333TL_L01_13	A549	Lung cancer	Library03	36651	6516	0	Others	4.56409	-11.5685	0.665077
A549_CGTTCAATAAATAGAGAGCC.DP8400012333TL_L01_13	A549	Lung cancer	Library03	33726	6716	0	Others	4.52796	-11.8025	-0.555484
A549_GTTATTATACTGAGGTGGTT.DP8400012333TL_L01_13	A549	Lung cancer	Library03	34330	6884	0	Others	4.53567	-12.3781	-0.179895
A549_CGCAATCCACTAGAAGACTC.DP8400012333TL_L01_13	A549	Lung cancer	Library03	35303	6869	0	Others	4.54781	-11.6764	0.390247
A549_CCAGATATCTCGTATCGCCT.DP8400012333TL_L01_13	A549	Lung cancer	Library03	34308	6816	0	Others	4.5354	-12.1481	1.48748
A549_TGTAATCCATTTCTCACTCC.DP8400012333TL_L01_13	A549	Lung cancer	Library03	33867	7038	0	Others	4.52978	-11.8996	0.0594652
A549_CATGTCTTGAGTCGCGATTC.DP8400012333TL_L01_13	A549	Lung cancer	Library03	37095	6303	0	Others	4.56932	-11.5332	1.55968
A549_GTCAAGCAGAGCCGGTTGTA.DP8400012333TL_L01_13	A549	Lung cancer	Library03	36215	6561	0	Others	4.55889	-11.3145	1.26412
A549_CCGAGTTCGAATGTCTGCCA.DP8400012333TL_L01_13	A549	Lung cancer	Library03	36387	6784	0	Others	4.56095	-12.3045	0.92909
A549_CGCTGCTTAGTTGATATTCC.DP8400012333TL_L01_13	A549	Lung cancer	Library03	35383	6883	0	Others	4.54879	-12.205	-0.48512
A549_CACCGCTAGTCTGATACTTC.DP8400012333TL_L01_13	A549	Lung cancer	Library03	35505	7272	0	Others	4.55029	-11.4869	0.0407945
A549_ACGTAGATAATCATCGGATT.DP8400012333TL_L01_13	A549	Lung cancer	Library03	35639	6701	0	Others	4.55193	-11.357	0.51039
A549_CAGTAAGGTGTTCAGTGCGG.DP8400012333TL_L01_13	A549	Lung cancer	Library03	36374	6100	0	Others	4.56079	-11.0453	0.327764
A549_TTCTCCAGCGCGATAAGCAC.DP8400012333TL_L01_13	A549	Lung cancer	Library03	35643	6579	0	Others	4.55197	-11.5055	0.863827
A549_TTCGAGATAAGCCTCCGGTC.DP8400012333TL_L01_13	A549	Lung cancer	Library03	34113	6821	0	Others	4.53292	-11.3098	1.11645
A549_CGAGCAGGTTTCCTCGTGCG.DP8400012333TL_L01_13	A549	Lung cancer	Library03	36260	6190	0	Others	4.55943	-11.124	0.626309
A549_TTATTATCAGGTCACGTGCT.DP8400012333TL_L01_13	A549	Lung cancer	Library03	35645	6972	0	Others	4.552	-10.7837	0.590225
A549_TATCATCTCTGTAGACGGAG.DP8400012333TL_L01_13	A549	Lung cancer	Library03	34686	6836	0	Others	4.54015	-12.3686	0.225112
A549_AGAATTCAGTAAGGATTGAT.DP8400012333TL_L01_13	A549	Lung cancer	Library03	34437	6624	0	Others	4.53703	-11.876	1.15695
A549_CAGCTAATGCTGCTCAGAAG.DP8400012333TL_L01_13	A549	Lung cancer	Library03	36014	6858	0	Others	4.55647	-11.1112	0.566948
A549_GTGATCGCATGTCTCACAGT.DP8400012333TL_L01_13	A549	Lung cancer	Library03	35543	6942	0	Others	4.55075	-11.9806	1.49327
A549_ACAGTCCACCTGCTCAGAAG.DP8400012333TL_L01_13	A549	Lung cancer	Library03	35507	6583	0	Others	4.55031	-12.1695	0.126116
A549_TACGGACTCTAAGTCGATCC.DP8400012333TL_L01_13	A549	Lung cancer	Library03	35608	6506	0	Others	4.55155	-11.0448	0.748609
A549_CGAAGGCAGACGCCTCATCT.DP8400012333TL_L01_13	A549	Lung cancer	Library03	35697	6598	0	Others	4.55263	-11.0457	0.748557
A549_AAGACGTACCTTGATCTTAA.DP8400012333TL_L01_13	A549	Lung cancer	Library03	35483	6656	0	Others	4.55002	-11.8322	1.3646
A549_GTGAAGATCTCACCGCTAGT.DP8400012333TL_L01_13	A549	Lung cancer	Library03	35074	6801	0	Others	4.54499	-11.9256	0.255055
A549_ACAGAACCGTTAATCGGTGC.DP8400012333TL_L01_13	A549	Lung cancer	Library03	35905	6603	0	Others	4.55515	-11.5962	-0.649427
A549_GCAACACGCTATTCCGCTCA.DP8400012333TL_L01_13	A549	Lung cancer	Library03	35975	6822	0	Others	4.556	-11.4563	-0.257074
A549_GAACGAATTCCTGATACTTC.DP8400012333TL_L01_13	A549	Lung cancer	Library03	33993	7040	0	Others	4.53139	-11.6034	0.728981
A549_CTTGACTCAAGTAATACGTC.DP8400012333TL_L01_13	A549	Lung cancer	Library03	35086	6536	0	Others	4.54513	-11.3311	1.09721
A549_TACGCATTAAAGTGGACACC.DP8400012333TL_L01_13	A549	Lung cancer	Library03	35954	6628	0	Others	4.55575	-11.6956	-0.0424744
A549_CATACCAGTCGCCAGCACGT.DP8400012333TL_L01_13	A549	Lung cancer	Library03	35465	6058	0	Others	4.5498	-11.6808	-0.0391914
A549_TTATAGTAATAGTTCCTGTC.DP8400012333TL_L01_13	A549	Lung cancer	Library03	35156	6594	0	Others	4.546	-11.7457	1.66497
A549_CTCACTGTAGATCTCGCTGC.DP8400012333TL_L01_13	A549	Lung cancer	Library03	35106	6700	0	Others	4.54538	-11.9234	0.336912
A549_CATCATCGATCGATTGATAA.DP8400012333TL_L01_13	A549	Lung cancer	Library03	35797	6727	0	Others	4.55385	-11.9652	0.957481
A549_GCCACCAGCTCGCCTCTCGG.DP8400012333TL_L01_13	A549	Lung cancer	Library03	34225	6761	0	Others	4.53434	-12.2098	0.529607
A549_CCAGATATCTATGTCCGTGC.DP8400012333TL_L01_13	A549	Lung cancer	Library03	34724	6755	0	Others	4.54063	-11.2912	0.331873
A549_AACAGAGACTCTAAGATATT.DP8400012333TL_L01_13	A549	Lung cancer	Library03	34086	6788	0	Others	4.53258	-11.3136	0.225598
A549_CTTCATAACGCATAGGACTG.DP8400012333TL_L01_13	A549	Lung cancer	Library03	35277	6598	0	Others	4.54749	-11.5291	0.740107
A549_TTAACCGCGAAGCAGGCAGC.DP8400012333TL_L01_13	A549	Lung cancer	Library03	35379	6496	0	Others	4.54875	-12.2355	0.965368
A549_GCCGGACCGAAGACTTACGT.DP8400012333TL_L01_13	A549	Lung cancer	Library03	35390	6780	0	Others	4.54888	-11.1468	-0.0814599
A549_GTTCGATAACTTCGCATAAT.DP8400012333TL_L01_13	A549	Lung cancer	Library03	35366	6449	0	Others	4.54859	-12.1052	1.54052
A549_CAGTCCAGGAAATAATGCAC.DP8400012333TL_L01_13	A549	Lung cancer	Library03	34075	6600	0	Others	4.53244	-11.5391	0.132324
A549_TGAGCATAACTCTGTTCATA.DP8400012333TL_L01_13	A549	Lung cancer	Library03	35709	6559	0	Others	4.55278	-12.0606	0.854576
A549_GTCAGGCGAAATAACATACG.DP8400012333TL_L01_13	A549	Lung cancer	Library03	34844	6587	0	Others	4.54213	-11.612	1.04834
A549_ATACGGATTATGTAAGAGCT.DP8400012333TL_L01_13	A549	Lung cancer	Library03	34773	6694	0	Others	4.54124	-12.0574	0.478335
A549_AGCTTAGAGTGTTGTCTGAC.DP8400012333TL_L01_13	A549	Lung cancer	Library03	35069	6626	0	Others	4.54492	-11.2757	1.18127
A549_AGTGTTGCTTCCACTGGATT.DP8400012333TL_L01_13	A549	Lung cancer	Library03	33296	6616	0	Others	4.52239	-11.9902	-0.66759
A549_AACCTTGCGGATACTGAGGA.DP8400012333TL_L01_13	A549	Lung cancer	Library03	34981	6914	0	Others	4.54383	-11.686	0.623098
A549_CTGATACTTCGTGGACAGGA.DP8400012333TL_L01_13	A549	Lung cancer	Library03	34007	6511	0	Others	4.53157	-11.8236	1.07836
A549_CCTGTGAAGTGCGTTAGATG.DP8400012333TL_L01_13	A549	Lung cancer	Library03	34583	6428	0	Others	4.53886	-11.8544	1.57375
A549_TGACCATCCTACATCATTGC.DP8400012333TL_L01_13	A549	Lung cancer	Library03	32027	7003	0	Others	4.50552	-12.628	0.601461
A549_GGATATCTCCATGTCCGTGC.DP8400012333TL_L01_13	A549	Lung cancer	Library03	34071	7015	0	Others	4.53238	-11.2581	-0.42746
A549_CTTGAAGAGATACGCCGATT.DP8400012333TL_L01_13	A549	Lung cancer	Library03	35539	6311	0	Others	4.55071	-11.2669	0.387833
A549_ACCGAGTTGCAGCAAGCGAC.DP8400012333TL_L01_13	A549	Lung cancer	Library03	35208	6402	0	Others	4.54664	-12.387	0.889341
A549_TTCAGTAATCTAGCTGCTAC.DP8400012333TL_L01_13	A549	Lung cancer	Library03	33898	6827	0	Others	4.53017	-12.4236	0.0108239
A549_TGTACTGGACTTCTATCAGC.DP8400012333TL_L01_13	A549	Lung cancer	Library03	34394	6546	0	Others	4.53648	-11.2869	1.37975
A549_ACTGTCGGCGTAGCGCACGT.DP8400012333TL_L01_13	A549	Lung cancer	Library03	33663	6592	0	Others	4.52715	-11.8972	0.926273
A549_CCTTACCACACCAGATTCGG.DP8400012333TL_L01_13	A549	Lung cancer	Library03	35777	6129	0	Others	4.5536	-11.3163	-0.0847919
A549_ATGATGTTGCTATGAACAGC.DP8400012333TL_L01_13	A549	Lung cancer	Library03	34330	6568	0	Others	4.53567	-11.341	1.34751
A549_CTGGTCACGCGCTGTGAGAC.DP8400012333TL_L01_13	A549	Lung cancer	Library03	35000	6909	0	Others	4.54407	-12.3637	-0.239837
A549_CTTGGCGGCCTTGATCTTAA.DP8400012333TL_L01_13	A549	Lung cancer	Library03	34723	6676	0	Others	4.54062	-11.9656	1.33417
A549_GCTGTGAGACGATGAGAGGT.DP8400012333TL_L01_13	A549	Lung cancer	Library03	35737	6180	0	Others	4.55312	-11.0962	1.2575
A549_TTATTATCAGATAACATACG.DP8400012333TL_L01_13	A549	Lung cancer	Library03	34638	6509	0	Others	4.53955	-11.8981	0.668198
A549_TACGCATTAAACGACTATTA.DP8400012333TL_L01_13	A549	Lung cancer	Library03	36139	5951	0	Others	4.55798	-11.145	1.30648
A549_GGTAGGATACGCTGTGAGAC.DP8400012333TL_L01_13	A549	Lung cancer	Library03	32498	6537	0	Others	4.51186	-12.407	0.0826461
A549_CGTACCGCGAACGCCTCAGT.DP8400012333TL_L01_13	A549	Lung cancer	Library03	32763	6824	0	Others	4.51538	-12.4264	1.13366
A549_ACCATTCATATGTTCACTAG.DP8400012333TL_L01_13	A549	Lung cancer	Library03	34214	6786	0	Others	4.5342	-11.5521	-0.574084
A549_ACGCAGAGGTATGACGGATA.DP8400012333TL_L01_13	A549	Lung cancer	Library03	35286	6075	0	Others	4.5476	-11.1678	1.4019
A549_GCAATGCGAGCTATCACTAG.DP8400012333TL_L01_13	A549	Lung cancer	Library03	35159	6499	0	Others	4.54604	-10.7682	0.453913
A549_CTGGTTCGAGATACTGAGGA.DP8400012333TL_L01_13	A549	Lung cancer	Library03	34258	6435	0	Others	4.53476	-10.9281	0.260229
A549_ATATCAATCGCGTATCGCCT.DP8400012333TL_L01_13	A549	Lung cancer	Library03	35072	6716	0	Others	4.54496	-11.2127	0.0331046
A549_CGGTAGACACCGAGGTTAAC.DP8400012333TL_L01_13	A549	Lung cancer	Library03	34614	6779	0	Others	4.53925	-11.1434	-0.343744
A549_ATTAATACAGGACTTACTCT.DP8400012333TL_L01_13	A549	Lung cancer	Library03	33883	6632	0	Others	4.52998	-10.953	0.88867
A549_AATTAATCTGAAGGATTGAT.DP8400012333TL_L01_13	A549	Lung cancer	Library03	33738	6508	0	Others	4.52812	-12.1611	1.46344
A549_GCAAGCTGCCAGTCGTCCTA.DP8400012333TL_L01_13	A549	Lung cancer	Library03	33585	7044	0	Others	4.52615	-11.5469	-0.592467
A549_GCTTAATCAATGGTATTGTC.DP8400012333TL_L01_13	A549	Lung cancer	Library03	33955	6897	0	Others	4.5309	-11.6965	-0.60897
A549_ACGTTGAATACGTATCGCCT.DP8400012333TL_L01_13	A549	Lung cancer	Library03	33839	6734	0	Others	4.52942	-10.9729	0.344021
A549_TTGATATTCCTACTAATGGC.DP8400012333TL_L01_13	A549	Lung cancer	Library03	34494	6300	0	Others	4.53774	-11.7741	0.241276
A549_CATCTCGTATCCTGTGAAGT.DP8400012333TL_L01_13	A549	Lung cancer	Library03	34484	6890	0	Others	4.53762	-11.8149	-0.490084
A549_ATCACTGGAACTTCCATCCT.DP8400012333TL_L01_13	A549	Lung cancer	Library03	33721	6755	0	Others	4.5279	-11.9107	0.433666
A549_ATCTGAGATGTCGTAGTCGT.DP8400012333TL_L01_13	A549	Lung cancer	Library03	34661	6569	0	Others	4.53984	-11.8274	0.538861
A549_CGGACCACCTCTTCCGATAA.DP8400012333TL_L01_13	A549	Lung cancer	Library03	34306	6525	0	Others	4.53537	-11.1051	0.863481
A549_ACGGCCTGTACACTCAGTCA.DP8400012333TL_L01_13	A549	Lung cancer	Library03	31431	6844	0	Others	4.49736	-12.5333	0.84591
A549_TGCTAAGCCGATTAAGATAA.DP8400012333TL_L01_13	A549	Lung cancer	Library03	34567	6367	0	Others	4.53866	-11.048	1.27093
A549_AGTGACCGGAAATCAGTGGA.DP8400012333TL_L01_13	A549	Lung cancer	Library03	34265	6092	0	Others	4.53485	-11.955	0.204528
A549_GTATTGGCTACCTGCGAACA.DP8400012333TL_L01_13	A549	Lung cancer	Library03	34474	6354	0	Others	4.53749	-11.7731	1.08626
A549_GGCATCGATAGTGGACAGGA.DP8400012333TL_L01_13	A549	Lung cancer	Library03	33829	6840	0	Others	4.52929	-10.7013	0.261077
A549_GGACGTGGAACCGGTCACTA.DP8400012333TL_L01_13	A549	Lung cancer	Library03	34239	6286	0	Others	4.53452	-11.0882	1.15696
A549_GGATTCGGCCTGTCAGGCAC.DP8400012333TL_L01_13	A549	Lung cancer	Library03	32912	6565	0	Others	4.51735	-11.837	-0.00453592
A549_TATCGGAATAATACTCCTAC.DP8400012333TL_L01_13	A549	Lung cancer	Library03	30057	6672	0	Others	4.47795	-12.4294	1.16224
A549_CGGACGGATTGCTAGTAGAA.DP8400012333TL_L01_13	A549	Lung cancer	Library03	34557	5903	0	Others	4.53854	-11.2012	0.608304
A549_TCGTGACAAGCTTCTTCGTA.DP8400012333TL_L01_13	A549	Lung cancer	Library03	33890	6482	0	Others	4.53007	-11.2992	0.755843
A549_CAGGTTAACTACGACGTCCA.DP8400012333TL_L01_13	A549	Lung cancer	Library03	34501	6288	0	Others	4.53783	-12.0963	1.34889
A549_CAGCGCTGAGATACCGAGCT.DP8400012333TL_L01_13	A549	Lung cancer	Library03	33629	6552	0	Others	4.52671	-11.4518	0.490359
A549_ATATTAGAGCAATAATGCAC.DP8400012333TL_L01_13	A549	Lung cancer	Library03	34391	6346	0	Others	4.53644	-12.3764	0.266545
A549_GCAAGCTGCCCCACTGGATT.DP8400012333TL_L01_13	A549	Lung cancer	Library03	34743	6449	0	Others	4.54087	-11.9903	0.98492
A549_ACCAATTGTACACCGCTAGT.DP8400012333TL_L01_13	A549	Lung cancer	Library03	32751	6858	0	Others	4.51522	-11.9094	-0.289022
A549_ACATAGGTGGAATCAGTGGA.DP8400012333TL_L01_13	A549	Lung cancer	Library03	33533	6466	0	Others	4.52547	-11.8158	-0.147161
A549_CCGGTCACTACTAAGAGTCC.DP8400012333TL_L01_13	A549	Lung cancer	Library03	29534	6534	0	Others	4.47032	-12.2719	0.955478
A549_CCTCCAGATTGCTTCTGTAC.DP8400012333TL_L01_13	A549	Lung cancer	Library03	32523	6756	0	Others	4.51219	-11.82	0.110839
A549_CGATACGCCAGGTTGGTAAC.DP8400012333TL_L01_13	A549	Lung cancer	Library03	33050	6608	0	Others	4.51917	-11.8761	-0.419482
A549_ACATAGGTGGCGCTGAATTC.DP8400012333TL_L01_13	A549	Lung cancer	Library03	31595	6346	0	Others	4.49962	-11.7385	1.51575
A549_TTCTGCTTCTCTCTAAGCAT.DP8400012333TL_L01_13	A549	Lung cancer	Library03	33132	6616	0	Others	4.52025	-11.6994	0.771794
A549_AACCATATACGGCTCCAAGC.DP8400012333TL_L01_13	A549	Lung cancer	Library03	32956	6547	0	Others	4.51793	-11.8101	-0.877656
A549_TTCCTCATAGGTGAACGAGA.DP8400012333TL_L01_13	A549	Lung cancer	Library03	32831	6561	0	Others	4.51628	-11.0342	0.619441
A549_CTTAGCAACCGCCGCAATAG.DP8400012333TL_L01_13	A549	Lung cancer	Library03	34502	6245	0	Others	4.53784	-12.0934	0.464248
A549_GGTGGAAGGTTAGAAGACTC.DP8400012333TL_L01_13	A549	Lung cancer	Library03	33882	6173	0	Others	4.52997	-11.0638	1.36175
A549_GGCTCCAAGCACATAGGTGG.DP8400012333TL_L01_13	A549	Lung cancer	Library03	33537	6298	0	Others	4.52552	-11.763	0.431425
A549_TTCTGTGACTTATGAACAGC.DP8400012333TL_L01_13	A549	Lung cancer	Library03	33993	5946	0	Others	4.53139	-11.0317	1.3383
A549_AATACTCGATAGTAGTTACG.DP8400012333TL_L01_13	A549	Lung cancer	Library03	32497	6563	0	Others	4.51184	-11.5851	0.13161
A549_CTGTACCTTGTTGAAGAAGC.DP8400012333TL_L01_13	A549	Lung cancer	Library03	34228	6299	0	Others	4.53438	-11.8216	1.01126
A549_GGCAGGAGCTCCGAATCAGT.DP8400012333TL_L01_13	A549	Lung cancer	Library03	34115	6498	0	Others	4.53295	-11.7031	-0.444444
A549_AACACTCTCCACCAATCTAA.DP8400012333TL_L01_13	A549	Lung cancer	Library03	31598	6609	0	Others	4.49966	-12.2026	0.920566
A549_GCGATAGTCACGATAAGCAC.DP8400012333TL_L01_13	A549	Lung cancer	Library03	34291	6218	0	Others	4.53518	-11.5689	-1.00336
A549_ACATAGGTGGATTACCGCGT.DP8400012333TL_L01_13	A549	Lung cancer	Library03	32496	6595	0	Others	4.51183	-11.5408	-0.448163
A549_AGGCATACTCTACGGACTCT.DP8400012333TL_L01_13	A549	Lung cancer	Library03	33284	6298	0	Others	4.52224	-12.0938	0.600273
A549_GCGGTGCAGATCTGTTCATA.DP8400012333TL_L01_13	A549	Lung cancer	Library03	33881	6466	0	Others	4.52996	-10.9332	0.470902
A549_AACGCAATTAACGAGGCCAT.DP8400012333TL_L01_13	A549	Lung cancer	Library03	34357	6091	0	Others	4.53602	-10.9317	1.24643
A549_CTCGAACCTTAGTGTTGCTT.DP8400012333TL_L01_13	A549	Lung cancer	Library03	34619	5580	0	Others	4.53931	-11.014	1.29122
A549_GCCGCTGATCTTGACATCTC.DP8400012333TL_L01_13	A549	Lung cancer	Library03	32999	6758	0	Others	4.5185	-11.7522	-0.822852
A549_CCATAAGGAGGCAACAGAAC.DP8400012333TL_L01_13	A549	Lung cancer	Library03	33633	6097	0	Others	4.52677	-11.9377	1.13405
A549_GCGGAGCCATGCCTCTGGCT.DP8400012333TL_L01_13	A549	Lung cancer	Library03	33485	6280	0	Others	4.52485	-11.2778	0.773989
A549_CGGCGTGTAACGCCTGGAGA.DP8400012333TL_L01_13	A549	Lung cancer	Library03	31765	6445	0	Others	4.50195	-11.8613	1.05708
A549_CTCGAGCTAGGTGGACAGGA.DP8400012333TL_L01_13	A549	Lung cancer	Library03	34044	6522	0	Others	4.53204	-11.7821	-0.435679
A549_CACGCTCTCTACGGCGAGGC.DP8400012333TL_L01_13	A549	Lung cancer	Library03	32634	6709	0	Others	4.51367	-11.7663	0.380231
A549_GACGTGGCCGGTAGACGGAG.DP8400012333TL_L01_13	A549	Lung cancer	Library03	32732	6736	0	Others	4.51497	-11.9279	0.0435421
A549_AGATGTATATGTGCGAACAT.DP8400012333TL_L01_13	A549	Lung cancer	Library03	32917	6528	0	Others	4.51742	-11.494	0.675197
A549_GTGTCAATCACGATATGTGC.DP8400012333TL_L01_13	A549	Lung cancer	Library03	32257	6200	0	Others	4.50862	-12.1547	0.322647
A549_GGAGCGACGATCTGTTCATA.DP8400012333TL_L01_13	A549	Lung cancer	Library03	32188	6557	0	Others	4.50769	-11.6756	-0.612771
A549_CGCACAGGTAGCTTCTGTAC.DP8400012333TL_L01_13	A549	Lung cancer	Library03	32409	6445	0	Others	4.51067	-11.7111	0.26886
A549_AGGTGTAAGCTTGATCTTAA.DP8400012333TL_L01_13	A549	Lung cancer	Library03	31256	6760	0	Others	4.49493	-12.1753	0.529447
A549_AGCGAACTGTTGGATTAGAC.DP8400012333TL_L01_13	A549	Lung cancer	Library03	32152	7030	0	Others	4.50721	-11.785	-0.474717
A549_GTGCTAAGAATTCACTGGCG.DP8400012333TL_L01_13	A549	Lung cancer	Library03	30865	6314	0	Others	4.48947	-11.9038	1.39095
A549_ATACTCCTACTCAGATAGAT.DP8400012333TL_L01_13	A549	Lung cancer	Library03	32833	6672	0	Others	4.51631	-11.6233	-0.581749
A549_AATGGAATACAATTCCAACC.DP8400012333TL_L01_13	A549	Lung cancer	Library03	32681	6854	0	Others	4.5143	-10.8065	0.399515
A549_GGTGCAACCTGCGGTGCAGA.DP8400012333TL_L01_13	A549	Lung cancer	Library03	33051	6396	0	Others	4.51918	-12.0447	0.338438
A549_ACACGAGAATCTTCGGCCGG.DP8400012333TL_L01_13	A549	Lung cancer	Library03	32411	6198	0	Others	4.51069	-11.9737	1.34114
A549_AATAGACTCTAGTGGACACC.DP8400012333TL_L01_13	A549	Lung cancer	Library03	30319	6578	0	Others	4.48171	-11.5161	-0.270592
A549_AGTAAGCTCTAAGTAAGCGT.DP8400012333TL_L01_13	A549	Lung cancer	Library03	32614	6289	0	Others	4.5134	-11.2158	1.39381
A549_GACTCGCTAGTGCAAGATAC.DP8400012333TL_L01_13	A549	Lung cancer	Library03	32443	6465	0	Others	4.51112	-10.9268	0.75274
A549_GCCTGAGTATTGCAAGATAC.DP8400012333TL_L01_13	A549	Lung cancer	Library03	32774	6459	0	Others	4.51553	-12.0606	-0.514693
A549_GGCATGACCACTTACCGGTG.DP8400012333TL_L01_13	A549	Lung cancer	Library03	30970	6993	0	Others	4.49094	-11.1103	-0.432373
A549_GTCAGTACCAAAGCGCCGTA.DP8400012333TL_L01_13	A549	Lung cancer	Library03	30926	6893	0	Others	4.49032	-12.0316	-0.535991
A549_AGCAGGCAGCGAACGAATTC.DP8400012333TL_L01_13	A549	Lung cancer	Library03	33212	6359	0	Others	4.5213	-11.6783	0.123036
A549_CGCGATACCTGGAGCAACAG.DP8400012333TL_L01_13	A549	Lung cancer	Library03	32759	6402	0	Others	4.51533	-11.9578	-0.436816
A549_CACTAGATTCATAGAGAGCC.DP8400012333TL_L01_13	A549	Lung cancer	Library03	32589	6554	0	Others	4.51307	-10.8606	0.911135
A549_AATTGTCAAGTGCAGTGGTA.DP8400012333TL_L01_13	A549	Lung cancer	Library03	32299	6194	0	Others	4.50919	-11.7031	1.19431
A549_AACAGACGACATTCCGCTCA.DP8400012333TL_L01_13	A549	Lung cancer	Library03	29660	6383	0	Others	4.47217	-12.5041	0.280744
A549_GGTATATGCCTTGTGGCATC.DP8400012333TL_L01_13	A549	Lung cancer	Library03	32823	6350	0	Others	4.51618	-11.5611	0.822221
A549_GTGCGAACATGTTGGATCCT.DP8400012333TL_L01_13	A549	Lung cancer	Library03	33817	6366	0	Others	4.52914	-11.694	1.01339
A549_GTGGTGCATCCCAGATTCGG.DP8400012333TL_L01_13	A549	Lung cancer	Library03	32921	6367	0	Others	4.51747	-11.7396	0.116285
A549_CTATGTCGCGCACTCAGTCA.DP8400012333TL_L01_13	A549	Lung cancer	Library03	29568	6680	0	Others	4.47082	-11.9426	0.860306
A549_ACCATCGGAAAAGTTCGACC.DP8400012333TL_L01_13	A549	Lung cancer	Library03	32270	6157	0	Others	4.5088	-11.8516	0.099589
A549_AGAGAGGACAGCAACTATTG.DP8400012333TL_L01_13	A549	Lung cancer	Library03	32434	6352	0	Others	4.511	-11.8312	0.716525
A549_TACTGCTACACATGGACTCC.DP8400012333TL_L01_13	A549	Lung cancer	Library03	32784	6211	0	Others	4.51566	-11.8772	1.32757
A549_GCCGTACGGTTTGATCTTAA.DP8400012333TL_L01_13	A549	Lung cancer	Library03	31948	6507	0	Others	4.50444	-11.4737	1.30439
A549_GAACTGCTCCTCCTCCTGGC.DP8400012333TL_L01_13	A549	Lung cancer	Library03	30178	6323	0	Others	4.47969	-12.2271	1.07799
A549_GCTAGTAGAAGCCAGCACGT.DP8400012333TL_L01_13	A549	Lung cancer	Library03	33817	6302	0	Others	4.52914	-11.8954	-0.0356095
A549_TTGTCGGTAACTTCCATCCT.DP8400012333TL_L01_13	A549	Lung cancer	Library03	32292	6388	0	Others	4.50909	-12.1948	-0.317494
A549_GTAGTGCCAACGTTCAATAA.DP8400012333TL_L01_13	A549	Lung cancer	Library03	29377	6320	0	Others	4.46801	-11.8108	0.0585769
A549_CTCAGAGGCGTCCGAAGATT.DP8400012333TL_L01_13	A549	Lung cancer	Library03	32422	6588	0	Others	4.51084	-11.0259	0.427566
A549_CTGTGAGCAGTAATCGGTGC.DP8400012333TL_L01_13	A549	Lung cancer	Library03	32300	6467	0	Others	4.5092	-11.1859	1.09566
A549_TACGTAACAGGTAGTTCTAG.DP8400012333TL_L01_13	A549	Lung cancer	Library03	32200	6567	0	Others	4.50786	-11.557	0.355685
A549_GTGCGTATGTGACATCGGTG.DP8400012333TL_L01_13	A549	Lung cancer	Library03	32842	6258	0	Others	4.51643	-11.0761	-0.0615794
A549_ATTATTGTGCAGTTGTCGAA.DP8400012333TL_L01_13	A549	Lung cancer	Library03	32952	6297	0	Others	4.51788	-10.9714	0.701319
A549_TGTGGCCACGTGATGACGTA.DP8400012333TL_L01_13	A549	Lung cancer	Library03	32675	6026	0	Others	4.51422	-11.2109	1.24026
A549_TAGGCGCATTGTGTCCATAC.DP8400012333TL_L01_13	A549	Lung cancer	Library03	30890	6709	0	Others	4.48982	-11.3824	-0.424754
A549_TGTGTAGCCGGCTTAGATCT.DP8400012333TL_L01_13	A549	Lung cancer	Library03	31784	6598	0	Others	4.50221	-10.979	0.43395
A549_AGGCATACTCCACATGTTAC.DP8400012333TL_L01_13	A549	Lung cancer	Library03	32080	6343	0	Others	4.50623	-12.2153	0.526629
A549_TGGCATTCACATCAGAGTCA.DP8400012333TL_L01_13	A549	Lung cancer	Library03	32406	6171	0	Others	4.51063	-10.9274	0.668581
A549_CCAGATATCTGACATCGGTG.DP8400012333TL_L01_13	A549	Lung cancer	Library03	32499	6159	0	Others	4.51187	-11.8511	1.25556
A549_CACACTATACTTGTGGCATC.DP8400012333TL_L01_13	A549	Lung cancer	Library03	26839	6484	0	Others	4.42877	-12.6551	0.687085
A549_ATTAATACAGCATGGACTCC.DP8400012333TL_L01_13	A549	Lung cancer	Library03	30189	6436	0	Others	4.47985	-12.3969	0.888687
A549_CTGAGCATGGGACTGTTCCT.DP8400012333TL_L01_13	A549	Lung cancer	Library03	31773	6845	0	Others	4.50206	-11.3914	0.32836
A549_TCTGATAGCGCAATCTCATG.DP8400012333TL_L01_13	A549	Lung cancer	Library03	33223	6464	0	Others	4.52144	-11.303	-0.32211
A549_TGGATTAGACTCATCGGATT.DP8400012333TL_L01_13	A549	Lung cancer	Library03	32266	6181	0	Others	4.50875	-11.3563	-0.329186
A549_CATACCAGTCGATGAGAGGT.DP8400012333TL_L01_13	A549	Lung cancer	Library03	31674	6662	0	Others	4.5007	-12.0966	0.0900018
A549_TTATGACCGGCTTGTCTAGT.DP8400012333TL_L01_13	A549	Lung cancer	Library03	31686	6150	0	Others	4.50087	-12.0181	1.67951
A549_TTATGGCCAATGTGTGTAAC.DP8400012333TL_L01_13	A549	Lung cancer	Library03	30464	6536	0	Others	4.48379	-12.0817	0.299144
A549_GCTAAGGTTCCACTCAGTCA.DP8400012333TL_L01_13	A549	Lung cancer	Library03	31655	6315	0	Others	4.50044	-11.8043	-0.548817
A549_GCAACCTCGCGACTATCACA.DP8400012333TL_L01_13	A549	Lung cancer	Library03	32331	6494	0	Others	4.50962	-11.3522	0.120763
A549_GGAGATTAATTTCTCCTGTA.DP8400012333TL_L01_13	A549	Lung cancer	Library03	31372	6467	0	Others	4.49654	-11.2598	0.12063
A549_GAGACTCGCACTAGACACTT.DP8400012333TL_L01_13	A549	Lung cancer	Library03	32339	6469	0	Others	4.50973	-12.0733	1.06916
A549_GAGACTATAGGTAATACGTC.DP8400012333TL_L01_13	A549	Lung cancer	Library03	32209	6043	0	Others	4.50798	-11.6226	0.934621
A549_TGAGTGGTTGTTCAGTGCGG.DP8400012333TL_L01_13	A549	Lung cancer	Library03	29625	6483	0	Others	4.47166	-12.2814	0.66408
A549_GATCGTGACTCCATAAGGAG.DP8400012333TL_L01_13	A549	Lung cancer	Library03	31729	6035	0	Others	4.50146	-11.2368	1.39951
A549_ACATACGTCCATACTCCTAC.DP8400012333TL_L01_13	A549	Lung cancer	Library03	32873	6534	0	Others	4.51684	-11.9748	-0.539344
A549_AACTTGCACCGCGAACACGG.DP8400012333TL_L01_13	A549	Lung cancer	Library03	31365	6323	0	Others	4.49645	-11.3668	0.944721
A549_GTCGAAGTCACTTGCCGCGC.DP8400012333TL_L01_13	A549	Lung cancer	Library03	32504	5945	0	Others	4.51194	-11.8303	1.43422
A549_CCGCAGGAGCTTGAAGAAGC.DP8400012333TL_L01_13	A549	Lung cancer	Library03	32287	6236	0	Others	4.50903	-11.3608	-0.971557
A549_CTCTAAGCATCGCTGAATTC.DP8400012333TL_L01_13	A549	Lung cancer	Library03	29792	6481	0	Others	4.4741	-12.4397	1.00557
A549_GTGTAGTACTAATGCCAGTT.DP8400012333TL_L01_13	A549	Lung cancer	Library03	32012	6416	0	Others	4.50531	-12.0905	1.05897
A549_TGAGGCCAATTATGGCATAG.DP8400012333TL_L01_13	A549	Lung cancer	Library03	32100	6475	0	Others	4.50651	-11.1331	0.491398
A549_TGCACTGTCTATTCCGCTCA.DP8400012333TL_L01_13	A549	Lung cancer	Library03	32549	6062	0	Others	4.51254	-11.6651	1.75318
A549_GTGTCACGAGGATGAGAGGT.DP8400012333TL_L01_13	A549	Lung cancer	Library03	29223	6460	0	Others	4.46572	-12.3738	1.23723
A549_TCCTTGCCAGCGTTCGATGG.DP8400012333TL_L01_13	A549	Lung cancer	Library03	31195	6595	0	Others	4.49408	-11.5775	0.360806
A549_ATGGCGTGCGTTACCAAGGT.DP8400012333TL_L01_13	A549	Lung cancer	Library03	31643	6389	0	Others	4.50028	-11.4403	0.589913
A549_GCAAGCTGCCGTTGTCTGAC.DP8400012333TL_L01_13	A549	Lung cancer	Library03	31655	6429	0	Others	4.50044	-11.7864	-0.140303
A549_CATAGGACTGGCGGTGCAGA.DP8400012333TL_L01_13	A549	Lung cancer	Library03	32785	6446	0	Others	4.51568	-10.699	0.518955
A549_ACGCATAGTGAATAATGCAC.DP8400012333TL_L01_13	A549	Lung cancer	Library03	31595	6302	0	Others	4.49962	-11.5103	1.30631
A549_AGCAAGCGACACGTTGAATA.DP8400012333TL_L01_13	A549	Lung cancer	Library03	32662	5667	0	Others	4.51404	-11.6304	1.54427
A549_ACAGAATGAAGCGAACACGG.DP8400012333TL_L01_13	A549	Lung cancer	Library03	31702	6421	0	Others	4.50109	-11.4429	0.313805
A549_ATTCACGGTGTCCGAAGATT.DP8400012333TL_L01_13	A549	Lung cancer	Library03	30333	6548	0	Others	4.48192	-12.1223	-0.327726
A549_GAACGCTTAGTCTTCATCTC.DP8400012333TL_L01_13	A549	Lung cancer	Library03	31152	6536	0	Others	4.49349	-11.3683	0.735776
A549_GAGACTATAGCGAATATAGG.DP8400012333TL_L01_13	A549	Lung cancer	Library03	32220	6063	0	Others	4.50813	-11.3679	1.45378
A549_TTACGAACCTAAGGATTGAT.DP8400012333TL_L01_13	A549	Lung cancer	Library03	32303	6025	0	Others	4.50924	-11.1086	1.3746
A549_TGTTCTCCGGGTTGCGCCGG.DP8400012333TL_L01_13	A549	Lung cancer	Library03	32801	6375	0	Others	4.51589	-11.8011	0.437261
A549_ATGGAAGGCCATAGAGAGCC.DP8400012333TL_L01_13	A549	Lung cancer	Library03	29593	6413	0	Others	4.47119	-12.5561	0.0628103
A549_GTTAATAATCATATTCTCAC.DP8400012333TL_L01_13	A549	Lung cancer	Library03	29656	6720	0	Others	4.47211	-11.3333	-0.298208
A549_TCTGCGCACGCATCAATTAA.DP8400012333TL_L01_13	A549	Lung cancer	Library03	31608	6404	0	Others	4.4998	-11.1458	1.43592
A549_TGGATTAGACGACCGTCTCT.DP8400012333TL_L01_13	A549	Lung cancer	Library03	29730	6539	0	Others	4.47319	-12.0227	-0.383588
A549_AGTCCAACTGTATCATCTCT.DP8400012333TL_L01_13	A549	Lung cancer	Library03	31360	6495	0	Others	4.49638	-12.1861	0.605642
A549_CCTTGGATCCGAACGAATTC.DP8400012333TL_L01_13	A549	Lung cancer	Library03	31395	6569	0	Others	4.49686	-11.1036	-0.0582717
A549_ACGCATAGTGGTAATACGTC.DP8400012333TL_L01_13	A549	Lung cancer	Library03	32273	6419	0	Others	4.50884	-11.1551	0.613539
A549_AATACACGTAAGTTCCTGTC.DP8400012333TL_L01_13	A549	Lung cancer	Library03	28801	6459	0	Others	4.45941	-12.5787	1.21682
A549_CGGACGGATTTATCATCTCT.DP8400012333TL_L01_13	A549	Lung cancer	Library03	30691	6573	0	Others	4.48701	-12.1552	-0.402989
A549_AGATCGCTGTATCCACTAAG.DP8400012333TL_L01_13	A549	Lung cancer	Library03	30692	6459	0	Others	4.48703	-11.7616	1.67301
A549_ACTGCACAGGGTCGCGATTC.DP8400012333TL_L01_13	A549	Lung cancer	Library03	32412	6476	0	Others	4.51071	-11.3845	-0.277329
A549_CACTACTTGATATGAACAGC.DP8400012333TL_L01_13	A549	Lung cancer	Library03	32078	6059	0	Others	4.50621	-11.8493	0.450284
A549_TGGTTCGGACGTAATACGTC.DP8400012333TL_L01_13	A549	Lung cancer	Library03	32184	6242	0	Others	4.50764	-11.5331	0.113471
A549_ATTCCGAGAGAATTAATCTG.DP8400012333TL_L01_13	A549	Lung cancer	Library03	30956	6431	0	Others	4.49074	-11.5769	0.688414
A549_TTCCTCATAGAGTTCCTGTC.DP8400012333TL_L01_13	A549	Lung cancer	Library03	30615	6694	0	Others	4.48593	-11.4345	1.0968
A549_TACAGCCGAGAGCACAGTTG.DP8400012333TL_L01_13	A549	Lung cancer	Library03	31481	6172	0	Others	4.49805	-11.3854	0.496317
A549_CACACTATACAGCAAGCGAC.DP8400012333TL_L01_13	A549	Lung cancer	Library03	31449	6419	0	Others	4.49761	-11.8672	-0.622627
A549_AATCAGTGGACTCTGTCTCC.DP8400012333TL_L01_13	A549	Lung cancer	Library03	31636	6569	0	Others	4.50018	-12.4238	-0.240573
A549_CGCTGAATTCGTTGCGCCGG.DP8400012333TL_L01_13	A549	Lung cancer	Library03	32593	5665	0	Others	4.51312	-11.3057	0.290104
A549_AGACTGGAGCTAATCGGTGC.DP8400012333TL_L01_13	A549	Lung cancer	Library03	30487	6208	0	Others	4.48411	-11.6015	1.26246
A549_AAGGATCCGAGGAGCAACAG.DP8400012333TL_L01_13	A549	Lung cancer	Library03	30718	6174	0	Others	4.48739	-10.868	0.633712
A549_AATCAATGAGAACTTGCACC.DP8400012333TL_L01_13	A549	Lung cancer	Library03	31679	6531	0	Others	4.50077	-12.1065	-0.383227
A549_GAAGACAGACGTTGCGCCGG.DP8400012333TL_L01_13	A549	Lung cancer	Library03	32036	5930	0	Others	4.50564	-11.0441	1.32559
A549_AAGACCTAGGTGTAAGAGCT.DP8400012333TL_L01_13	A549	Lung cancer	Library03	31111	5978	0	Others	4.49291	-11.6249	1.4365
A549_TTCTGTCGACCTAGTGTAAC.DP8400012333TL_L01_13	A549	Lung cancer	Library03	31750	6059	0	Others	4.50174	-11.2274	1.17891
A549_CGCTGAATTCATACTGAGGA.DP8400012333TL_L01_13	A549	Lung cancer	Library03	27223	6427	0	Others	4.43494	-12.6403	0.866907
A549_GTCGGACCTCATGACGGATA.DP8400012333TL_L01_13	A549	Lung cancer	Library03	32108	6138	0	Others	4.50661	-12.0653	0.641224
A549_CAGAGTGCCACGATACTAGC.DP8400012333TL_L01_13	A549	Lung cancer	Library03	31320	6251	0	Others	4.49582	-12.1839	1.0806
A549_GTCAGCATGCTAGCTGCTAC.DP8400012333TL_L01_13	A549	Lung cancer	Library03	31705	6165	0	Others	4.50113	-10.9411	1.08083
A549_CGATTCCGGCTATTACTCTC.DP8400012333TL_L01_13	A549	Lung cancer	Library03	30000	6479	0	Others	4.47712	-11.1137	0.179973
A549_ATCGTATAGGCTCTAAGCAT.DP8400012333TL_L01_13	A549	Lung cancer	Library03	29919	6817	0	Others	4.47595	-11.702	-0.890473
A549_GAGTAGATTGTCGATGCGCG.DP8400012333TL_L01_13	A549	Lung cancer	Library03	31487	6342	0	Others	4.49813	-12.1008	1.35017
A549_AACGTCACACACGACAATAT.DP8400012333TL_L01_13	A549	Lung cancer	Library03	30779	6461	0	Others	4.48825	-11.9635	0.00765977
A549_GCCGCAATAGCGTACCGCGA.DP8400012333TL_L01_13	A549	Lung cancer	Library03	28431	6710	0	Others	4.45379	-11.0057	-0.0738164
A549_GAACGTGAAGTGCAAGATAC.DP8400012333TL_L01_13	A549	Lung cancer	Library03	30483	6304	0	Others	4.48406	-11.9358	-0.427914
A549_TCCGCGGTCGACAGTTCATT.DP8400012333TL_L01_13	A549	Lung cancer	Library03	30917	6343	0	Others	4.4902	-11.4661	0.700004
A549_CTTCAATAATATTATCTAGC.DP8400012333TL_L01_13	A549	Lung cancer	Library03	31501	6195	0	Others	4.49832	-11.5884	1.02818
A549_TTGACTCGGCAGATTGCTCA.DP8400012333TL_L01_13	A549	Lung cancer	Library03	31643	6295	0	Others	4.50028	-12.287	-0.306766
A549_TGACACGTTATACAGTACGC.DP8400012333TL_L01_13	A549	Lung cancer	Library03	31050	6384	0	Others	4.49206	-12.5743	-0.062153
A549_CATCTATATACAACTCGTCG.DP8400012333TL_L01_13	A549	Lung cancer	Library03	31274	6356	0	Others	4.49518	-11.2123	0.95351
A549_GCTGCTCTTCGTCACGTGCT.DP8400012333TL_L01_13	A549	Lung cancer	Library03	30860	6406	0	Others	4.4894	-11.2559	0.224404
A549_GTGTTGGAACATGTCCGTGC.DP8400012333TL_L01_13	A549	Lung cancer	Library03	30306	6661	0	Others	4.48153	-11.4461	0.156145
A549_ACATAGGTGGGTGTCCATAC.DP8400012333TL_L01_13	A549	Lung cancer	Library03	31420	6091	0	Others	4.49721	-11.6706	1.43917
A549_CTATCTCCGGGTAATTGACA.DP8400012333TL_L01_13	A549	Lung cancer	Library03	31083	5895	0	Others	4.49252	-11.56	-0.995409
A549_CTCAGAGGCGTATCGGAATA.DP8400012333TL_L01_13	A549	Lung cancer	Library03	30501	6310	0	Others	4.48431	-11.8141	0.302266
A549_CTTGTTGCTATCTGTTCATA.DP8400012333TL_L01_13	A549	Lung cancer	Library03	31202	6266	0	Others	4.49418	-11.1428	0.397049
A549_ATGTCTGCCACACTCAGTCA.DP8400012333TL_L01_13	A549	Lung cancer	Library03	31977	6769	0	Others	4.50484	-11.7853	0.0154405
A549_TCGACACGATGATATAGCGG.DP8400012333TL_L01_13	A549	Lung cancer	Library03	30638	6104	0	Others	4.48626	-11.3886	-0.681885
A549_GCAAGATGAATTACCAAGGT.DP8400012333TL_L01_13	A549	Lung cancer	Library03	31258	6076	0	Others	4.49496	-11.4709	1.44957
A549_GGCACCTTGCAGTAGTTACG.DP8400012333TL_L01_13	A549	Lung cancer	Library03	30725	6053	0	Others	4.48749	-11.7515	1.39461
A549_AATTCTAATTCTTCGGCCGG.DP8400012333TL_L01_13	A549	Lung cancer	Library03	30242	6570	0	Others	4.48061	-11.998	0.688501
A549_CAGAGTGCCATCGCATCTTG.DP8400012333TL_L01_13	A549	Lung cancer	Library03	31433	6449	0	Others	4.49739	-12.0864	-0.506623
A549_CGTGAGCTCCACGAGGCCAT.DP8400012333TL_L01_13	A549	Lung cancer	Library03	31195	6182	0	Others	4.49408	-10.6526	0.103653
A549_ATAAGCGGAGGTAATACGTC.DP8400012333TL_L01_13	A549	Lung cancer	Library03	30277	6389	0	Others	4.48111	-12.2219	0.165195
A549_CTAAGAGTCCGGCCTGCACA.DP8400012333TL_L01_13	A549	Lung cancer	Library03	28568	6811	0	Others	4.45588	-11.7874	-0.904065
A549_CGCGAATCAGCGATTCCGGC.DP8400012333TL_L01_13	A549	Lung cancer	Library03	30891	6679	0	Others	4.48983	-11.7736	-0.551128
A549_CTGATACTTCGCAACTATTG.DP8400012333TL_L01_13	A549	Lung cancer	Library03	29613	6434	0	Others	4.47148	-12.6222	0.0808686
A549_ACCGACTTCGCTAGTGTAAC.DP8400012333TL_L01_13	A549	Lung cancer	Library03	31191	6381	0	Others	4.49403	-11.3383	0.83488
A549_AATTACACACCCGTGCAACC.DP8400012333TL_L01_13	A549	Lung cancer	Library03	28707	6210	0	Others	4.45799	-12.323	0.421868
A549_GGTACACCACCCTGCGAACA.DP8400012333TL_L01_13	A549	Lung cancer	Library03	31919	5940	0	Others	4.50405	-11.4749	0.896405
A549_CAAGCAATTCACAGTTCATT.DP8400012333TL_L01_13	A549	Lung cancer	Library03	32237	5322	0	Others	4.50835	-10.7081	0.076375
A549_CTTGTCTAGTTAGTTAGACG.DP8400012333TL_L01_13	A549	Lung cancer	Library03	30728	6289	0	Others	4.48753	-11.9715	0.920262
A549_CGACGCTCTCCGACGGACGA.DP8400012333TL_L01_13	A549	Lung cancer	Library03	29651	6327	0	Others	4.47204	-11.7004	0.790498
A549_GGACGCCATATCCTGGTCGG.DP8400012333TL_L01_13	A549	Lung cancer	Library03	28465	6338	0	Others	4.45431	-11.6633	0.644891
A549_GCACATAGTAGGCACTGAGC.DP8400012333TL_L01_13	A549	Lung cancer	Library03	31190	6237	0	Others	4.49402	-11.5156	0.278994
A549_CGATACGCCACTCACCTAAG.DP8400012333TL_L01_13	A549	Lung cancer	Library03	27963	6459	0	Others	4.44658	-12.5326	0.697937
A549_CACATGTTACTAGAAGACTC.DP8400012333TL_L01_13	A549	Lung cancer	Library03	31481	5859	0	Others	4.49805	-11.7856	0.148344
A549_ATTCCGAGAGTTCTCACTCC.DP8400012333TL_L01_13	A549	Lung cancer	Library03	28068	6444	0	Others	4.44821	-12.2928	-0.19887
A549_GGCAGACCTATCAATGGTGG.DP8400012333TL_L01_13	A549	Lung cancer	Library03	30439	6168	0	Others	4.48343	-12.3744	0.990795
A549_CATCATGACCAATAATGCAC.DP8400012333TL_L01_13	A549	Lung cancer	Library03	31528	6013	0	Others	4.4987	-11.6428	-0.210329
A549_GTAGGATCAGCCGAGCGATT.DP8400012333TL_L01_13	A549	Lung cancer	Library03	30589	6415	0	Others	4.48557	-11.0176	-0.000179842
A549_CGGTTGGTGGGCTCAGCTGG.DP8400012333TL_L01_13	A549	Lung cancer	Library03	31787	5373	0	Others	4.50225	-10.9564	0.784728
A549_CTCCTGAGGCATTAACCGGC.DP8400012333TL_L01_13	A549	Lung cancer	Library03	30758	6448	0	Others	4.48796	-11.4395	-0.344081
A549_CTCGAACTGATACCATGACT.DP8400012333TL_L01_13	A549	Lung cancer	Library03	30541	6594	0	Others	4.48488	-12.0728	0.105136
A549_TCATCTACTCTGCAAGATAC.DP8400012333TL_L01_13	A549	Lung cancer	Library03	29852	6215	0	Others	4.47497	-10.9891	1.09919
A549_AAGCGATTCCGCGTACAACT.DP8400012333TL_L01_13	A549	Lung cancer	Library03	30114	6383	0	Others	4.47877	-11.1753	0.447595
A549_ACAGAATGAACGCGACGAGG.DP8400012333TL_L01_13	A549	Lung cancer	Library03	30649	6409	0	Others	4.48642	-10.8376	-0.261721
A549_ACCTGAACTAGACTCACCTT.DP8400012333TL_L01_13	A549	Lung cancer	Library03	29735	6449	0	Others	4.47327	-10.9814	-0.20069
A549_TGTAGCGTAACGCCTCTCGG.DP8400012333TL_L01_13	A549	Lung cancer	Library03	31184	6077	0	Others	4.49393	-11.3899	0.507394
A549_TGACAATAATACCAAGCCAG.DP8400012333TL_L01_13	A549	Lung cancer	Library03	31541	5888	0	Others	4.49888	-11.3307	1.4207
A549_TTGTCGGTAAGCGAACACGG.DP8400012333TL_L01_13	A549	Lung cancer	Library03	31223	6004	0	Others	4.49447	-12.0322	0.814946
A549_CATAGTATTAGCTAGTAGAA.DP8400012333TL_L01_13	A549	Lung cancer	Library03	31088	5922	0	Others	4.49259	-11.2735	0.941558
A549_TCTTCATCTCGCCTCTGGCT.DP8400012333TL_L01_13	A549	Lung cancer	Library03	30529	5887	0	Others	4.48471	-11.9012	1.13321
A549_CTAGCGGCATGCGACAGTGT.DP8400012333TL_L01_13	A549	Lung cancer	Library03	30564	5816	0	Others	4.48521	-11.0687	1.20779
A549_ACGTTCGCCAGCTTAGATCT.DP8400012333TL_L01_13	A549	Lung cancer	Library03	31084	5783	0	Others	4.49254	-11.839	-0.78621
A549_AACCTGGTGAGCGCGCCGAG.DP8400012333TL_L01_13	A549	Lung cancer	Library03	30455	6293	0	Others	4.48366	-11.5839	1.49892
A549_GTCCTAGTGCCTGCAGGATA.DP8400012333TL_L01_13	A549	Lung cancer	Library03	29705	6309	0	Others	4.47283	-12.3644	0.983357
A549_GAATCCACTTCTATCGCCTT.DP8400012333TL_L01_13	A549	Lung cancer	Library03	30949	5934	0	Others	4.49065	-11.9448	-0.241809
A549_ATAGCAGGTACATCAGTTGG.DP8400012333TL_L01_13	A549	Lung cancer	Library03	29575	6716	0	Others	4.47092	-11.3416	-0.441186
A549_GCTACCATACATGTCTGCCA.DP8400012333TL_L01_13	A549	Lung cancer	Library03	30489	6205	0	Others	4.48414	-11.7991	1.08108
A549_ATATATGCTCACAGTCCACC.DP8400012333TL_L01_13	A549	Lung cancer	Library03	29557	6664	0	Others	4.47066	-12.0036	-0.658875
A549_AATGGAATACTTCTCACTCC.DP8400012333TL_L01_13	A549	Lung cancer	Library03	30376	6014	0	Others	4.48253	-12.0197	0.794131
A549_CGATACGCCATGCAAGATAC.DP8400012333TL_L01_13	A549	Lung cancer	Library03	29368	6452	0	Others	4.46787	-11.5325	0.127285
A549_TCACTGCTTCTTGATCTTAA.DP8400012333TL_L01_13	A549	Lung cancer	Library03	29920	6286	0	Others	4.47596	-11.5852	0.398843
A549_AGCCGGACGCCACCGCTAGT.DP8400012333TL_L01_13	A549	Lung cancer	Library03	30714	6073	0	Others	4.48734	-12.4964	0.125727
A549_AGTTATCAGAGCTCGGTATG.DP8400012333TL_L01_13	A549	Lung cancer	Library03	30344	6324	0	Others	4.48207	-11.142	-0.19491
A549_CTGATACTTCGTCTACCTTC.DP8400012333TL_L01_13	A549	Lung cancer	Library03	29083	6375	0	Others	4.46364	-11.5439	-0.288999
A549_CAGCGAAGTCACCAAGCCAG.DP8400012333TL_L01_13	A549	Lung cancer	Library03	28639	6633	0	Others	4.45696	-12.1801	0.0474854
A549_GTGGACAGGAAGTGTTGCTT.DP8400012333TL_L01_13	A549	Lung cancer	Library03	31371	5931	0	Others	4.49653	-12.1022	-0.0619564
A549_CGGTCCGCTCGCCTCCGGTC.DP8400012333TL_L01_13	A549	Lung cancer	Library03	30223	6882	0	Others	4.48034	-11.4903	-0.682671
A549_CTCGAACCTTCGATCACGAT.DP8400012333TL_L01_13	A549	Lung cancer	Library03	30418	6366	0	Others	4.48313	-11.015	1.08388
A549_CATGTCTTGAATTATCTAGC.DP8400012333TL_L01_13	A549	Lung cancer	Library03	28769	6636	0	Others	4.45892	-11.9037	0.805626
A549_TCATCTACTCAGTAGTTACG.DP8400012333TL_L01_13	A549	Lung cancer	Library03	29997	6027	0	Others	4.47708	-11.451	1.16983
A549_ACATCATTGCCGTTCAATAA.DP8400012333TL_L01_13	A549	Lung cancer	Library03	29713	6102	0	Others	4.47295	-12.1746	0.88691
A549_GCTCAGCTGGGTGGCAGGTG.DP8400012333TL_L01_13	A549	Lung cancer	Library03	30130	6560	0	Others	4.479	-11.28	-0.238955
A549_AATACACGTAGTTAAGGTGA.DP8400012333TL_L01_13	A549	Lung cancer	Library03	30413	5918	0	Others	4.48306	-11.0974	0.583103
A549_TGCTCTATTCGTTAAGGTGA.DP8400012333TL_L01_13	A549	Lung cancer	Library03	29897	6675	0	Others	4.47563	-11.5539	-0.375335
A549_TAAGGAGAAGTCAATGGTGG.DP8400012333TL_L01_13	A549	Lung cancer	Library03	30683	6201	0	Others	4.4869	-11.1756	-0.436117
A549_GGCTATCGCGTTACCAAGGT.DP8400012333TL_L01_13	A549	Lung cancer	Library03	29847	6703	0	Others	4.4749	-10.7704	-0.0314421
A549_ATGGTATGATGCGCGCCGAG.DP8400012333TL_L01_13	A549	Lung cancer	Library03	29634	6344	0	Others	4.47179	-11.3664	1.0507
A549_CTCCTGAGGCCATCAATTAA.DP8400012333TL_L01_13	A549	Lung cancer	Library03	28973	6180	0	Others	4.46199	-12.4124	0.0867607
A549_AATCAATGAGGCGAACACGG.DP8400012333TL_L01_13	A549	Lung cancer	Library03	30353	6349	0	Others	4.4822	-12.0261	0.427705
A549_CTACTCATCCGAGACAACGG.DP8400012333TL_L01_13	A549	Lung cancer	Library03	30660	5710	0	Others	4.48657	-11.5672	1.41083
A549_TCTAATGACGCATCGGCATG.DP8400012333TL_L01_13	A549	Lung cancer	Library03	30581	5858	0	Others	4.48545	-11.593	1.33956
A549_ACACGCCGAATAACAGCCAA.DP8400012333TL_L01_13	A549	Lung cancer	Library03	29525	6113	0	Others	4.47019	-11.2694	1.3501
A549_TTCGCATAATTGTTCACTAG.DP8400012333TL_L01_13	A549	Lung cancer	Library03	30105	6222	0	Others	4.47864	-11.8205	0.398721
A549_GGAAGCACTAGTACATAGGC.DP8400012333TL_L01_13	A549	Lung cancer	Library03	29348	6441	0	Others	4.46758	-11.4507	-0.769503
A549_ATACGGATTAACATCATTGC.DP8400012333TL_L01_13	A549	Lung cancer	Library03	29994	6267	0	Others	4.47703	-11.7684	1.06846
A549_CTTGTTGCTAAATTCCAACC.DP8400012333TL_L01_13	A549	Lung cancer	Library03	30259	6180	0	Others	4.48085	-12.0046	-0.15273
A549_GGACACTCTTCTCAAGTCGC.DP8400012333TL_L01_13	A549	Lung cancer	Library03	29645	6099	0	Others	4.47195	-11.7551	0.116059
A549_TGCACTTATCCAGGAACGAG.DP8400012333TL_L01_13	A549	Lung cancer	Library03	29606	6119	0	Others	4.47138	-11.2411	0.209154
A549_TGTATTCAGATAATCGGTGC.DP8400012333TL_L01_13	A549	Lung cancer	Library03	30914	5531	0	Others	4.49016	-11.7139	1.51917
A549_GCTCTTCAATCGAGGTTAAC.DP8400012333TL_L01_13	A549	Lung cancer	Library03	30025	6196	0	Others	4.47748	-11.6446	0.733978
A549_TAATTGAACGCTCTCCATAG.DP8400012333TL_L01_13	A549	Lung cancer	Library03	29585	6096	0	Others	4.47107	-11.1834	1.08635
A549_CTGGATTAAGGCAGGTATCC.DP8400012333TL_L01_13	A549	Lung cancer	Library03	30705	6035	0	Others	4.48721	-12.6405	0.312254
A549_TACGCATTAAAGCCTCCTAT.DP8400012333TL_L01_13	A549	Lung cancer	Library03	29881	6397	0	Others	4.4754	-11.6091	-0.771835
A549_CCGAGTGACCGTCAGTACCA.DP8400012333TL_L01_13	A549	Lung cancer	Library03	29772	6261	0	Others	4.47381	-11.4622	-0.181198
A549_CGTCTAAGCAGTTGGATCCT.DP8400012333TL_L01_13	A549	Lung cancer	Library03	30225	5849	0	Others	4.48037	-11.0127	0.976129
A549_ACCGCGGTAAATACTCCTAC.DP8400012333TL_L01_13	A549	Lung cancer	Library03	30147	6340	0	Others	4.47924	-12.2814	-0.333091
A549_ATGGTACCGAGCTTAGTCGG.DP8400012333TL_L01_13	A549	Lung cancer	Library03	30956	5669	0	Others	4.49074	-11.3523	1.29059
A549_TATCGCTAGCTATGAACAGC.DP8400012333TL_L01_13	A549	Lung cancer	Library03	26911	6034	0	Others	4.42993	-12.2131	1.35008
A549_AGATCGCCTAGTTGTTCTCT.DP8400012333TL_L01_13	A549	Lung cancer	Library03	28549	6580	0	Others	4.45559	-11.3515	-0.343414
A549_CGCCTCTCGGCTTCGGCCGG.DP8400012333TL_L01_13	A549	Lung cancer	Library03	30051	6090	0	Others	4.47786	-11.5727	0.901643
A549_GACATTCAAGGCTTAGTCGG.DP8400012333TL_L01_13	A549	Lung cancer	Library03	29184	6006	0	Others	4.46514	-12.0604	1.06201
A549_CCAGATATCTAAGGATTGAT.DP8400012333TL_L01_13	A549	Lung cancer	Library03	28740	6082	0	Others	4.45849	-11.9333	1.12491
A549_GTGACAGCGCATGTCCGTGC.DP8400012333TL_L01_13	A549	Lung cancer	Library03	29663	6435	0	Others	4.47222	-11.0931	-0.464088
A549_ATATCACGAAATCTCGCTGC.DP8400012333TL_L01_13	A549	Lung cancer	Library03	29087	6266	0	Others	4.4637	-11.9821	0.402326
A549_CCTTACCACACGTTCAATAA.DP8400012333TL_L01_13	A549	Lung cancer	Library03	30049	6103	0	Others	4.47783	-10.7761	0.716698
A549_CCTGATCGCACGGCAGAGTC.DP8400012333TL_L01_13	A549	Lung cancer	Library03	30828	5757	0	Others	4.48895	-11.5693	0.139424
A549_CTCTCACGACTCTGTTCATA.DP8400012333TL_L01_13	A549	Lung cancer	Library03	29722	6263	0	Others	4.47308	-11.3664	0.841241
A549_TTCTGTCGACCATATTAGGA.DP8400012333TL_L01_13	A549	Lung cancer	Library03	30608	5299	0	Others	4.48583	-10.9195	0.102641
A549_CGCGAGCGATGATGGAGTGC.DP8400012333TL_L01_13	A549	Lung cancer	Library03	29704	6309	0	Others	4.47281	-11.5458	0.186566
A549_TACACTAGCCACTACGGTCG.DP8400012333TL_L01_13	A549	Lung cancer	Library03	30165	5891	0	Others	4.4795	-11.9166	-0.353405
A549_AGAGCTGTAGACCTCTCCTG.DP8400012333TL_L01_13	A549	Lung cancer	Library03	30145	6339	0	Others	4.47922	-10.8989	0.583844
A549_TCGAAGTACGCTTCCTACAG.DP8400012333TL_L01_13	A549	Lung cancer	Library03	30559	6119	0	Others	4.48514	-12.3642	0.100459
A549_TATGGAGACTCTCACCTAAG.DP8400012333TL_L01_13	A549	Lung cancer	Library03	30536	5685	0	Others	4.48481	-11.1644	0.354968
A549_TTAGGCTATGTCCGAAGATT.DP8400012333TL_L01_13	A549	Lung cancer	Library03	30413	6094	0	Others	4.48306	-11.2249	0.310434
A549_ATTATGAATACCATAAGGAG.DP8400012333TL_L01_13	A549	Lung cancer	Library03	29673	6006	0	Others	4.47236	-11.4493	0.130849
A549_CTGGCAACATTAGCGCACGT.DP8400012333TL_L01_13	A549	Lung cancer	Library03	30173	6127	0	Others	4.47962	-11.6284	-0.0867535
A549_TGGAGAACTCTCTGTTCATA.DP8400012333TL_L01_13	A549	Lung cancer	Library03	29914	6296	0	Others	4.47587	-11.5139	-0.780991
A549_TTAGGCAACACTTCCATCCT.DP8400012333TL_L01_13	A549	Lung cancer	Library03	26932	6484	0	Others	4.43027	-12.401	1.00966
A549_ATCCACTAAGGTTACCACAT.DP8400012333TL_L01_13	A549	Lung cancer	Library03	30187	6239	0	Others	4.47982	-10.9966	-0.0927059
A549_ACACGAGAATTCGCATCTTG.DP8400012333TL_L01_13	A549	Lung cancer	Library03	29707	5915	0	Others	4.47286	-10.9895	0.891302
A549_GCGGAACTTGTAACAGCCAA.DP8400012333TL_L01_13	A549	Lung cancer	Library03	28664	6200	0	Others	4.45734	-11.7175	0.42337
A549_ATTCCGCTCAATTCCGCTCA.DP8400012333TL_L01_13	A549	Lung cancer	Library03	26067	6314	0	Others	4.41609	-12.6006	0.844778
A549_GTGAGTCATATACAGTACGC.DP8400012333TL_L01_13	A549	Lung cancer	Library03	29601	6036	0	Others	4.47131	-11.2109	-0.314329
A549_TGAGCCTACAGGCACTGAGC.DP8400012333TL_L01_13	A549	Lung cancer	Library03	29424	6128	0	Others	4.4687	-12.2186	0.327941
A549_TAGTTAGACGGGCTATATAA.DP8400012333TL_L01_13	A549	Lung cancer	Library03	29750	6259	0	Others	4.47349	-11.6233	-0.681095
A549_AGTAGTTACGCGATTGATAA.DP8400012333TL_L01_13	A549	Lung cancer	Library03	28827	6315	0	Others	4.4598	-11.9273	0.722532
A549_TGTCGGAGTGGGAGCTATGG.DP8400012333TL_L01_13	A549	Lung cancer	Library03	29771	6210	0	Others	4.47379	-11.9017	0.300606
A549_CACAGGCTGCCGCCTGGAGA.DP8400012333TL_L01_13	A549	Lung cancer	Library03	29354	6160	0	Others	4.46767	-10.9784	0.497892
A549_TGACGACCAACAATCTCATG.DP8400012333TL_L01_13	A549	Lung cancer	Library03	29780	5910	0	Others	4.47392	-11.5447	0.536467
A549_CCTGCCGCTACGATTCCGGC.DP8400012333TL_L01_13	A549	Lung cancer	Library03	28813	5853	0	Others	4.45959	-11.4603	0.733002
A549_CGTCAACATGTCCTGATCAA.DP8400012333TL_L01_13	A549	Lung cancer	Library03	28329	6307	0	Others	4.45223	-12.2417	-0.260146
A549_GTAGATCATGGTAATTGACA.DP8400012333TL_L01_13	A549	Lung cancer	Library03	29100	6311	0	Others	4.46389	-12.4355	-0.166002
A549_GTCCTTGCACCAGGAACGAG.DP8400012333TL_L01_13	A549	Lung cancer	Library03	30024	5818	0	Others	4.47747	-11.439	0.250356
A549_TGATAGCATGGACTCTCCAA.DP8400012333TL_L01_13	A549	Lung cancer	Library03	29326	5836	0	Others	4.46725	-11.8679	0.0305417
A549_ATAGAACTGCTGTATTCAGA.DP8400012333TL_L01_13	A549	Lung cancer	Library03	30076	5712	0	Others	4.47822	-11.7074	1.67477
A549_CGGACCACCTGGTTGGTAAC.DP8400012333TL_L01_13	A549	Lung cancer	Library03	28362	6469	0	Others	4.45274	-10.8649	-0.101891
A549_CTATCGCTGATTCTATCAGC.DP8400012333TL_L01_13	A549	Lung cancer	Library03	28878	6286	0	Others	4.46057	-12.7135	0.272682
A549_ACTTGGTGTCCATGCTGACT.DP8400012333TL_L01_13	A549	Lung cancer	Library03	29317	5965	0	Others	4.46712	-11.6612	1.2592
A549_ATTAGTGGTCTGACTTCGTA.DP8400012333TL_L01_13	A549	Lung cancer	Library03	28105	6282	0	Others	4.44878	-11.7632	0.565458
A549_CCGGTCATGTGTTACGCGTC.DP8400012333TL_L01_13	A549	Lung cancer	Library03	29134	6433	0	Others	4.4644	-11.2497	-0.56967
A549_GAGACAACGGATTACCGCGT.DP8400012333TL_L01_13	A549	Lung cancer	Library03	27816	6242	0	Others	4.44429	-12.095	0.518729
A549_CGTATCGCCTAGACCGTCGT.DP8400012333TL_L01_13	A549	Lung cancer	Library03	29477	6282	0	Others	4.46948	-11.3679	-0.260565
A549_GGCTTGGTGCCGTTCGATGG.DP8400012333TL_L01_13	A549	Lung cancer	Library03	29448	6130	0	Others	4.46906	-10.8954	0.308562
A549_TAACATAGCAATCAGTTAAC.DP8400012333TL_L01_13	A549	Lung cancer	Library03	28912	6350	0	Others	4.46108	-11.379	0.424636
A549_GTAGGCGAGGTCTTGGAGAC.DP8400012333TL_L01_13	A549	Lung cancer	Library03	29196	6059	0	Others	4.46532	-11.4368	0.717624
A549_AGCCACCATTATAGAGAGCC.DP8400012333TL_L01_13	A549	Lung cancer	Library03	29633	6403	0	Others	4.47178	-10.9346	0.630704
A549_CATAGGACTGGATTGATGGC.DP8400012333TL_L01_13	A549	Lung cancer	Library03	29373	6183	0	Others	4.46795	-11.3219	0.869906
A549_AATTCCAACCGTCTACCTTC.DP8400012333TL_L01_13	A549	Lung cancer	Library03	27692	6321	0	Others	4.44235	-12.3789	0.860933
A549_AGGCGCCATGTGCTGCAGTA.DP8400012333TL_L01_13	A549	Lung cancer	Library03	29960	5504	0	Others	4.47654	-11.5958	0.5098
A549_TACGAAGTGCTGTCAGGCAC.DP8400012333TL_L01_13	A549	Lung cancer	Library03	28665	6138	0	Others	4.45735	-12.0505	1.23947
A549_TACCGTCAGCTCTGTTCATA.DP8400012333TL_L01_13	A549	Lung cancer	Library03	28555	6486	0	Others	4.45568	-12.3928	0.63291
A549_GTTGACGGCTCTTACCGGTG.DP8400012333TL_L01_13	A549	Lung cancer	Library03	28598	6192	0	Others	4.45634	-10.9287	0.797806
A549_TCCTTATGATAGTCGTCCTA.DP8400012333TL_L01_13	A549	Lung cancer	Library03	28540	6104	0	Others	4.45545	-12.2299	0.100178
A549_GCGAACACGGTGGACGTGAC.DP8400012333TL_L01_13	A549	Lung cancer	Library03	29675	6024	0	Others	4.47239	-11.9469	0.0641499
A549_TCCTAACAATAATACTCGAT.DP8400012333TL_L01_13	A549	Lung cancer	Library03	29130	6015	0	Others	4.46434	-11.5393	-1.04903
A549_TCGAGAAGTGTCTAATGACG.DP8400012333TL_L01_13	A549	Lung cancer	Library03	29098	6036	0	Others	4.46386	-11.2505	0.826816
A549_ATACTCTGTCTCGTAGTCGT.DP8400012333TL_L01_13	A549	Lung cancer	Library03	28128	5954	0	Others	4.44914	-12.1396	1.23008
A549_TATCTACACAGAGTAGATTG.DP8400012333TL_L01_13	A549	Lung cancer	Library03	30012	5900	0	Others	4.47729	-11.805	0.229955
A549_ACACTGAGTCCCTGCTTAGT.DP8400012333TL_L01_13	A549	Lung cancer	Library03	29014	6153	0	Others	4.46261	-11.8395	-0.722253
A549_TGTTGTCGCGTAGTCGGAAT.DP8400012333TL_L01_13	A549	Lung cancer	Library03	27542	6156	0	Others	4.44	-11.7483	0.15801
A549_CTTCGATGGTGGCTATATAA.DP8400012333TL_L01_13	A549	Lung cancer	Library03	29314	6106	0	Others	4.46708	-11.1459	-0.0533122
A549_TACTAATGGCGACCAGAATA.DP8400012333TL_L01_13	A549	Lung cancer	Library03	29936	5916	0	Others	4.47619	-11.7	1.50119
A549_CTTGAAGAGACATTCCGGCT.DP8400012333TL_L01_13	A549	Lung cancer	Library03	29658	6235	0	Others	4.47214	-12.0892	-0.382355
A549_CTTAGCAACCCTGACCTGGT.DP8400012333TL_L01_13	A549	Lung cancer	Library03	29353	6242	0	Others	4.46765	-11.2353	-0.162142
A549_TCACGAATCCATGTCTGCCA.DP8400012333TL_L01_13	A549	Lung cancer	Library03	27554	6295	0	Others	4.44018	-12.3023	0.59444
A549_ATAATGTAATGGCCTGCACA.DP8400012333TL_L01_13	A549	Lung cancer	Library03	29365	6322	0	Others	4.46783	-11.4389	0.59957
A549_ACGAGTAGCTTGCGGTTACG.DP8400012333TL_L01_13	A549	Lung cancer	Library03	29315	6086	0	Others	4.46709	-11.1122	1.31984
A549_ATCGGACAAGATTATCTAGC.DP8400012333TL_L01_13	A549	Lung cancer	Library03	27665	6405	0	Others	4.44193	-11.5988	-1.08112
A549_CAGCGCCTTGCGATTCCGGC.DP8400012333TL_L01_13	A549	Lung cancer	Library03	29167	5839	0	Others	4.46489	-11.4051	1.08256
A549_ACTACTGCCATATGGCATAG.DP8400012333TL_L01_13	A549	Lung cancer	Library03	29375	5829	0	Others	4.46798	-11.9061	0.400167
A549_GTGGAGTGTCCATTCCGGCT.DP8400012333TL_L01_13	A549	Lung cancer	Library03	29307	5641	0	Others	4.46697	-11.6977	1.67784
A549_CTAAGATATTAGAATTCAGT.DP8400012333TL_L01_13	A549	Lung cancer	Library03	29027	5992	0	Others	4.4628	-10.917	0.537372
A549_ATTAATACAGCGATACTAGC.DP8400012333TL_L01_13	A549	Lung cancer	Library03	29595	6114	0	Others	4.47122	-11.6177	0.0568425
A549_CCAATTCATCAAGTCACGGC.DP8400012333TL_L01_13	A549	Lung cancer	Library03	28453	6329	0	Others	4.45413	-11.9239	0.113142
A549_GCGGTGCAGAGCGAATCGAC.DP8400012333TL_L01_13	A549	Lung cancer	Library03	29197	6236	0	Others	4.46534	-11.7168	-0.29004
A549_ACGTAGCGCGCTGACCTGGT.DP8400012333TL_L01_13	A549	Lung cancer	Library03	28747	6240	0	Others	4.45859	-11.9298	-0.293993
A549_TTAACCGCGACAACTCGTCG.DP8400012333TL_L01_13	A549	Lung cancer	Library03	28631	6069	0	Others	4.45684	-11.3618	0.717357
A549_CGTAGACACTTCACGAATCC.DP8400012333TL_L01_13	A549	Lung cancer	Library03	28693	5962	0	Others	4.45778	-11.2407	1.3075
A549_CTGAACCACAAAGGATTGAT.DP8400012333TL_L01_13	A549	Lung cancer	Library03	28678	6314	0	Others	4.45755	-11.91	0.0727156
A549_TTATGTCTAGAGGAGCTCCA.DP8400012333TL_L01_13	A549	Lung cancer	Library03	29550	5966	0	Others	4.47056	-11.5216	-1.09172
A549_CGTTCGATGGCACCGAGCAT.DP8400012333TL_L01_13	A549	Lung cancer	Library03	27143	6199	0	Others	4.43366	-12.2591	0.286467
A549_AGCGAGAGCTCTTGTAGCAT.DP8400012333TL_L01_13	A549	Lung cancer	Library03	28844	6170	0	Others	4.46006	-11.5238	-0.773067
A549_GCTTAGTCGGGCTGCTCTTC.DP8400012333TL_L01_13	A549	Lung cancer	Library03	28557	6257	0	Others	4.45571	-10.922	0.333677
A549_TTCGAGATAACACTCAGTCA.DP8400012333TL_L01_13	A549	Lung cancer	Library03	28019	6182	0	Others	4.44745	-12.0535	1.19255
A549_AATTCTAATTATCGAGCGAA.DP8400012333TL_L01_13	A549	Lung cancer	Library03	29395	6049	0	Others	4.46827	-11.6165	1.19331
A549_GTGTTAATGTCTTGCCGCGC.DP8400012333TL_L01_13	A549	Lung cancer	Library03	29092	6144	0	Others	4.46377	-11.8103	0.719064
A549_AGAATTCAGTTTGATCTTAA.DP8400012333TL_L01_13	A549	Lung cancer	Library03	28534	6410	0	Others	4.45536	-11.9117	-0.633009
A549_GACCAGTACGGTCTACCTTC.DP8400012333TL_L01_13	A549	Lung cancer	Library03	28744	5986	0	Others	4.45855	-12.6099	0.609584
A549_CGTCGTTCAGGCTGTGAGAC.DP8400012333TL_L01_13	A549	Lung cancer	Library03	28621	5963	0	Others	4.45668	-11.2166	-0.122957
A549_ATGACGGATATCCTCCTGGC.DP8400012333TL_L01_13	A549	Lung cancer	Library03	27041	6153	0	Others	4.43202	-12.2865	0.0574689
A549_ATGGAACAATCACCGAGCAT.DP8400012333TL_L01_13	A549	Lung cancer	Library03	28726	6159	0	Others	4.45828	-11.8913	-0.0140139
A549_CGATCGTCAGGCTGCTCTTC.DP8400012333TL_L01_13	A549	Lung cancer	Library03	28716	6030	0	Others	4.45812	-11.4588	0.883876
A549_TGGCTGAACCCGTTCTACGA.DP8400012333TL_L01_13	A549	Lung cancer	Library03	29958	5458	0	Others	4.47651	-11.5994	1.63228
A549_GTAACGACGCCTATCACTAG.DP8400012333TL_L01_13	A549	Lung cancer	Library03	28424	6175	0	Others	4.45369	-11.5543	1.35212
A549_GCGCAGCACCCGTTCGATGG.DP8400012333TL_L01_13	A549	Lung cancer	Library03	28792	5770	0	Others	4.45927	-11.5091	1.20293
A549_AACTTGCACCGGCACTGAGC.DP8400012333TL_L01_13	A549	Lung cancer	Library03	29478	5382	0	Others	4.4695	-11.1065	-0.210794
A549_CGATCGTCAGTTCGTAGCAC.DP8400012333TL_L01_13	A549	Lung cancer	Library03	29088	6062	0	Others	4.46371	-12.1277	0.138613
A549_AGATCGCTGTCGATAAGCAC.DP8400012333TL_L01_13	A549	Lung cancer	Library03	27708	5974	0	Others	4.44261	-12.1226	0.898161
A549_CTATCACTAGAACCTTGCGG.DP8400012333TL_L01_13	A549	Lung cancer	Library03	29173	6136	0	Others	4.46498	-11.971	0.0395055
A549_TGACGACCAATTCCACTACA.DP8400012333TL_L01_13	A549	Lung cancer	Library03	25857	6176	0	Others	4.41258	-12.6167	0.49157
A549_TAGGAACTCGAAGTCACGGC.DP8400012333TL_L01_13	A549	Lung cancer	Library03	27201	5996	0	Others	4.43458	-11.2531	-0.461199
A549_GAATTAGAAGACATATGCGA.DP8400012333TL_L01_13	A549	Lung cancer	Library03	28680	5903	0	Others	4.45758	-10.9793	1.14675
A549_GACGCTGCTAAGCAAGCGAC.DP8400012333TL_L01_13	A549	Lung cancer	Library03	28739	5880	0	Others	4.45847	-11.1492	-0.089121
A549_AGCAACATGATGCAGTGGTA.DP8400012333TL_L01_13	A549	Lung cancer	Library03	28177	6024	0	Others	4.44989	-11.6804	0.236977
A549_TTGCAGCCGCAGTCGACCAT.DP8400012333TL_L01_13	A549	Lung cancer	Library03	28466	5981	0	Others	4.45433	-11.1786	0.199616
A549_CATAGGACTGCTAAGATATT.DP8400012333TL_L01_13	A549	Lung cancer	Library03	28782	6199	0	Others	4.45912	-12.0965	0.225952
A549_GGAGCGACGAATGTTCTATA.DP8400012333TL_L01_13	A549	Lung cancer	Library03	28913	5951	0	Others	4.46109	-11.114	-0.690324
A549_CCACAGGTATTATAGAAGCT.DP8400012333TL_L01_13	A549	Lung cancer	Library03	27638	6174	0	Others	4.44151	-12.1879	0.385856
A549_CGAATCGCAGATCGGACAAG.DP8400012333TL_L01_13	A549	Lung cancer	Library03	29559	6111	0	Others	4.47069	-11.7181	-0.942406
A549_GAGAACGTGTAGATTGCTCA.DP8400012333TL_L01_13	A549	Lung cancer	Library03	27984	6071	0	Others	4.44691	-12.2599	1.39895
A549_AGACTCGACGAGGTTAGGAG.DP8400012333TL_L01_13	A549	Lung cancer	Library03	29395	5988	0	Others	4.46827	-10.9646	0.745795
A549_ATGTTCTATAAACCTTGCGG.DP8400012333TL_L01_13	A549	Lung cancer	Library03	27260	5994	0	Others	4.43553	-11.6357	0.65923
A549_TGTAGAGTCCGCGGTGCAGA.DP8400012333TL_L01_13	A549	Lung cancer	Library03	28984	5890	0	Others	4.46216	-11.6219	0.560984
A549_TGACTGTCAGGCGAACACGG.DP8400012333TL_L01_13	A549	Lung cancer	Library03	29143	5890	0	Others	4.46453	-12.2358	0.77771
A549_TAGTACAATTCCGAATCAGT.DP8400012333TL_L01_13	A549	Lung cancer	Library03	26270	6314	0	Others	4.41946	-11.755	-0.868047
A549_GCCGTCGAGAACAGTTCATT.DP8400012333TL_L01_13	A549	Lung cancer	Library03	28258	5916	0	Others	4.45114	-11.4292	1.54636
A549_AACCTTGCGGACATAGGTGG.DP8400012333TL_L01_13	A549	Lung cancer	Library03	26349	6141	0	Others	4.42076	-12.5204	-0.000137106
A549_CTGTGAGCAGCTGTGAGCAG.DP8400012333TL_L01_13	A549	Lung cancer	Library03	27618	5738	0	Others	4.44119	-11.0093	1.22047
A549_CATCAATTAAGCCGGTTGTA.DP8400012333TL_L01_13	A549	Lung cancer	Library03	28058	6204	0	Others	4.44806	-11.3517	0.237042
A549_TCCTGGATCTTCAGATAGAT.DP8400012333TL_L01_13	A549	Lung cancer	Library03	28343	6413	0	Others	4.45245	-11.1777	0.765471
A549_ATACCACCTACTCAAGTCGC.DP8400012333TL_L01_13	A549	Lung cancer	Library03	27877	6178	0	Others	4.44525	-11.7981	-0.0349312
A549_AATAATGCACCCGAGCGATT.DP8400012333TL_L01_13	A549	Lung cancer	Library03	27596	6002	0	Others	4.44085	-11.598	0.12896
A549_CTTGACCGGTCATCAATTAA.DP8400012333TL_L01_13	A549	Lung cancer	Library03	29359	5733	0	Others	4.46774	-11.0769	0.472845
A549_GTGCGAACATACGACAATAT.DP8400012333TL_L01_13	A549	Lung cancer	Library03	29239	5550	0	Others	4.46596	-11.5054	-0.465061
A549_GGAGTATTAAGTAGACGGAG.DP8400012333TL_L01_13	A549	Lung cancer	Library03	26766	6041	0	Others	4.42758	-11.9747	1.18359
A549_TCCAATCTCGATCGGACAAG.DP8400012333TL_L01_13	A549	Lung cancer	Library03	29537	5577	0	Others	4.47037	-11.5072	0.703468
A549_TTAGGCTATGACGTTGAATA.DP8400012333TL_L01_13	A549	Lung cancer	Library03	29157	6021	0	Others	4.46474	-10.7375	0.400745
A549_CATAGGACTGCCGAGCGATT.DP8400012333TL_L01_13	A549	Lung cancer	Library03	27024	6231	0	Others	4.43175	-11.9865	1.47782
A549_TTCTCCAGCGAAGTAAGCGT.DP8400012333TL_L01_13	A549	Lung cancer	Library03	29186	6113	0	Others	4.46517	-11.5662	-0.409963
A549_TTCGTCGCCAATTATTGTGC.DP8400012333TL_L01_13	A549	Lung cancer	Library03	25693	6236	0	Others	4.40981	-12.2776	1.06058
A549_CAACTCGTCGTACGTTATGG.DP8400012333TL_L01_13	A549	Lung cancer	Library03	28360	6068	0	Others	4.45271	-11.3507	1.08969
A549_TGATGACGTATCAGATAGAT.DP8400012333TL_L01_13	A549	Lung cancer	Library03	27904	6057	0	Others	4.44567	-11.4763	0.631164
A549_ATATCAATCGTGACTTCGTA.DP8400012333TL_L01_13	A549	Lung cancer	Library03	29409	5641	0	Others	4.46848	-11.2701	1.49361
A549_GACGTCTACAATATTCTCAC.DP8400012333TL_L01_13	A549	Lung cancer	Library03	25611	6236	0	Others	4.40843	-12.5823	0.787098
A549_TACGTGACGAGATATGGCAA.DP8400012333TL_L01_13	A549	Lung cancer	Library03	27284	6301	0	Others	4.43591	-12.0273	0.464765
A549_TGATGATTAAAAGTTGGAGG.DP8400012333TL_L01_13	A549	Lung cancer	Library03	28694	5837	0	Others	4.45779	-12.0996	-0.256103
A549_ATCTCCAGAAAAGTAAGCGT.DP8400012333TL_L01_13	A549	Lung cancer	Library03	27510	6375	0	Others	4.43949	-12.4056	0.265375
A549_CGGCGATACCAGTAGTTACG.DP8400012333TL_L01_13	A549	Lung cancer	Library03	28916	6340	0	Others	4.46114	-11.4942	-0.314882
A549_GACGTGGCCGAGCAAGCGAC.DP8400012333TL_L01_13	A549	Lung cancer	Library03	28448	5931	0	Others	4.45405	-11.2777	1.42163
A549_GCTAAGGTTCCATCGGCATG.DP8400012333TL_L01_13	A549	Lung cancer	Library03	27828	6190	0	Others	4.44448	-10.9351	-0.268196
A549_CATAGGACTGAGTTCCTGTC.DP8400012333TL_L01_13	A549	Lung cancer	Library03	28603	5820	0	Others	4.45641	-11.2808	0.952276
A549_AGCAACATGATGGACGTGAC.DP8400012333TL_L01_13	A549	Lung cancer	Library03	27890	5848	0	Others	4.44545	-11.8061	-0.0843773
A549_ATACGTTCCACGATTCCGGC.DP8400012333TL_L01_13	A549	Lung cancer	Library03	26778	6389	0	Others	4.42778	-11.2223	-0.359711
A549_GTTCGCAATGAGGAGCTCCA.DP8400012333TL_L01_13	A549	Lung cancer	Library03	28709	5641	0	Others	4.45802	-11.4153	1.47356
A549_GGATGTGCTAAGGAGCTCCA.DP8400012333TL_L01_13	A549	Lung cancer	Library03	28813	5725	0	Others	4.45959	-11.6798	0.089693
A549_ACCGCGGTAACCACTGGATT.DP8400012333TL_L01_13	A549	Lung cancer	Library03	27750	5877	0	Others	4.44326	-12.1204	1.11164
A549_ACGTTAGCACCGATACTAGC.DP8400012333TL_L01_13	A549	Lung cancer	Library03	26265	6145	0	Others	4.41938	-12.3264	0.11037
A549_AGGCACTTGGCGATTCCGGC.DP8400012333TL_L01_13	A549	Lung cancer	Library03	28236	6291	0	Others	4.4508	-10.8406	-0.359399
A549_GGAGGTTGGTGTTGGATCCT.DP8400012333TL_L01_13	A549	Lung cancer	Library03	27463	5954	0	Others	4.43875	-11.153	0.904847
A549_ATTCCGAGAGTTACCAAGGT.DP8400012333TL_L01_13	A549	Lung cancer	Library03	27555	6134	0	Others	4.4402	-11.6309	0.508228
A549_TCTCGCGACCTAACATAGCA.DP8400012333TL_L01_13	A549	Lung cancer	Library03	27558	6314	0	Others	4.44025	-10.9238	0.167107
A549_CCGGTCATGTAGTTCCTGTC.DP8400012333TL_L01_13	A549	Lung cancer	Library03	28688	5807	0	Others	4.4577	-11.0865	-0.673163
A549_TAACATCTAGATACTGAGGA.DP8400012333TL_L01_13	A549	Lung cancer	Library03	27954	5919	0	Others	4.44644	-12.2859	0.343701
A549_CAACATCGCGTGCAAGATAC.DP8400012333TL_L01_13	A549	Lung cancer	Library03	29062	5500	0	Others	4.46333	-11.2102	1.16672
A549_TCAACGAACCGATATGGCAA.DP8400012333TL_L01_13	A549	Lung cancer	Library03	27248	6327	0	Others	4.43533	-11.5107	0.255447
A549_TCGCATCTTGCAACTCGTCG.DP8400012333TL_L01_13	A549	Lung cancer	Library03	28518	6007	0	Others	4.45512	-11.3517	0.846492
A549_GTCAGGCGAAGTCTACCTTC.DP8400012333TL_L01_13	A549	Lung cancer	Library03	28451	6186	0	Others	4.4541	-12.0999	0.506395
A549_TGAGCGGCCGGTAATACGTC.DP8400012333TL_L01_13	A549	Lung cancer	Library03	27399	6056	0	Others	4.43773	-11.0231	-0.596535
A549_CGCCTCATCTAATTCCAACC.DP8400012333TL_L01_13	A549	Lung cancer	Library03	28398	6367	0	Others	4.45329	-10.9289	-0.176801
A549_AAGACTGTGGACATATGCGA.DP8400012333TL_L01_13	A549	Lung cancer	Library03	27315	5943	0	Others	4.4364	-11.0802	-0.436535
A549_ATACGGATTATACCATGACT.DP8400012333TL_L01_13	A549	Lung cancer	Library03	27722	6429	0	Others	4.44282	-11.2982	-0.359827
A549_AATACATTAAGTGTGAAGTT.DP8400012333TL_L01_13	A549	Lung cancer	Library03	26952	6241	0	Others	4.43059	-11.3281	0.743461
A549_TACGTAACAGCGAGGTTAAC.DP8400012333TL_L01_13	A549	Lung cancer	Library03	27506	6221	0	Others	4.43943	-11.3404	-0.418787
A549_TTGATCTTAATGCAAGATAC.DP8400012333TL_L01_13	A549	Lung cancer	Library03	27920	6154	0	Others	4.44592	-11.9287	0.220265
A549_GTTAATAATCCTTGTAGCAT.DP8400012333TL_L01_13	A549	Lung cancer	Library03	28545	6017	0	Others	4.45553	-10.7789	0.423432
A549_GGACATGAGATACGTTATGG.DP8400012333TL_L01_13	A549	Lung cancer	Library03	27163	6029	0	Others	4.43398	-11.6739	0.688346
A549_TGGCATTCACCTATCACTAG.DP8400012333TL_L01_13	A549	Lung cancer	Library03	27341	6005	0	Others	4.43681	-11.085	0.0790875
A549_ACGGCCAGCGTTAACGTAGG.DP8400012333TL_L01_13	A549	Lung cancer	Library03	28827	5177	0	Others	4.4598	-10.8358	0.387047
A549_GCGGAACTTGTGCTCAGAAG.DP8400012333TL_L01_13	A549	Lung cancer	Library03	28186	6073	0	Others	4.45003	-11.0369	-0.0968422
A549_AATGCGCCACATATTCTCAC.DP8400012333TL_L01_13	A549	Lung cancer	Library03	27809	6122	0	Others	4.44419	-12.2978	-0.156856
A549_CCAGAATTAGAACTTGCACC.DP8400012333TL_L01_13	A549	Lung cancer	Library03	28545	6172	0	Others	4.45553	-11.5442	-1.0854
A549_GTATTCTATGACGACAATAT.DP8400012333TL_L01_13	A549	Lung cancer	Library03	27470	5993	0	Others	4.43886	-12.4923	-0.0823993
A549_CACGTACCAATATGGCATAG.DP8400012333TL_L01_13	A549	Lung cancer	Library03	28522	5939	0	Others	4.45518	-10.8555	0.386299
A549_CTCCATGGAAACGTTGAATA.DP8400012333TL_L01_13	A549	Lung cancer	Library03	28072	5586	0	Others	4.44827	-11.3702	0.945302
A549_CACTAGATTCTGGAGCTCAG.DP8400012333TL_L01_13	A549	Lung cancer	Library03	27935	5840	0	Others	4.44615	-11.5962	-1.03523
A549_ATAGCAGGTATCTTCATCTC.DP8400012333TL_L01_13	A549	Lung cancer	Library03	26891	6452	0	Others	4.42961	-11.8635	0.0679351
A549_ATCGATTCTGCAAGCTGAAG.DP8400012333TL_L01_13	A549	Lung cancer	Library03	27753	5875	0	Others	4.44331	-11.9077	1.68024
A549_TGACGGCCGGACGGCGAGGC.DP8400012333TL_L01_13	A549	Lung cancer	Library03	27979	5982	0	Others	4.44683	-11.2747	0.313608
A549_ATCCGGTGCCTCCTGGTCGG.DP8400012333TL_L01_13	A549	Lung cancer	Library03	28667	5712	0	Others	4.45738	-11.4357	1.48804
A549_CGCGATACCTTTCGCATAAT.DP8400012333TL_L01_13	A549	Lung cancer	Library03	27495	5904	0	Others	4.43925	-12.1694	0.0019587
A549_CTGTGAGCAGGCCTCCGGTC.DP8400012333TL_L01_13	A549	Lung cancer	Library03	28098	6073	0	Others	4.44868	-12.0294	0.0124029
A549_AGCTTCCGGAAATAATGCAC.DP8400012333TL_L01_13	A549	Lung cancer	Library03	25978	6401	0	Others	4.41461	-12.3792	0.290865
A549_ATACCTCCATCTCGATTGGT.DP8400012333TL_L01_13	A549	Lung cancer	Library03	27333	5899	0	Others	4.43669	-11.9781	1.12633
A549_CCTCCAGATTCTCTGTCTCC.DP8400012333TL_L01_13	A549	Lung cancer	Library03	27492	6133	0	Others	4.43921	-11.6156	0.714346
A549_TTCCTACGACTGTGTAGCCG.DP8400012333TL_L01_13	A549	Lung cancer	Library03	28449	5850	0	Others	4.45407	-11.441	1.20634
A549_TGAGGTGGTTCAAGAGGTCA.DP8400012333TL_L01_13	A549	Lung cancer	Library03	26639	6246	0	Others	4.42552	-11.6305	-1.14883
A549_ACATAGGTGGATGTTCTATA.DP8400012333TL_L01_13	A549	Lung cancer	Library03	24726	5916	0	Others	4.39315	-12.4752	1.20121
A549_CCAATAGGCACGTCCGCTCT.DP8400012333TL_L01_13	A549	Lung cancer	Library03	27252	6209	0	Others	4.4354	-11.4186	-0.720586
A549_CGTACCGCGACGCACTGGAT.DP8400012333TL_L01_13	A549	Lung cancer	Library03	24766	6074	0	Others	4.39386	-12.3768	0.175262
A549_CCAGAATTAGCAGTGTATGC.DP8400012333TL_L01_13	A549	Lung cancer	Library03	27743	6049	0	Others	4.44315	-11.6845	-0.402093
A549_GACTCGCTAGCTTCCATCCT.DP8400012333TL_L01_13	A549	Lung cancer	Library03	27709	5883	0	Others	4.44262	-12.2823	0.188258
A549_CATGCTGACTCTCACAGCGG.DP8400012333TL_L01_13	A549	Lung cancer	Library03	28619	5726	0	Others	4.45665	-11.2669	1.04754
A549_GAGAAGAACACTGACCTGGT.DP8400012333TL_L01_13	A549	Lung cancer	Library03	27967	6014	0	Others	4.44665	-11.4589	0.539585
A549_ACAGAACCGTGTGAACGAGA.DP8400012333TL_L01_13	A549	Lung cancer	Library03	28295	5947	0	Others	4.45171	-12.1628	-0.334525
A549_TCGCTTCAAGCTTCCGATAA.DP8400012333TL_L01_13	A549	Lung cancer	Library03	27942	6097	0	Others	4.44626	-11.2591	0.897475
A549_ACAGTCGGATACGGCGAGGC.DP8400012333TL_L01_13	A549	Lung cancer	Library03	26469	6170	0	Others	4.42274	-11.8783	1.40548
A549_TCCTAACAATAGCAGGCAGC.DP8400012333TL_L01_13	A549	Lung cancer	Library03	27758	5420	0	Others	4.44339	-10.8027	-0.0891534
A549_TAGTTGTCACCCATAAGGAG.DP8400012333TL_L01_13	A549	Lung cancer	Library03	27865	6090	0	Others	4.44506	-11.9382	1.27736
A549_GCGCCTAGCCGATGAGAGGT.DP8400012333TL_L01_13	A549	Lung cancer	Library03	27327	6161	0	Others	4.43659	-11.0256	0.969228
A549_AGCGCTGGACGTTACCACAT.DP8400012333TL_L01_13	A549	Lung cancer	Library03	28193	5625	0	Others	4.45014	-11.4705	1.43963
A549_GCCTGAGTATTAGTCGGAAT.DP8400012333TL_L01_13	A549	Lung cancer	Library03	26924	6230	0	Others	4.43014	-11.1519	0.00614288
A549_TTATTGGACCAGGAGCTCCA.DP8400012333TL_L01_13	A549	Lung cancer	Library03	26032	6200	0	Others	4.41551	-12.1401	0.535958
A549_TAGTTAGACGCGCGAGTCGA.DP8400012333TL_L01_13	A549	Lung cancer	Library03	27700	6019	0	Others	4.44248	-11.5111	0.251963
A549_CTCTCACGACAACGAGGTCC.DP8400012333TL_L01_13	A549	Lung cancer	Library03	27638	6020	0	Others	4.44151	-11.5151	0.973837
A549_TATTGTCACAGCTTAGATCT.DP8400012333TL_L01_13	A549	Lung cancer	Library03	27146	6212	0	Others	4.43371	-11.7565	-0.706568
A549_CTTCACGTTAAACTTGCACC.DP8400012333TL_L01_13	A549	Lung cancer	Library03	25615	6240	0	Others	4.40849	-12.2733	0.0817498
A549_TGACGACCAAATGTCCGTGC.DP8400012333TL_L01_13	A549	Lung cancer	Library03	27479	5930	0	Others	4.439	-12.2406	0.939413
A549_TGCTCAGAAGGATAATGATG.DP8400012333TL_L01_13	A549	Lung cancer	Library03	26322	5999	0	Others	4.42032	-12.425	0.169888
A549_TGAGTGGTTGTGCTGCAGTA.DP8400012333TL_L01_13	A549	Lung cancer	Library03	25785	6131	0	Others	4.41137	-12.6814	0.371327
A549_TAACTTCATGGACTATCACA.DP8400012333TL_L01_13	A549	Lung cancer	Library03	27640	5740	0	Others	4.44154	-10.8456	0.82531
A549_GTTGGTACAGTGTTCCAGAC.DP8400012333TL_L01_13	A549	Lung cancer	Library03	27326	6284	0	Others	4.43658	-11.5341	-0.792993
A549_CACGTACCAAAAGCGCCGTA.DP8400012333TL_L01_13	A549	Lung cancer	Library03	26750	5799	0	Others	4.42732	-12.218	0.374897
A549_AGTGACCGGATGTATTCAGA.DP8400012333TL_L01_13	A549	Lung cancer	Library03	28720	5548	0	Others	4.45818	-11.3699	-0.494213
A549_CTACTCATCCACGAGGCCAT.DP8400012333TL_L01_13	A549	Lung cancer	Library03	27110	5960	0	Others	4.43313	-11.7385	-0.299395
A549_CAGGCTAAGAGTTGTCTGAC.DP8400012333TL_L01_13	A549	Lung cancer	Library03	27314	5830	0	Others	4.43639	-11.9837	0.297523
A549_TTATTGGACCGACTGTTCCT.DP8400012333TL_L01_13	A549	Lung cancer	Library03	25822	6345	0	Others	4.41199	-11.5114	-0.096333
A549_CATATTAGGATAGCGCACGT.DP8400012333TL_L01_13	A549	Lung cancer	Library03	27605	5999	0	Others	4.44099	-11.6506	-0.434859
A549_TGCTGCTGCGGCTGCTCTTC.DP8400012333TL_L01_13	A549	Lung cancer	Library03	25649	6066	0	Others	4.40907	-11.5749	-0.886976
A549_CGCCTGGAGAGTTACGCGTC.DP8400012333TL_L01_13	A549	Lung cancer	Library03	26587	5917	0	Others	4.42467	-11.4926	-0.772549
A549_TGGCTCAAGGACATCATTGC.DP8400012333TL_L01_13	A549	Lung cancer	Library03	27989	5542	0	Others	4.44699	-11.4146	1.10422
A549_GGCAGACTGTACATATGCGA.DP8400012333TL_L01_13	A549	Lung cancer	Library03	27881	5966	0	Others	4.44531	-12.1448	0.821976
A549_GACCTAATGGCCGTGCAACC.DP8400012333TL_L01_13	A549	Lung cancer	Library03	26440	6484	0	Others	4.42226	-11.8056	-0.868096
A549_GCTTAGATCTTCAATGGTGG.DP8400012333TL_L01_13	A549	Lung cancer	Library03	26042	5844	0	Others	4.41567	-12.1639	0.980613
A549_ATCTCCAGAAACTGGTAAGA.DP8400012333TL_L01_13	A549	Lung cancer	Library03	26328	6122	0	Others	4.42042	-11.6637	-1.05688
A549_AATGGTACGCTGCAGTGGTA.DP8400012333TL_L01_13	A549	Lung cancer	Library03	27967	5400	0	Others	4.44665	-11.4031	1.00112
A549_TCGCGGTATTTGGTATTGTC.DP8400012333TL_L01_13	A549	Lung cancer	Library03	25446	6118	0	Others	4.40562	-12.0742	1.0568
A549_ATTAATACAGGTGGCAGGTG.DP8400012333TL_L01_13	A549	Lung cancer	Library03	26696	5882	0	Others	4.42645	-11.6204	0.814452
A549_TCCTGGTCGGGCGACAGTGT.DP8400012333TL_L01_13	A549	Lung cancer	Library03	26204	5856	0	Others	4.41837	-11.8233	0.918606
A549_GCCTACCTGACAGGAACGAG.DP8400012333TL_L01_13	A549	Lung cancer	Library03	27683	5721	0	Others	4.44221	-11.413	0.739463
A549_TCTCGCCGATATGGAAGGCC.DP8400012333TL_L01_13	A549	Lung cancer	Library03	26407	5876	0	Others	4.42172	-11.2459	1.13658
A549_GAACGTGAAGTGTTCCAGAC.DP8400012333TL_L01_13	A549	Lung cancer	Library03	27650	5465	0	Others	4.4417	-10.8688	0.264228
A549_ACGCATTGCAAAGTCACGGC.DP8400012333TL_L01_13	A549	Lung cancer	Library03	27122	5856	0	Others	4.43332	-12.4373	0.286404
A549_CGGTCGAACCCAGGAACGAG.DP8400012333TL_L01_13	A549	Lung cancer	Library03	26849	5905	0	Others	4.42893	-11.4814	0.823774
A549_CCTCGCCTCTTGTGTAGCCG.DP8400012333TL_L01_13	A549	Lung cancer	Library03	25779	6137	0	Others	4.41127	-11.8654	0.956089
A549_GCGGTACAAGTAATCGGTGC.DP8400012333TL_L01_13	A549	Lung cancer	Library03	27926	5432	0	Others	4.44601	-11.5912	1.22823
A549_GTGTAGTACTTCCGAAGATT.DP8400012333TL_L01_13	A549	Lung cancer	Library03	25447	5890	0	Others	4.40564	-11.5853	-0.676907
A549_AAGCCTTGACGCTCAGCTGG.DP8400012333TL_L01_13	A549	Lung cancer	Library03	26295	5860	0	Others	4.41987	-11.6273	0.293606
A549_CTGAGACGGCGACCGTCTCT.DP8400012333TL_L01_13	A549	Lung cancer	Library03	27424	5668	0	Others	4.43813	-11.2074	-0.568834
A549_AACATATGGCAGTGTTGCTT.DP8400012333TL_L01_13	A549	Lung cancer	Library03	26462	6602	0	Others	4.42262	-11.5603	-0.570409
A549_CCTTGGATCCATGTTCTATA.DP8400012333TL_L01_13	A549	Lung cancer	Library03	27929	5506	0	Others	4.44606	-11.0275	1.26362
A549_ATGCACTGGTAAGTTGGAGG.DP8400012333TL_L01_13	A549	Lung cancer	Library03	27518	5408	0	Others	4.43962	-11.5434	1.44694
A549_GTGATCGCATGCCTCCGGTC.DP8400012333TL_L01_13	A549	Lung cancer	Library03	26236	5970	0	Others	4.4189	-11.3685	-0.0598006
A549_GTTGTCTGACTTCGTAGCAC.DP8400012333TL_L01_13	A549	Lung cancer	Library03	25419	5972	0	Others	4.40516	-12.0436	0.585444
A549_CACCGAGCATCTCACTGTAG.DP8400012333TL_L01_13	A549	Lung cancer	Library03	28150	5187	0	Others	4.44948	-11.111	-0.0143539
A549_ACGTTGTACGAGAATTCAGT.DP8400012333TL_L01_13	A549	Lung cancer	Library03	25097	5851	0	Others	4.39962	-12.421	0.985528
A549_GAGAAGAACAAACGAGGTCC.DP8400012333TL_L01_13	A549	Lung cancer	Library03	27296	5985	0	Others	4.4361	-12.3089	-0.0898673
A549_GCCGCGATGATGTATTCAGA.DP8400012333TL_L01_13	A549	Lung cancer	Library03	27485	5776	0	Others	4.4391	-10.9779	0.414043
A549_ATGTTCTATATATAGAAGCT.DP8400012333TL_L01_13	A549	Lung cancer	Library03	26585	6185	0	Others	4.42464	-11.5841	-0.0950339
A549_GCGTAGGCTTTAGAAGACTC.DP8400012333TL_L01_13	A549	Lung cancer	Library03	27650	5698	0	Others	4.4417	-11.6987	0.0949803
A549_GTGTTAATGTACAGTCCACC.DP8400012333TL_L01_13	A549	Lung cancer	Library03	27594	5470	0	Others	4.44081	-11.2784	0.0463034
A549_GCCAGGTTGCCGCTGAATTC.DP8400012333TL_L01_13	A549	Lung cancer	Library03	27578	5475	0	Others	4.44056	-11.0567	1.11217
A549_GAGAACGCTAAGTGGACACC.DP8400012333TL_L01_13	A549	Lung cancer	Library03	26849	5794	0	Others	4.42893	-11.6918	0.240641
A549_ATGCTCCAGTATGGAAGGCC.DP8400012333TL_L01_13	A549	Lung cancer	Library03	27158	5852	0	Others	4.4339	-11.1189	0.931967
A549_TTCGTTGTGCAATTAATCTG.DP8400012333TL_L01_13	A549	Lung cancer	Library03	26392	5927	0	Others	4.42147	-10.9324	-0.461148
A549_GCGGAGCCATACGACTATTA.DP8400012333TL_L01_13	A549	Lung cancer	Library03	26629	5945	0	Others	4.42535	-11.1488	0.692818
A549_TCAGATAGATCCGAATCAGT.DP8400012333TL_L01_13	A549	Lung cancer	Library03	26657	5745	0	Others	4.42581	-12.3197	-0.237502
A549_CTCTTCTCAACTCAAGTCGC.DP8400012333TL_L01_13	A549	Lung cancer	Library03	25098	6156	0	Others	4.39964	-12.5675	0.413536
A549_AGTGGTGGTAAATGCCAGTT.DP8400012333TL_L01_13	A549	Lung cancer	Library03	28053	5346	0	Others	4.44798	-10.9147	0.936304
A549_CTGGCAACATCATGCTGACT.DP8400012333TL_L01_13	A549	Lung cancer	Library03	26540	5675	0	Others	4.4239	-11.1235	0.677488
A549_AACTTCCAGGGCCAGCACGT.DP8400012333TL_L01_13	A549	Lung cancer	Library03	26846	5987	0	Others	4.42888	-11.0863	0.42755
A549_TGTAGAGTCCAGTAGTAATA.DP8400012333TL_L01_13	A549	Lung cancer	Library03	27160	5800	0	Others	4.43393	-11.639	1.51236
A549_AGACTAATATGCGTTAGATG.DP8400012333TL_L01_13	A549	Lung cancer	Library03	27221	5802	0	Others	4.4349	-11.479	0.294182
A549_TATAGGCCTAAATGCCAGTT.DP8400012333TL_L01_13	A549	Lung cancer	Library03	26242	5629	0	Others	4.419	-11.5343	0.758797
A549_CCTGTTGCGCTATCGGAATA.DP8400012333TL_L01_13	A549	Lung cancer	Library03	26938	6004	0	Others	4.43037	-11.2983	-0.343943
A549_TTGACTCGGCCCGAATCAGT.DP8400012333TL_L01_13	A549	Lung cancer	Library03	25160	5921	0	Others	4.40071	-11.8838	0.385851
A549_ACCTGAACTATCTCGCGACC.DP8400012333TL_L01_13	A549	Lung cancer	Library03	27575	5604	0	Others	4.44052	-11.9195	0.114933
A549_TACAGTACGCTACTAATGGC.DP8400012333TL_L01_13	A549	Lung cancer	Library03	26616	5938	0	Others	4.42514	-11.2441	-0.567423
A549_ATCATTCAGCCGATATGTGC.DP8400012333TL_L01_13	A549	Lung cancer	Library03	26083	6018	0	Others	4.41636	-11.8034	1.45177
A549_TAGATCTAATTGTCAGGCAC.DP8400012333TL_L01_13	A549	Lung cancer	Library03	27371	5707	0	Others	4.43729	-11.4363	-0.376583
A549_GCCAGTGACGCTTCTTCGTA.DP8400012333TL_L01_13	A549	Lung cancer	Library03	25844	5921	0	Others	4.41236	-11.0081	-0.117791
A549_GACGTCTACAGTAGTTCTAG.DP8400012333TL_L01_13	A549	Lung cancer	Library03	25700	5940	0	Others	4.40993	-10.8987	0.785287
A549_AATACACGTACGCGACGAGG.DP8400012333TL_L01_13	A549	Lung cancer	Library03	26228	5951	0	Others	4.41877	-11.5527	0.427984
A549_GTGAAGTCGGTCTTGGAGAC.DP8400012333TL_L01_13	A549	Lung cancer	Library03	26989	5185	0	Others	4.43119	-11.3121	-0.657996
A549_AGTTCACTCAGTGGACAGGA.DP8400012333TL_L01_13	A549	Lung cancer	Library03	26326	5930	0	Others	4.42038	-10.9895	0.882129
A549_ATGTACTTAACTCGATTGGT.DP8400012333TL_L01_13	A549	Lung cancer	Library03	25575	6191	0	Others	4.40782	-11.7452	-0.970146
A549_ATCTGAGATGGCGAACACGG.DP8400012333TL_L01_13	A549	Lung cancer	Library03	26384	5585	0	Others	4.42134	-11.3666	1.12193
[truncated: 21,090 more rows]

## Sheet: Fig. 2A
Cell_ID	UMAP_1	UMAP_2	Cluster	Cell line
TGGACGTGACCCGTGCAACC.DP800007365BR_L01_501	0.892665	-2.60921	0	Hs578T
TCGCTTCAAGTAAGCGTGGC.DP800007365BR_L01_501	3.26271	0.687057	0	Hs578T
GAGGTGCCGCTATCGCGCCA.DP800007365BR_L01_501	2.75182	-1.80142	0	Hs578T
TACTCAGGAACTAGGCCACG.DP800007365BR_L01_501	-5.08325	0.63786	1	Hs578T
GAGCGGTACTTTCAGTGCGG.DP800007365BR_L01_501	2.25895	-0.973686	0	Hs578T
GTGTAGTACTAGTTCCTGTC.DP800007365BR_L01_501	3.24441	1.29269	0	Hs578T
AGTGTTGCTTACGACTATTA.DP800007365BR_L01_501	0.981618	-3.03733	0	Hs578T
TATACATTCGCCTTAAGGCT.DP800007365BR_L01_501	-4.6017	1.05328	1	Hs578T
TACGGTTGCAGCCTCCGGTC.DP800007365BR_L01_501	3.64614	1.39564	0	Hs578T
TCAACCGCTCTACAGTACGC.DP800007365BR_L01_501	2.68181	1.5794	0	Hs578T
TTGTACATTAGCCAGCTTCG.DP800007365BR_L01_501	-6.35589	0.832047	1	Hs578T
AGTTGTTCGTTAGTCGGAAT.DP800007365BR_L01_501	2.93273	-0.595991	0	Hs578T
CTCTTCCGGTCGCCTGGAGA.DP800007365BR_L01_501	1.58521	-1.59181	0	Hs578T
TCTAACACGTCTTGCCGCGC.DP800007365BR_L01_501	1.16422	-2.39	0	Hs578T
GCGCGTGATGTTGATATTCC.DP800007365BR_L01_501	-6.58048	1.17475	1	Hs578T
GAGAACGCTAGCTGCTCTTC.DP800007365BR_L01_501	1.83147	-2.35812	0	Hs578T
ACTTCTATGCCGCGAGTCGA.DP800007365BR_L01_501	1.55274	-0.263015	0	Hs578T
TCGGCGCTGCCTTCAATAAT.DP800007365BR_L01_501	2.59275	2.11633	0	Hs578T
GTAACGGATGGTTGCGCCGG.DP800007365BR_L01_501	2.19295	-1.1073	0	Hs578T
GACTTGAGGTGGTGCAACCT.DP800007365BR_L01_501	-0.361462	-0.962209	0	Hs578T
GAGTAGATTGGTGGCAGGTG.DP800007365BR_L01_501	3.6011	1.02603	0	Hs578T
GTTCGCAATGCTATCGCCTT.DP800007365BR_L01_501	1.64058	-0.767124	0	Hs578T
ACCATCGGAAACCAAGCCAG.DP800007365BR_L01_501	-0.515652	-2.49259	0	Hs578T
CACTCTTAACCAATCTCATG.DP800007365BR_L01_501	3.46853	1.02797	0	Hs578T
CTCGCAGGTCAAGATTAACC.DP800007365BR_L01_501	3.88481	1.29808	0	Hs578T
AGATCAAGCTGATTCAGAGA.DP800007365BR_L01_501	3.61901	0.729129	0	Hs578T
AATGCGCCACAAGATCAATT.DP800007365BR_L01_501	0.828179	-3.37264	0	Hs578T
GGTGTTATAAGTGCGAACAT.DP800007365BR_L01_501	2.2511	-0.174217	0	Hs578T
CGACGGACGAAAGTAAGCGT.DP800007365BR_L01_501	1.79131	1.08164	0	Hs578T
ACGAGACTTGTCTTGGAGAC.DP800007365BR_L01_501	1.41496	0.349025	0	Hs578T
TCTGCGCACGTTGTGGCATC.DP800007365BR_L01_501	1.17169	-0.491798	0	Hs578T
ACAGGATAGACTTCGGCCGG.DP800007365BR_L01_501	3.43354	1.27426	0	Hs578T
ACTGGTAAGATACGAAGTGC.DP800007365BR_L01_501	3.22902	1.18576	0	Hs578T
CGATTGCGCGAACCTTGCGG.DP800007365BR_L01_501	0.0210553	-2.7574	0	Hs578T
GTGTAGTACTCATGCTGACT.DP800007365BR_L01_501	2.26438	-2.39492	0	Hs578T
CCAGATTCGGACATATGCGA.DP800007365BR_L01_501	3.84255	-0.252989	0	Hs578T
AACCATATACCTCTAAGCAT.DP800007365BR_L01_501	0.382077	-2.59912	0	Hs578T
AGATTAAGGAAGTAGTTACG.DP800007365BR_L01_501	1.85279	-0.713216	0	Hs578T
TCCGACCGTAAGAGCGGCAA.DP800007365BR_L01_501	1.99409	-2.76312	0	Hs578T
TTCGTGTACGTCGCATCTTG.DP800007365BR_L01_501	0.350459	-3.15573	0	Hs578T
TACCACACGGATGACGGATA.DP800007365BR_L01_501	1.96712	-1.84541	0	Hs578T
CGAATCGCAGTCGACATCGA.DP800007365BR_L01_501	1.64988	-2.79351	0	Hs578T
ACCGAGTTGCACTGGTAAGA.DP800007365BR_L01_501	0.229843	-3.14891	0	Hs578T
GCGTATAATCCGATATGTGC.DP800007365BR_L01_501	-6.21068	0.940001	1	Hs578T
ACCAGCGCATATTAAGATAA.DP800007365BR_L01_501	3.78437	1.17608	0	Hs578T
TCTACGGTAAGCGAACACGG.DP800007365BR_L01_501	1.15355	-2.45584	0	Hs578T
TGGCCTTACCGGTATCCTTA.DP800007365BR_L01_501	0.826985	-3.11917	0	Hs578T
TTGTCTGCAGGACCGTCTCT.DP800007365BR_L01_501	-0.721776	-2.51513	0	Hs578T
GAGACATTCTCGCCTCATCT.DP800007365BR_L01_501	3.33347	-0.390476	0	Hs578T
ATACTGAGGAGCCTCTGGCT.DP800007365BR_L01_501	3.68055	-0.506955	0	Hs578T
CTTCATAACGTCGACATCGA.DP800007365BR_L01_501	-0.154699	-2.69095	0	Hs578T
AGGTTAGGAGTGTTCACTAG.DP800007365BR_L01_501	2.04201	0.75702	0	Hs578T
ATACCGAGCTATTAAGATAA.DP800007365BR_L01_501	-0.193823	-2.96944	0	Hs578T
TGAGTAGCATCCGAGCGATT.DP800007365BR_L01_501	1.78845	1.21531	0	Hs578T
TTCGTCTAGCTAAGCGTGGC.DP800007365BR_L01_501	1.8704	-2.86122	0	Hs578T
GCGCGTACGCACACACCAGA.DP800007365BR_L01_501	-6.44393	1.09122	1	Hs578T
CTCCACCATAGCGACAGTGT.DP800007365BR_L01_501	2.43124	-0.8523	0	Hs578T
TCGCATCTTGGAACGAATTC.DP800007365BR_L01_501	0.428033	-2.38416	0	Hs578T
TGTATTCAGAATCCACTAAG.DP800007365BR_L01_501	2.76122	-0.713558	0	Hs578T
AATACGTTGGCTAAGATATT.DP800007365BR_L01_501	3.2171	-0.608066	0	Hs578T
ACGCAGAGGTACATATGCGA.DP800007365BR_L01_501	0.231155	-3.38038	0	Hs578T
ATGGTATGATGGAGCTATGG.DP800007365BR_L01_501	-0.477973	-2.17797	0	Hs578T
ATACCACCTATCTAATGACG.DP800007365BR_L01_501	3.82435	1.20756	0	Hs578T
GCCACTAGTCCCATAAGGAG.DP800007365BR_L01_501	1.33971	0.690009	0	Hs578T
CCGAGTGACCTCCAATAGAA.DP800007365BR_L01_501	2.14656	1.16281	0	Hs578T
CACGGATCGACTAGGCCACG.DP800007365BR_L01_501	1.15133	0.498369	0	Hs578T
GTAGGATCAGGGTGCAACCT.DP800007365BR_L01_501	3.58572	0.417633	0	Hs578T
CCGGTGGACATCACGAATCC.DP800007365BR_L01_501	2.74932	-1.38336	0	Hs578T
CGGTCCAAGGTTCTATCAGC.DP800007365BR_L01_501	1.47756	-1.39056	0	Hs578T
GGTGAGGTGCGGCCTGCACA.DP800007365BR_L01_501	3.71556	1.46922	0	Hs578T
GTAACCTTGTCTAAGAGTCC.DP800007365BR_L01_501	0.532272	-2.02127	0	Hs578T
CTCGAGAGCAAGACTTACGT.DP800007365BR_L01_501	3.39073	1.23851	0	Hs578T
GCCAGTGACGCGGCAGAGTC.DP800007365BR_L01_501	1.09736	-2.99884	0	Hs578T
CTATCGCCTTTCTAATGACG.DP800007365BR_L01_501	0.515237	-2.75848	0	Hs578T
GTTCGATAACGATTCAGAGA.DP800007365BR_L01_501	-0.0317784	-2.83437	0	Hs578T
CCTCAGGTCGTATTACTCTC.DP800007365BR_L01_501	2.04172	-2.30167	0	Hs578T
AGCGATCCATTCTAATGACG.DP800007365BR_L01_501	1.03332	-0.0496057	0	Hs578T
TGACAATAATGATTCAGAGA.DP800007365BR_L01_501	0.796301	-2.29612	0	Hs578T
ACGATTACCAGGAGGTTGGT.DP800007365BR_L01_501	0.555848	-3.3736	0	Hs578T
ACTACGGTCGGGCCTGCACA.DP800007365BR_L01_501	1.14794	-0.55006	0	Hs578T
ATGTTAGTATAGCGATCCAT.DP800007365BR_L01_501	2.87165	-0.334022	0	Hs578T
TTCGGACACAGTTCGCGCGC.DP800007365BR_L01_501	1.42369	0.300198	0	Hs578T
TGAGTTGTGTGTCGGACCTC.DP800007365BR_L01_501	1.28366	0.202392	0	Hs578T
TCTCCATGACGCCGCAATAG.DP800007365BR_L01_501	0.834503	-2.64214	0	Hs578T
GATCCGAGGCCGAATATAGG.DP800007365BR_L01_501	3.00932	1.82309	0	Hs578T
ACGACTATTATACGGACTCT.DP800007365BR_L01_501	1.00414	-0.144609	0	Hs578T
CGAGGAGTCAAGGCACACCT.DP800007365BR_L01_501	0.0578841	-1.68942	0	Hs578T
GCTTAATCAAAGTTGTCGAA.DP800007365BR_L01_501	0.037539	-1.22423	0	Hs578T
GTAGGCGAGGCACCGCTAGT.DP800007365BR_L01_501	-0.642732	-2.41644	0	Hs578T
GCCAGTGACGGTGTCACGAG.DP800007365BR_L01_501	3.76173	0.895788	0	Hs578T
GACTAAGGTCAGTCTATCGT.DP800007365BR_L01_501	3.78967	0.268915	0	Hs578T
GGAGTATTAAGCAACAGAAC.DP800007365BR_L01_501	2.52604	-0.0899111	0	Hs578T
ATCCGGTGCCAGACTTACGT.DP800007365BR_L01_501	3.28023	1.80062	0	Hs578T
TGTATTCAGACAGGAACGAG.DP800007365BR_L01_501	1.60314	-3.24694	0	Hs578T
TGAGTGGTTGTACGCCGATT.DP800007365BR_L01_501	0.183796	-1.75007	0	Hs578T
TTCAGTGCGGCAGTGTATGC.DP800007365BR_L01_501	0.369119	-2.28318	0	Hs578T
CTTCATAACGATACTCCTAC.DP800007365BR_L01_501	3.87535	0.464757	0	Hs578T
TTCGTAGCACACAGTTCATT.DP800007365BR_L01_501	3.29131	0.403023	0	Hs578T
CGCACAGGTAATTATCTAGC.DP800007365BR_L01_501	3.54315	0.323954	0	Hs578T
AGAGAGGACACTTCAATAAT.DP800007365BR_L01_501	3.95916	1.05274	0	Hs578T
AGAAGATATAAGACTTACGT.DP800007365BR_L01_501	-0.784966	-2.09322	0	Hs578T
ATCTCGCTGCCTTACCGGTG.DP800007365BR_L01_501	3.16904	-0.131379	0	Hs578T
TCATCGGATTTGCAGTGGTA.DP800007365BR_L01_501	1.47787	1.28275	0	Hs578T
TATTATATGGGAGGTGCCGC.DP800007365BR_L01_501	3.427	-0.0191528	0	Hs578T
GCTCTTCAATCACCGAGCAT.DP800007365BR_L01_501	1.87615	0.58974	0	Hs578T
ATCCTCATCACTCACTGTAG.DP800007365BR_L01_501	1.68035	-3.11837	0	Hs578T
CCTAACTGAGGTTGTCTGAC.DP800007365BR_L01_501	1.33865	-1.97467	0	Hs578T
ACCGACTTCGCCTGTGAAGT.DP800007365BR_L01_501	0.12639	-3.06722	0	Hs578T
TCGAGCCTTCTACTAATGGC.DP800007365BR_L01_501	3.4925	1.04062	0	Hs578T
TGAAGTAATTCCATCGTGAC.DP800007365BR_L01_501	1.56413	0.751019	0	Hs578T
GTTGCATGGTGATTCAGAGA.DP800007365BR_L01_501	0.834452	0.0441283	0	Hs578T
GTCTAATGCACATCAATTAA.DP800007365BR_L01_501	1.47272	0.71701	0	Hs578T
AGTCGGCTTGACGCCTCAGT.DP800007365BR_L01_501	0.94618	-2.61612	0	Hs578T
AACTTCCAGGTGTGTGTAAC.DP800007365BR_L01_501	0.694298	-3.32503	0	Hs578T
AACTTGCACCGCTCGGTATG.DP800007365BR_L01_501	1.2297	-0.10244	0	Hs578T
CGTCTAAGCAAATTCCAACC.DP800007365BR_L01_501	4.03334	-0.370274	0	Hs578T
GTATATGAAGGTCGTCGATC.DP800007365BR_L01_501	1.94638	-1.20262	0	Hs578T
TGCCTGCCTCGTCACGTGCT.DP800007365BR_L01_501	2.73095	-0.80154	0	Hs578T
CGATCACGATGAAGACAGAC.DP800007365BR_L01_501	-0.111301	-1.81907	0	Hs578T
GCGCGTACGCTGACGTCCTT.DP800007365BR_L01_501	-0.0600324	-1.49315	0	Hs578T
GAGACAGATCTAATCGGTGC.DP800007365BR_L01_501	1.39952	1.17129	0	Hs578T
CGATCACGATGTGGCAGGTG.DP800007365BR_L01_501	1.31478	-0.469051	0	Hs578T
AGTTCACTCAGGCTCCAAGC.DP800007365BR_L01_501	3.7577	-0.0326263	0	Hs578T
TATATGTTATGCGTTAGATG.DP800007365BR_L01_501	2.78745	0.399661	0	Hs578T
GGCTAGACAGGACTCACCTT.DP800007365BR_L01_501	2.91769	1.97171	0	Hs578T
GATGGAGTGCCAGTGTATGC.DP800007365BR_L01_501	1.78333	0.247178	0	Hs578T
CGATATGTGCAGATTGCTCA.DP800007365BR_L01_501	2.66758	0.700274	0	Hs578T
AATCGATAGGCGTATTGCTC.DP800007365BR_L01_501	0.250038	-0.851338	0	Hs578T
AGCTATGCTTGGCACTGAGC.DP800007365BR_L01_501	2.96889	-1.39784	0	Hs578T
CTCGAACCTTTGACTTCGTA.DP800007365BR_L01_501	1.05323	-0.360957	0	Hs578T
TCCAATAGAACATCAATTAA.DP800007365BR_L01_501	1.40337	-0.141119	0	Hs578T
GACGAAGACTGTAATTGACA.DP800007365BR_L01_501	-0.0751069	-2.31096	0	Hs578T
CGTACGTAGGGACCAGTACG.DP800007365BR_L01_501	1.65664	0.944958	0	Hs578T
CCAGATATCTACTGGTAAGA.DP800007365BR_L01_501	-0.441426	-2.4669	0	Hs578T
AGAGACTCCGATACCGAGCT.DP800007365BR_L01_501	-6.37042	1.21145	1	Hs578T
CTCACAGCGGCTGTGAGCAG.DP800007365BR_L01_501	-6.27378	1.3395	1	Hs578T
AATCGATAGGTAACAGCCAA.DP800007365BR_L01_501	1.43673	-0.0756084	0	Hs578T
CACGCAAGTGTGGATTAGAC.DP800007365BR_L01_501	0.633928	-0.860806	0	Hs578T
CTTCCGCGCGTTCAGTGCGG.DP800007365BR_L01_501	-5.33066	0.576369	1	Hs578T
TTCCAGGCCGCTTCAATAAT.DP800007365BR_L01_501	-5.59393	0.841016	1	Hs578T
CCAATTCATCACCAAGCCAG.DP800007365BR_L01_501	1.74601	1.38305	0	Hs578T
GGCCGATACGGTTGGATCCT.DP800007365BR_L01_501	-0.246677	-2.39026	0	Hs578T
CTGGTTCGAGCGTCCGCTCT.DP800007365BR_L01_501	2.15419	-3.2815	0	Hs578T
ATGCGAGCGTTGCTGCAGTA.DP800007365BR_L01_501	1.69302	-1.79331	0	Hs578T
CACTCTTAACTTAACCTACC.DP800007365BR_L01_501	-6.33246	0.468831	1	Hs578T
TGAGGCCAATTTAACGTAGG.DP800007365BR_L01_501	1.31921	0.345226	0	Hs578T
GGATGTGCTAATCCACTAAG.DP800007365BR_L01_501	1.12348	0.139829	0	Hs578T
TTACGAACCTCTTCCATCCT.DP800007365BR_L01_501	-6.45491	0.946116	1	Hs578T
CGAGCAGGTTACTGGTAAGA.DP800007365BR_L01_501	2.37911	-1.67056	0	Hs578T
CGAGGAGTCAGAACGCCGTG.DP800007365BR_L01_501	-0.303835	-2.4482	0	Hs578T
GTGTCGCGGAATTAACCGGC.DP800007365BR_L01_501	1.70741	-2.30188	0	Hs578T
ATACTGAGGAGGAGTACGTA.DP800007365BR_L01_501	-0.0611655	-3.09128	0	Hs578T
TGAGTGGTTGTATCGGAATA.DP800007365BR_L01_501	-5.97417	0.884949	1	Hs578T
ACCGATGACGGAAGACAGAC.DP800007365BR_L01_501	-0.559105	-1.93795	0	Hs578T
ACGTAATCCTGACTATCACA.DP800007365BR_L01_501	-4.7296	0.976002	1	Hs578T
GATATTGTAGTTCTATCAGC.DP800007365BR_L01_501	0.0616286	-2.48557	0	Hs578T
CCTCCAGATTGGACACTCTT.DP800007365BR_L01_501	-4.82018	0.754314	1	Hs578T
GCTATTACATCTTGTAGCAT.DP800007365BR_L01_501	1.37518	-2.87546	0	Hs578T
CATCGGCATGCGCCTGGAGA.DP800007365BR_L01_501	0.424246	-3.2099	0	Hs578T
ATAACATACGGCCGCAATAG.DP800007365BR_L01_501	0.453297	-2.967	0	Hs578T
GTTAATAATCGACTCACCTT.DP800007365BR_L01_501	1.5448	1.22163	0	Hs578T
ACCGATGACGGCTCTCGGTT.DP800007365BR_L01_501	1.26957	-0.296673	0	Hs578T
ACGGCCTGTAGTTGGATCCT.DP800007365BR_L01_501	0.22974	-2.85689	0	Hs578T
GATCCACTCCTAGCTGCTAC.DP800007365BR_L01_501	-0.0989939	-2.46311	0	Hs578T
GTAATCTTCAAGTCGACCAT.DP800007365BR_L01_501	3.56304	-0.619636	0	Hs578T
TAGATCTAATCATGCTGACT.DP800007365BR_L01_501	-5.72481	0.882499	1	Hs578T
GCCGTCGAGAAATTCCAACC.DP800007365BR_L01_501	1.54529	-2.71065	0	Hs578T
ACGTCTTATACGATATGTGC.DP800007365BR_L01_501	1.8892	-3.33618	0	Hs578T
CTTCAATAATGCTGCTCTTC.DP800007365BR_L01_501	-1.07613	0.511619	0	Hs578T
CATCCTGCACGGCACCTTGC.DP800007365BR_L01_501	-5.89871	0.33065	1	Hs578T
GAGGTGCCGCCCGGTCACTA.DP800007365BR_L01_501	1.54723	-3.33973	0	Hs578T
CGATAAGCACGATGAGAGGT.DP800007365BR_L01_501	1.24053	-0.294138	0	Hs578T
GGTTACAGTAAAGTCGATCC.DP800007365BR_L01_501	0.516666	-1.55969	0	Hs578T
TATAATTAGGACATCATTGC.DP800007365BR_L01_501	1.22421	-2.46239	0	Hs578T
TCTACTGCAGCCACTGGATT.DP800007365BR_L01_501	-4.47465	0.359894	1	Hs578T
CCTGATCGCACTCGCAGGTC.DP800007365BR_L01_501	3.43076	-0.901867	0	Hs578T
CCTAACTGAGAGAGCCTAAG.DP800007365BR_L01_501	3.38964	-0.364862	0	Hs578T
ATACGTTCCATGGACGTGAC.DP800007365BR_L01_501	0.0735394	-2.51821	0	Hs578T
AACGTCACACTCGTAGTCGT.DP800007365BR_L01_501	0.668917	-0.48613	0	Hs578T
AGTGGACACCTAACAGCCAA.DP800007365BR_L01_501	0.672377	-3.24266	0	Hs578T
GGCATCGATATCCTCGTGCG.DP800007365BR_L01_501	-5.53961	0.798369	1	Hs578T
CGTACCGCGAAAGCGCCGTA.DP800007365BR_L01_501	-5.69319	1.1535	0	Hs578T
GACATCGGTGACCTCTCCTG.DP800007365BR_L01_501	3.50514	0.885211	0	Hs578T
AGTGCCGTTCTAACATAGCA.DP800007365BR_L01_501	-0.124485	-2.80912	0	Hs578T
CGATCACGATAATCAGTGGA.DP800007365BR_L01_501	1.26185	-2.83104	0	Hs578T
CGCTCGCCTCGTAATTGACA.DP800007365BR_L01_501	3.96531	-0.0670956	0	Hs578T
AGAGCTGTAGCAATCTCATG.DP800007365BR_L01_501	4.05863	-0.202817	0	Hs578T
ATGATCACGTTACTAATGGC.DP800007365BR_L01_501	-4.32466	0.606775	1	Hs578T
CATGGACTCCCAGTGTATGC.DP800007365BR_L01_501	-6.31843	0.932967	1	Hs578T
CAGATCGGTCCAAGCTGAAG.DP800007365BR_L01_501	-4.51171	0.796492	1	Hs578T
GGTAGGATACTGACGTCCTT.DP800007365BR_L01_501	2.16269	0.698903	0	Hs578T
TTCTGTGACTCATCGGCATG.DP800007365BR_L01_501	0.202597	-0.169886	0	Hs578T
AGGCAGTTCCATGCGAGCGT.DP800007365BR_L01_501	1.74255	1.00725	0	Hs578T
TAAGGCTCGGACCGACATTA.DP800007365BR_L01_501	0.638745	0.122123	0	Hs578T
ACATTCTTATTTAATTGCTC.DP800007365BR_L01_501	-6.62215	0.0865614	1	Hs578T
GAGATGCGTGCACCGAGCAT.DP800007365BR_L01_501	-5.59031	0.527581	1	Hs578T
AACGTGCGTTGTGAACGAGA.DP800007365BR_L01_501	-4.70455	0.470623	1	Hs578T
TCCGTCTATATTGTGGCATC.DP800007365BR_L01_501	-0.341887	2.29533	0	Hs578T
CCAGATTCGGAATTCCAACC.DP800007365BR_L01_501	-6.17509	0.210159	1	Hs578T
GAGAGAAGCGACGGTACCTC.DP800007365BR_L01_501	-6.28825	1.10408	1	Hs578T
ATTACATAATCCTGCGAACA.DP800007365BR_L01_501	3.01705	-0.968188	0	Hs578T
GTGCTTAGTTTCGCATCTTG.DP800007365BR_L01_501	3.05265	0.625791	0	Hs578T
CGCCTCATCTACGTTGAATA.DP800007365BR_L01_501	-4.41365	0.826245	1	Hs578T
GTAATATTACGTTGCGCCGG.DP800007365BR_L01_501	1.46012	-3.35512	0	Hs578T
TTCTCGAGGCCCACTGGATT.DP800007365BR_L01_501	2.98803	-1.55852	0	Hs578T
ATGGCGTGCGTAACATAGCA.DP800007365BR_L01_501	1.03667	-2.52781	0	Hs578T
CGACATCACAACTACGGTCG.DP800007365BR_L01_501	0.913885	0.435331	0	Hs578T
CTTGTTGTGTCTTCGGCCGG.DP800007365BR_L01_501	-0.599905	-1.98614	0	Hs578T
CACAGGCTGCGCTTAGATCT.DP800007365BR_L01_501	2.04453	1.35867	0	Hs578T
GATAATACGCTATGAACAGC.DP800007365BR_L01_501	1.0086	-1.71331	0	Hs578T
ACACCTTGTCACTACGGTCG.DP800007365BR_L01_501	-4.84473	0.999302	1	Hs578T
AAGTCCATGGGACATCGGTG.DP800007365BR_L01_501	0.439387	-0.590092	0	Hs578T
ATGCTCCAGTAAGGAATGTA.DP800007365BR_L01_501	1.77622	1.73798	0	Hs578T
GAGGTGCCGCCTTGTAGCAT.DP800007365BR_L01_501	3.09543	-1.17698	0	Hs578T
TGACTATCGACTGATACTTC.DP800007365BR_L01_501	-0.779293	-0.290282	0	Hs578T
ACATCATTGCTAACAGCCAA.DP800007365BR_L01_501	-5.24135	0.682109	1	Hs578T
CAGGAACGAGGTGTCCATAC.DP800007365BR_L01_501	-6.0181	-0.127254	1	Hs578T
TTCGTCGCCATATATGCGTT.DP800007365BR_L01_501	0.507003	2.99147	0	Hs578T
TTACTGCCTTTTCTATCAGC.DP800007365BR_L01_501	-1.25645	0.939431	0	Hs578T
CGACTTAGTGTCACGAATCC.DP800007365BR_L01_501	-1.32552	-2.09254	0	Hs578T
TTATTATCAGCGCCTCTCGG.DP800007365BR_L01_501	3.52299	-2.67646	0	Hs578T
GTCGCGATTCGCGAATCGAC.DP800007365BR_L01_501	3.21143	-2.18182	0	Hs578T
AGTTCTTGCTCGGCGATACC.DP800007365BR_L01_501	1.83267	3.46672	0	Hs578T
CTAGACACTTAGAATTCAGT.DP800007365BR_L01_501	2.33418	2.14251	0	Hs578T
GATTACAATGAGCAAGCGAC.DP800007365BR_L01_501	-0.88545	2.24104	0	Hs578T
GAGTATATGTGTAATACGTC.DP800007365BR_L01_501	-0.270073	-1.2003	0	Hs578T
GACTCTCCAAGGAGCTATGG.DP800007365BR_L01_501	1.66523	1.39915	0	Hs578T
CCTAACTGAGTCGAGCCTTC.DP800007365BR_L01_501	2.14705	-1.58242	0	Hs578T
AGTCCAACTGCTCGATTGGT.DP800007365BR_L01_501	-1.35994	1.05858	0	Hs578T
TGACCATCCTTATTACTCTC.DP800007365BR_L01_501	3.0628	-1.18406	0	Hs578T
TATCACTGACCTTCGATGGT.DP800007365BR_L01_501	0.526915	1.76959	0	Hs578T
GCGATAGTCATAAGCGTGGC.DP800007365BR_L01_501	0.7208	2.91634	0	Hs578T
GACAATTGAGGAGACAACGG.DP800007365BR_L01_501	2.27638	1.90275	0	Hs578T
GGTACTCTGCTTGATATTCC.DP800007365BR_L01_501	-0.924883	-1.6481	0	Hs578T
TCTTATGTTAAATACCTTCC.DP800007365BR_L01_501	-4.81856	-0.0825267	1	Hs578T
GCGAACGATCATGTCTGCCA.DP800007365BR_L01_501	1.76043	2.15117	0	Hs578T
AATACACGTAATACCGAGCT.DP800007365BR_L01_501	1.65388	-2.34108	0	Hs578T
CGTTGTAGCAGTGGACAGGA.DP800007365BR_L01_501	-4.37853	0.450801	1	Hs578T
AGTCGGTGAGTAGTTGTCAC.DP800007365BR_L01_501	1.63344	-2.47122	0	Hs578T
TACGCATTAAGCAACTATTG.DP800007365BR_L01_501	-6.40415	-0.00963615	1	Hs578T
TAGGAACTCGCGTATTGCTC.DP800007365BR_L01_501	1.28943	2.1886	0	Hs578T
TAACATTGTGTCAATGGTGG.DP800007365BR_L01_501	2.51894	-1.22536	0	Hs578T
GCCTGTGCGTGCTCTCGGTT.DP800007365BR_L01_501	2.61793	2.58052	0	Hs578T
AGGCACACCTGTGAACGAGA.DP800007365BR_L01_501	-3.85865	0.564198	0	Hs578T
TAGGATAGTTTTAACGTAGG.DP800007365BR_L01_501	0.782113	-1.63726	0	Hs578T
CTCCTGAGGCGCTCTCGGTT.DP800007365BR_L01_501	3.23483	-3.25403	0	Hs578T
ACGTTCTAGCGTAGACGGAG.DP800007365BR_L01_501	-5.37651	0.733541	1	Hs578T
TCTGTTCATATGCAAGATAC.DP800007365BR_L01_501	3.18013	-2.61097	0	Hs578T
ACACCACCGCGAACGCCGTG.DP800007365BR_L01_501	0.746976	2.22031	0	Hs578T
TAATCGGTGCATAGAGAGCC.DP800007365BR_L01_501	-4.15129	0.322921	1	Hs578T
GTGCCGTGTTCAGCAAGCAG.DP800007365BR_L01_501	3.37371	-2.73713	0	Hs578T
GCTCTACATACGTTCTACGA.DP800007365BR_L01_501	-1.11109	-1.96041	0	Hs578T
CTCGAACCTTCTCTCCATAG.DP800007365BR_L01_501	3.03835	-2.96597	0	Hs578T
TGTCCTACCTGTCTCACAGT.DP800007365BR_L01_501	0.823252	2.74962	0	Hs578T
AACCTTGCGGCAGTGTATGC.DP800007365BR_L01_501	2.14709	2.75977	0	Hs578T
ACTTCTATGCAATACCTTCC.DP800007365BR_L01_501	2.97626	-2.19752	0	Hs578T
ACACCACCGCAGTTGTCGAA.DP800007365BR_L01_501	-6.68605	0.61594	1	Hs578T
ATGTACTTAAATAGAGAGCC.DP800007365BR_L01_501	-0.83865	-0.810699	0	Hs578T
GCCGTGATCTCTCAAGTCGC.DP800007365BR_L01_501	1.47784	2.5124	0	Hs578T
AGTTCACTCACTTGCCTACA.DP800007365BR_L01_501	-5.52961	0.746211	1	Hs578T
GGATACTGATATCGGACAAG.DP800007365BR_L01_501	-3.68937	0.491014	0	Hs578T
CGACATCACATACGTTATGG.DP800007365BR_L01_501	1.0538	2.18188	0	Hs578T
GCCAGCTTCGTATCGCGCCA.DP800007365BR_L01_501	2.67174	0.95381	0	Hs578T
GTGGAGTGTCATGACGGATA.DP800007365BR_L01_501	1.32374	-2.2958	0	Hs578T
GCGAATCGACCGATTCCGGC.DP800007365BR_L01_501	1.90052	3.13367	0	Hs578T
AGTCTACGAATGTGTAGCCG.DP800007365BR_L01_501	-0.491958	2.06996	0	Hs578T
TCACGAATCCAATCTACAAG.DP800007365BR_L01_501	-1.10147	-1.31479	0	Hs578T
TTCGTTGTGCAATTCCAACC.DP800007365BR_L01_501	-0.686821	1.97601	0	Hs578T
TTATTGTCGATCTTCATCTC.DP800007365BR_L01_501	-1.45229	-0.715238	0	Hs578T
CTCTCCATAGATCGGACAAG.DP800007365BR_L01_501	4.00859	0.324856	0	Hs578T
TCCTGGATCTGGAGCAACAG.DP800007365BR_L01_501	2.49655	-0.886564	0	Hs578T
TGAGTGGTTGAGTGGACACC.DP800007365BR_L01_501	2.92171	1.7214	0	Hs578T
TGAGTCTAGTACGGCGAGGC.DP800007365BR_L01_501	3.43986	-1.66405	0	Hs578T
TCCTGGATCTGGCTATATAA.DP800007365BR_L01_501	2.4159	3.07495	0	Hs578T
GTGCTACTCGCGTTCAATAA.DP800007365BR_L01_501	-1.62578	-0.490802	0	Hs578T
TTCCTCATAGTCAGATAGAT.DP800007365BR_L01_501	3.69073	-0.986264	0	Hs578T
TCCTCGTGCGCTTCGGCCGG.DP800007365BR_L01_501	3.3683	-1.01617	0	Hs578T
GTGCGGTTCACTAGGCCACG.DP800007365BR_L01_501	2.97027	-3.09878	0	Hs578T
GCAGGTATCCGTAATACGTC.DP800007365BR_L01_501	-4.62455	0.74942	1	Hs578T
TTCTCCAGCGCTTGTCTAGT.DP800007365BR_L01_501	1.45591	2.55388	0	Hs578T
GTGGACAGGACAGGAACGAG.DP800007365BR_L01_501	1.61362	3.08325	0	Hs578T
CAGCCAGACGCTCTCCATAG.DP800007365BR_L01_501	0.879366	2.24404	0	Hs578T
TGTAATCCATACTACGGTCG.DP800007365BR_L01_501	-0.895442	-1.7095	0	Hs578T
TATAGGCTGTGCTGCTCTTC.DP800007365BR_L01_501	-1.63849	-1.24196	0	Hs578T
GAGAGTTGATGCTTAGATCT.DP800007365BR_L01_501	-4.68512	0.918743	1	Hs578T
TGAGCATAACGACTTACTCT.DP800007365BR_L01_501	-5.29782	-0.0796869	1	Hs578T
AAGTAAGCGTGGAACGTGCC.DP800007365BR_L01_501	-4.62124	1.04491	1	Hs578T
TGACCGCGCGTTAATTGCTC.DP800007365BR_L01_501	1.45612	3.00697	0	Hs578T
TACGCCGATTGGAGGTTGGT.DP800007365BR_L01_501	0.466684	1.61755	0	Hs578T
TACGGTTGCAAAGTCACGGC.DP800007365BR_L01_501	3.58998	-0.675834	0	Hs578T
ACATTCCGTTATACTCCTAC.DP800007365BR_L01_501	-1.59742	-0.349036	0	Hs578T
ACGACGGAGCTAGCTGCTAC.DP800007365BR_L01_501	-0.599767	1.23678	0	Hs578T
ATTATTGTGCGTCTACCTTC.DP800007365BR_L01_501	-1.07071	0.873558	0	Hs578T
TTCAGCAACTTACCATGACT.DP800007365BR_L01_501	-0.461835	1.79191	0	Hs578T
GTGACATACAAGTCGTCCTA.DP800007365BR_L01_501	2.44763	-3.33238	0	Hs578T
TTGTGGCATCTCCTCCTGGC.DP800007365BR_L01_501	3.23816	-2.72446	0	Hs578T
GCCAAGCATCTACGCCGATT.DP800007365BR_L01_501	-4.78988	0.545457	1	Hs578T
TGGCCTTACCAGCCTCCTAT.DP800007365BR_L01_501	2.3545	2.9503	0	Hs578T
TGCGAGCTCTCACCGAGCAT.DP800007365BR_L01_501	-4.28031	0.223807	1	Hs578T
GACTGCTCTCACATGCCTGT.DP800007365BR_L01_501	-4.22033	0.953677	1	Hs578T
AGAAGTTAATCTTCTTCGTA.DP800007365BR_L01_501	0.611432	-1.03693	0	Hs578T
TCTTCTCGGCCATAGGACTG.DP800007365BR_L01_501	3.12812	-3.31991	0	Hs578T
GGTGCGCGTAACATGCCTGT.DP800007365BR_L01_501	-6.61004	0.624947	1	Hs578T
CTCGAGAGCACTTGCCTACA.DP800007365BR_L01_501	-0.625981	0.416648	0	Hs578T
AGAGAGGACACTTCTTCGTA.DP800007365BR_L01_501	-0.166239	1.17134	0	Hs578T
ACATCATTGCGTCACGTGCT.DP800007365BR_L01_501	2.68713	2.75321	0	Hs578T
CTTAGCAACCATAGCTGGAT.DP800007365BR_L01_501	3.05942	-2.77648	0	Hs578T
GGCTTGGTGCAGAGAGTCGC.DP800007365BR_L01_501	-6.48946	0.458037	1	Hs578T
ATACCGAGCTCGATAAGCAC.DP800007365BR_L01_501	3.92427	0.1384	0	Hs578T
ATATTAACTGGACATCGGTG.DP800007365BR_L01_501	1.46401	1.41595	0	Hs578T
TTCAGCAACTACAGTTCATT.DP800007365BR_L01_501	2.26914	-1.50239	0	Hs578T
CACTATGAGAGGAGCAACAG.DP800007365BR_L01_501	-0.0937272	1.234	0	Hs578T
ATATATGCTCCGATAAGCAC.DP800007365BR_L01_501	0.50024	0.407379	0	Hs578T
GTCGCCTTGAGACCGTCTCT.DP800007365BR_L01_501	-0.319781	1.47523	0	Hs578T
TCATCGTTCCTGGATTAGAC.DP800007365BR_L01_501	0.0154408	0.69781	0	Hs578T
ATTAGCGGCTCACCGCTAGT.DP800007365BR_L01_501	-0.133742	-1.98784	0	Hs578T
ATTCCGCTCATCCGTGAAGC.DP800007365BR_L01_501	-6.62916	0.882344	0	Hs578T
CGAGGTTAACACTGGTAAGA.DP800007365BR_L01_501	2.66717	2.23149	0	Hs578T
TGATGATTAAGCCTCCGGTC.DP800007365BR_L01_501	-1.6034	-1.78701	0	Hs578T
AGATCAAGCTGCCGCAATAG.DP800007365BR_L01_501	-1.64496	-1.61155	0	Hs578T
CATCTCGTATAGTTCCTGTC.DP800007365BR_L01_501	-1.45534	-1.9123	0	Hs578T
AGATCTTGAGCTTGTCTAGT.DP800007365BR_L01_501	-1.52017	0.942965	0	Hs578T
TGGTTAGGCACCTGTGAAGT.DP800007365BR_L01_501	-4.76147	0.413951	1	Hs578T
AAGTCCATGGTATTCATATA.DP800007365BR_L01_501	2.87392	-1.08681	0	Hs578T
TTCGGCGGCTGTCTACCTTC.DP800007365BR_L01_501	-1.74664	0.453198	0	Hs578T
TATTCTTAATGAGACAACGG.DP800007365BR_L01_501	2.71583	-2.26426	0	Hs578T
GCGCGTGATGATTACCGCGT.DP800007365BR_L01_501	-0.336983	1.13436	0	Hs578T
CACTCTTAACTCACGAATCC.DP800007365BR_L01_501	1.46116	3.45535	0	Hs578T
ATGACTATGCCTCTCCATAG.DP800007365BR_L01_501	-1.55204	-0.127901	0	Hs578T
GCCATCAGGACTTACCGGTG.DP800007365BR_L01_501	1.16843	0.940789	0	Hs578T
CGGCAGAGTCCTTCGATGGT.DP800007365BR_L01_501	2.00989	2.69386	0	Hs578T
GTTGATGGTCTAATCGGTGC.DP800007365BR_L01_501	-1.46727	0.353728	0	Hs578T
GCCAGCTTCGTATTACTCTC.DP800007365BR_L01_501	-1.82459	0.634529	0	Hs578T
ATGATCACGTTGTGTGTAAC.DP800007365BR_L01_501	1.35989	3.04074	0	Hs578T
ATCGAGCGAAGTCGCGATTC.DP800007365BR_L01_501	-0.0222447	0.56538	0	Hs578T
CTCCATGGAACGGACCACCT.DP800007365BR_L01_501	-1.72128	1.41196	0	Hs578T
ACGATGCGAAGTGAACGAGA.DP800007365BR_L01_501	0.939356	2.38699	0	Hs578T
TGATAGCATGTCCTCCTGGC.DP800007365BR_L01_501	0.357928	2.188	0	Hs578T
CGCTGAATTCACGAGGCCAT.DP800007365BR_L01_501	-4.31278	0.815282	1	Hs578T
TTGTGGCATCCGCTGAATTC.DP800007365BR_L01_501	2.7598	2.33337	0	Hs578T
GGCCTGCACATGACTTCGTA.DP800007365BR_L01_501	0.385491	2.11048	0	Hs578T
CATGCTGACTAATGCCAGTT.DP800007365BR_L01_501	3.56443	-0.300341	0	Hs578T
GTAGTACCGGGTCTACCTTC.DP800007365BR_L01_501	-6.15978	1.03819	1	Hs578T
TGTCCTACCTAAGTCACGGC.DP800007365BR_L01_501	-0.298172	2.3496	0	Hs578T
CCTAGTGTGGGACTCTCCAA.DP800007365BR_L01_501	3.34091	-3.25458	0	Hs578T
TAGCTGCTACAAGGATTGAT.DP800007365BR_L01_501	3.83774	-2.26104	0	Hs578T
ATCCTAATACGCCTCCGGTC.DP800007365BR_L01_501	-0.850256	2.86805	0	Hs578T
TTGATCTTAATAGCTGCTAC.DP800007365BR_L01_501	-1.2089	-0.504146	0	Hs578T
ATGTCTGCCACGCGAGTCGA.DP800007365BR_L01_501	0.861063	2.51202	0	Hs578T
GACCAGTACGCCATCGTGAC.DP800007365BR_L01_501	-4.53618	0.691833	1	Hs578T
GCCTGGAAGCCGTTCGATGG.DP800007365BR_L01_501	-6.1898	1.08547	1	Hs578T
CTTCTACGATTTCAGTGCGG.DP800007365BR_L01_501	-0.970833	0.909884	0	Hs578T
GCAACTATTGAATTCGAAGG.DP800007365BR_L01_501	0.838721	2.67772	0	Hs578T
AAGGTTGGCCTAGTTGTCAC.DP800007365BR_L01_501	-1.32831	0.638084	0	Hs578T
AACGTGCGTTGCGTTAACGC.DP800007365BR_L01_501	-4.5286	0.26413	1	Hs578T
ACGTATACAGTGGACGTGAC.DP800007365BR_L01_501	0.114375	1.45662	0	Hs578T
GGCAGACCTATATATGCGTT.DP800007365BR_L01_501	1.23242	-3.39817	0	Hs578T
CAACAGACAGTCTCGCGACC.DP800007365BR_L01_501	-0.348781	1.3362	0	Hs578T
TAGCTGCTACGAGACAACGG.DP800007365BR_L01_501	-1.31055	-1.15451	0	Hs578T
CTACTACGCGTTAATTGCTC.DP800007365BR_L01_501	-1.77434	0.347347	0	Hs578T
TCACGGCGGCCTCGATTGGT.DP800007365BR_L01_501	-4.36034	0.131777	1	Hs578T
GACTCTCCAAATCCACTAAG.DP800007365BR_L01_501	3.54435	-3.09623	0	Hs578T
TTATTCACTCGTGTCACGAG.DP800007365BR_L01_501	1.89747	3.13857	0	Hs578T
CTCGGCGTATGGTATCCTTA.DP800007365BR_L01_501	-3.89392	0.87862	1	Hs578T
GACCGCTGACTTACTGCCTT.DP800007365BR_L01_501	1.0817	-2.13235	0	Hs578T
TTCGTGTACGTTGACATCTC.DP800007365BR_L01_501	-3.86042	1.14196	1	Hs578T
GTTAATAATCTACGTTATGG.DP800007365BR_L01_501	1.2057	3.41952	0	Hs578T
CGATTGATAAGCCGCAATAG.DP800007365BR_L01_501	1.2619	3.05249	0	Hs578T
TACTATCCTCGCGTTAGATG.DP800007365BR_L01_501	-6.64431	0.236054	1	Hs578T
CTCACCTAAGTATAGAAGCT.DP800007365BR_L01_501	1.3404	2.50532	0	Hs578T
CTTGACCGGTTGTAAGAGCT.DP800007365BR_L01_501	-4.30464	0.891329	1	Hs578T
CTTGACCGGTCAAGCTGAAG.DP800007365BR_L01_501	3.55211	-2.7394	0	Hs578T
TGTCTCATCCCGTTCGATGG.DP800007365BR_L01_501	-1.69842	1.30757	0	Hs578T
CTATGTCGCGTCGAGCCTTC.DP800007365BR_L01_501	-4.42106	0.145831	1	Hs578T
GTCAGTACCAATCGAGCGAA.DP800007365BR_L01_501	1.64415	2.30106	0	Hs578T
TTACGATTGGGTCGTCGATC.DP800007365BR_L01_501	1.35529	2.76142	0	Hs578T
CTTCCGCGCGAGCAGGCAGC.DP800007365BR_L01_501	0.0846201	0.63099	0	Hs578T
GTATTCAACATCCAGGTACT.DP800007365BR_L01_501	-1.12213	0.453259	0	Hs578T
CATGAAGTGTTCCGTGAAGC.DP800007365BR_L01_501	-0.240994	2.84479	0	Hs578T
CGACGTTCCTCCGTGCAACC.DP800007365BR_L01_501	-2.10872	1.58572	0	Hs578T
ACGATTACCATTGTGGCATC.DP800007365BR_L01_501	-4.20958	1.1266	1	Hs578T
GCATATACAAAACGAGTATT.DP800007365BR_L01_501	0.345521	1.0913	0	Hs578T
AACACTCTCCGGTTGGTAAC.DP800007365BR_L01_501	2.56175	0.459892	0	Hs578T
TAACCGCACAGTAGTTCTAG.DP800007365BR_L01_501	0.267605	2.6268	0	Hs578T
TGATGGACCTTCTGTTCATA.DP800007365BR_L01_501	-1.38886	-1.27537	0	Hs578T
CTACTAATAACCTGTGAAGT.DP800007365BR_L01_501	2.08506	2.534	0	Hs578T
ACTTCAACACATCCACTAAG.DP800007365BR_L01_501	-1.36518	0.8121	0	Hs578T
CGCTCGCCTCGCAACAGAAC.DP800007365BR_L01_501	-0.372525	0.875319	0	Hs578T
CGCGAGCGATGCCAGCTTCG.DP800007365BR_L01_501	0.7161	3.13815	0	Hs578T
GATTCAGAGATACGTTATGG.DP800007365BR_L01_501	-1.71308	-1.38076	0	Hs578T
AATACACGTAGCTCGGTATG.DP800007365BR_L01_501	-1.3268	0.0247238	0	Hs578T
TATACAATTAGGCTATATAA.DP800007365BR_L01_501	-1.78599	0.728699	0	Hs578T
GCAACCTCGCCTTGCCGCGC.DP800007365BR_L01_501	-1.65891	-1.31538	0	Hs578T
TTGTCGGTAAGCTGCTCTTC.DP800007365BR_L01_501	-5.24108	-0.347391	0	Hs578T
GCCTACCTGAGGAGTACGTA.DP800007365BR_L01_501	-3.56288	1.10096	0	Hs578T
CTGGCTTCCGATACTCCTAC.DP800007365BR_L01_501	-1.87209	1.8404	0	Hs578T
TGACGGCCGGGCTGCTCTTC.DP800007365BR_L01_501	1.70238	3.18896	0	Hs578T
GGTGCAACCTCGCTGAATTC.DP800007365BR_L01_501	2.33009	-3.11377	0	Hs578T
TTAACCGCGACAATCTCATG.DP800007365BR_L01_501	1.21835	2.15588	0	Hs578T
GCGGTGCAGACCTGCTTAGT.DP800007365BR_L01_501	-0.0878167	1.20216	0	Hs578T
CTCGAGAGCAACATCATTGC.DP800007365BR_L01_501	-1.47888	-1.03399	0	Hs578T
AGCTATGCTTTAAGCGTGGC.DP800007365BR_L01_501	-6.49671	0.297058	1	Hs578T
AAGACTGTGGTAACATAGCA.DP800007365BR_L01_501	1.80971	0.098764	0	Hs578T
CGGTTGGTGGCGCCTCTCGG.DP800007365BR_L01_501	0.967753	2.83551	0	Hs578T
CTCGCAGGTCTATTACTCTC.DP800007365BR_L01_501	-1.50043	-0.512259	0	Hs578T
GATTACTACACCATAAGGAG.DP800007365BR_L01_501	-1.51588	1.38233	0	Hs578T
CGATTCCGGCCCTGCGAACA.DP800007365BR_L01_501	1.28645	3.23086	0	Hs578T
GACCTGCGCGATACTCCTAC.DP800007365BR_L01_501	-6.0159	0.556514	1	Hs578T
GCCTGTGCGTCCGGTCACTA.DP800007365BR_L01_501	2.92257	-2.04628	0	Hs578T
AGTGTTGTGACCTGCGAACA.DP800007365BR_L01_501	-6.49291	0.340136	1	Hs578T
CATCGGCATGTATAGAAGCT.DP800007365BR_L01_501	2.47987	2.41407	0	Hs578T
CACATGTTACACGAGGCCAT.DP800007365BR_L01_501	-1.75443	2.08519	0	Hs578T
CACTCTTAACGAACGCCGTG.DP800007365BR_L01_501	-0.760154	2.78008	0	Hs578T
ATTATCGCCAAATACTCGAT.DP800007365BR_L01_501	-1.85226	0.125704	0	Hs578T
TCTAACACGTACAGTCCACC.DP800007365BR_L01_501	-1.27328	-0.799792	0	Hs578T
TTATTCGAGGGTCCAGACGA.DP800007365BR_L01_501	-6.34212	0.161064	1	Hs578T
GCGCCTAGCCATGATCATTA.DP800007365BR_L01_501	-0.199124	0.654176	0	Hs578T
CTGGCAACATTATCGGAATA.DP800007365BR_L01_501	-0.302977	1.40084	0	Hs578T
CCTCTATCTCACGCCTCAGT.DP800007365BR_L01_501	-2.12201	0.790942	0	Hs578T
TTCTCCTGTATGATGACGTA.DP800007365BR_L01_501	-1.26741	-0.962734	0	Hs578T
ACAGGATAGAGATTCAGAGA.DP800007365BR_L01_501	-6.52297	0.124316	1	Hs578T
AGTGGTGGTAGATATAGCGG.DP800007365BR_L01_501	-0.308106	0.0995752	0	Hs578T
TTCTCGAGGCGGCACTGAGC.DP800007365BR_L01_501	-5.83271	1.19837	0	Hs578T
TAGGCTCAGGTTGAGCCTGA.DP800007365BR_L01_501	3.42895	-3.27508	0	Hs578T
AATCGCGCAGCTTGTAGCAT.DP800007365BR_L01_501	-6.33814	0.654022	1	Hs578T
CTATCGCTGAGGAACGTGCC.DP800007365BR_L01_501	3.37015	-2.46946	0	Hs578T
ACTAACTTAAAGTCGTCCTA.DP800007365BR_L01_501	3.48076	-3.22395	0	Hs578T
AGTGTTGCTTCGATTCCGGC.DP800007365BR_L01_501	0.458266	-1.1245	0	Hs578T
TCCTCGAGTAGACTATCACA.DP800007365BR_L01_501	-0.957618	0.760719	0	Hs578T
TTCGAATCCTGACCAGAATA.DP800007365BR_L01_501	2.12502	2.95198	0	Hs578T
TACGATGCACACGAGGCCAT.DP800007365BR_L01_501	1.11903	2.89864	0	Hs578T
AGTTCCTGTCGCTCTCGGTT.DP800007365BR_L01_501	-1.81923	1.34563	0	Hs578T
ATGGTTCTAAAATCTACAAG.DP800007365BR_L01_501	-4.44256	0.879247	1	Hs578T
CAGTAAGGTGCGCCTCTCGG.DP800007365BR_L01_501	1.53995	2.78546	0	Hs578T
AGAATTCAGTATTAACCGGC.DP800007365BR_L01_501	-1.30215	1.47489	0	Hs578T
AGGACCTGGAGCGAACACGG.DP800007365BR_L01_501	-0.323927	0.950423	0	Hs578T
GCGGAGCCATAACGAGGTCC.DP800007365BR_L01_501	-1.15581	-0.183389	0	Hs578T
CCTCATGCCACTCAAGTCGC.DP800007365BR_L01_501	-1.46873	-0.983019	0	Hs578T
ATTCACGGTGTTGTGGCATC.DP800007365BR_L01_501	-1.81272	-0.95634	0	Hs578T
GGACGTGGAATGACTTCGTA.DP800007365BR_L01_501	1.15992	2.07333	0	Hs578T
TTCTGCTTCTTCCGACCGTA.DP800007365BR_L01_501	-1.71516	-1.53919	0	Hs578T
GCGGAGCCATCTATCACTAG.DP800007365BR_L01_501	3.00926	-3.34466	0	Hs578T
CGATGCTGACTACGAAGTGC.DP800007365BR_L01_501	1.43972	3.36963	0	Hs578T
AGTAGTAATAAATCAGTGGA.DP800007365BR_L01_501	-3.75598	0.62767	0	Hs578T
TGCCTCAGATAGTTCCTGTC.DP800007365BR_L01_501	-1.86424	0.855211	0	Hs578T
ACTTGGTGTCATTAACCGGC.DP800007365BR_L01_501	-0.68566	1.53663	0	Hs578T
ATTATGAATACAGCGAAGTC.DP800007365BR_L01_501	-1.70671	1.18404	0	Hs578T
GACGTGGCCGCTCTGTCTCC.DP800007365BR_L01_501	-1.69265	0.0760656	0	Hs578T
CCGATGAGCACGGCAGAGTC.DP800007365BR_L01_501	-1.03745	-0.954788	0	Hs578T
ACGCAACTCTTCCGAAGATT.DP800007365BR_L01_501	-1.99987	1.41498	0	Hs578T
TAGTTGTCACTGTTCCAGAC.DP800007365BR_L01_501	-1.72123	0.978969	0	Hs578T
GTTCCTGGTTAGCGATCCAT.DP800007365BR_L01_501	-0.198775	0.848412	0	Hs578T
CGACGTTCCTCATATTAGGA.DP800007365BR_L01_501	1.64963	2.7622	0	Hs578T
ATACTCCTACCGGCAGAGTC.DP800007365BR_L01_501	-1.52489	2.19164	0	Hs578T
TGTCTCATCCGGCTATATAA.DP800007365BR_L01_501	2.89544	-0.665873	0	Hs578T
TGATCGAGGTTGACTTCGTA.DP800007365BR_L01_501	0.654354	2.32496	0	Hs578T
TCTACGGTAACAGTGTATGC.DP800007365BR_L01_501	3.57841	-2.81664	0	Hs578T
TACGGACTCTGACTTACTCT.DP800007365BR_L01_501	-1.62669	0.724526	0	Hs578T
TCTCGCCGATGCAGGTATCC.DP800007365BR_L01_501	-1.82677	0.758005	0	Hs578T
TACGCATTAACTGCAGGATA.DP800007365BR_L01_501	-1.57324	1.7896	0	Hs578T
CGAGGAGTCAATTAACCGGC.DP800007365BR_L01_501	0.695619	3.02435	0	Hs578T
ACTCTGCCGCCATCAATTAA.DP800007365BR_L01_501	-1.6594	1.10783	0	Hs578T
ACGATGCGAAGCCTCCGGTC.DP800007365BR_L01_501	-1.10206	1.28001	0	Hs578T
GTGTTAACTATATTACTCTC.DP800007365BR_L01_501	-0.778666	0.749687	0	Hs578T
CAGGACATACATAGCTGGAT.DP800007365BR_L01_501	-1.86334	2.01288	0	Hs578T
TTCAGTAATCATACCGAGCT.DP800007365BR_L01_501	1.1577	3.14896	0	Hs578T
CGCACTGGATTACGCCGATT.DP800007365BR_L01_501	3.24894	-3.00084	0	Hs578T
TCTCCATGACTCGATGCGCG.DP800007365BR_L01_501	0.323904	2.8966	0	Hs578T
GCCGTCGAGAGTAATACGTC.DP800007365BR_L01_501	-4.26238	1.02039	1	Hs578T
AGGTGTAAGCACGGTACCTC.DP800007365BR_L01_501	-3.91794	0.69505	0	Hs578T
AACATATGGCCGATTCCGGC.DP800007365BR_L01_501	3.41284	-2.37379	0	Hs578T
GTGCTAAGAAGCCTCCGGTC.DP800007365BR_L01_501	-1.32668	1.31343	0	Hs578T
TGCTCAGAAGGATTCAGAGA.DP800007365BR_L01_501	1.24292	1.3036	0	Hs578T
GCATTGGCGCGGAACGTGCC.DP800007365BR_L01_501	1.3238	0.946972	0	Hs578T
CTTCGACCAACGTCCGCTCT.DP800007365BR_L01_501	-1.51536	0.623402	0	Hs578T
CATGTCTTGACTTCAATAAT.DP800007365BR_L01_501	-3.46371	1.16527	0	Hs578T
GGAGTATTAACCTTAAGGCT.DP800007365BR_L01_501	-0.0129578	-2.02845	0	Hs578T
CGACGTTCCTATTACCGCGT.DP800007365BR_L01_501	-0.972773	-1.59709	0	Hs578T
GTGACTGTACAACGAGGTCC.DP800007365BR_L01_501	-1.16324	1.70358	0	Hs578T
TCCTTATGATCTTCTTCGTA.DP800007365BR_L01_501	-0.970205	2.62666	0	Hs578T
ACGGTACCTCTCCAGGTACT.DP800007365BR_L01_501	-1.90026	1.16781	0	Hs578T
GATTCAGAGAGGCTCCAAGC.DP800007365BR_L01_501	0.049632	1.74072	0	Hs578T
AATGGCCGAGGTGTCCATAC.DP800007365BR_L01_501	2.40516	2.9365	0	Hs578T
ACCGACTTCGGACTGTTCCT.DP800007365BR_L01_501	0.935123	2.81859	0	Hs578T
CTTGTCTAGTTTGATATTCC.DP800007365BR_L01_501	-1.34911	2.13387	0	Hs578T
TTGTACACGTCTCTCCATAG.DP800007365BR_L01_501	3.11569	-2.32306	0	Hs578T
GTTATTATACCAAGAGGTCA.DP800007365BR_L01_501	-1.56974	1.81931	0	Hs578T
TGATTGCTAGCCGTGCAACC.DP800007365BR_L01_501	2.68021	-3.23556	0	Hs578T
TCGAGAAGTGTCCGACCGTA.DP800007365BR_L01_501	0.787179	0.921109	0	Hs578T
TCTAATGACGTTACTGCCTT.DP800007365BR_L01_501	-0.36096	0.954826	0	Hs578T
CACCTCCAATGTTAAGGTGA.DP800007365BR_L01_501	-0.578953	1.29266	0	Hs578T
CCGGCAATACAATACCTTCC.DP800007365BR_L01_501	-5.06016	-0.0473104	1	Hs578T
CCGCAGGAGCCTCAAGTCGC.DP800007365BR_L01_501	-6.08284	0.660835	1	Hs578T
GGTGCAACCTGTTGTTCTCT.DP800007365BR_L01_501	-1.96057	0.987711	0	Hs578T
CCTATCCAAGTCGAGCCTTC.DP800007365BR_L01_501	-5.28768	0.970699	0	Hs578T
AGGCTAGCTGTCCGAAGATT.DP800007365BR_L01_501	3.41929	-2.95114	0	Hs578T
CTCACAGCGGACATCATTGC	0.0264356	-1.37325	0	A549
CGCGACGAGGCGATATGTGC	-2.79589	-2.73586	1	A549
ATAGGAGTCTCGCCTCTCGG	0.947009	-0.636085	0	A549
CAGGAACGAGATCCACTAAG	-3.04281	-2.62951	1	A549
CGCCTCTCGGGCTGCTCTTC	-3.63411	-1.77208	1	A549
TGCAAGATACCGTTCGATGG	-0.651934	-2.17956	1	A549
TTCGCATAATCTTCCGATAA	0.37265	2.45043	2	A549
CAGATTCAACTTCGTAGCAC	-2.97215	-2.8989	1	A549
CTGATACTTCGACTCTCCAA	-3.0996	-2.43704	1	A549
CGAGGAGTCAGATGAGAGGT	3.50105	2.78057	3	A549
TTCCACTACACCTTAAGGCT	1.8284	-1.13552	0	A549
AAGTCGATCCCTAGTGTAAC	-1.99564	-2.35537	1	A549
CAAGAGGTCAATCCACTAAG	-2.06724	-2.01301	1	A549
AGGAACCACTGTAATTGACA	-1.30758	-2.17984	1	A549
TAGTTAGACGATTAAGATAA	-1.37833	-2.64729	1	A549
CGACATCACATTGACATCTC	-3.97522	-1.26994	1	A549
GCGCTGTGCCAATCTACAAG	2.99561	-0.905653	0	A549
GCCGCAATAGGCTCAGCTGG	4.14931	-0.727148	2	A549
GGTTACAGTATCTTCATCTC	-2.99824	-2.69057	1	A549
ACGTAATCCTAAGTAAGCGT	-2.61151	-2.3915	1	A549
AGGAACGGACGATTGATGGC	-1.76422	-2.82491	1	A549
ACCTGATCCGACCAATCTAA	-3.0041	-2.6108	1	A549
AGGCTAGCTGTATAGAAGCT	-2.38128	-3.00054	1	A549
CTGAACCACAATCGGACAAG	-0.720139	-3.21236	1	A549
GGTTAGTGGCGTCGTCGATC	-3.13844	-0.821022	1	A549
ATTAGCGGCTCTTGACTCAA	-2.18318	-3.26408	1	A549
CTTCGGCCGGTTCTCCTGTA	-3.25994	-2.83123	1	A549
TCAACGAACCTATGGCATAG	-1.55739	-3.36391	1	A549
CACGTACCAAACCTCTCCTG	1.84425	0.357441	0	A549
CAGCTAATGCTCCTCGTGCG	1.08209	0.556098	0	A549
AGAGACTCCGACGCCTCAGT	-2.36416	-1.5028	1	A549
GACGTGGCCGAAGGAATGTA	-1.80238	-3.28479	1	A549
AGACTGGAGCGCTGCTCTTC	1.25665	-0.124313	0	A549
CGAATCGCAGTGTAAGAGCT	-1.20319	-2.47634	1	A549
TTAACGTAGGATCAGTTAAC	-1.43414	-2.77022	1	A549
GGAATGCCACCTCTCCATAG	-3.59399	-2.53863	1	A549
CATCATGACCTTAATTGCTC	-2.5267	-3.20749	1	A549
GGCACTGAGCGCCAGCTTCG	1.81029	0.0042095	0	A549
CTATCACTAGCTTCTTCGTA	-3.43434	-2.29052	1	A549
AGAGAGTCGCCGATTCCGGC	3.20304	1.10298	0	A549
CGTTCAATAATCTGTTCATA	1.6292	2.79058	3	A549
GCCTCTCAACCGTTCGATGG	-4.24636	-1.57777	1	A549
TACGTTATGGATTCCGCTCA	1.75316	2.93564	3	A549
GACCTGCGCGATACTGAGGA	-0.13027	-0.75585	2	A549
GCGAACACGGCTAAGAGTCC	1.89046	-1.68451	0	A549
GCGAACACGGAGAATTCAGT	-3.37598	-1.36718	1	A549
CGATAGTACGTGCAAGATAC	-1.32467	-3.26747	1	A549
CTTGACCGGTCACTCAGTCA	2.54625	-1.2785	0	A549
CTCACAGCGGATAGAGAGCC	2.16615	-0.0302633	0	A549
CGCACTCACCTATCGCGCCA	-2.41684	-2.0917	1	A549
ACCTGATCCGAACTTGCACC	-3.25085	-1.17595	0	A549
CATAGTATTACATATTAGGA	1.31769	0.215928	0	A549
GCGGTGCAGACTGCAGGATA	-2.99736	-0.804673	1	A549
AATACCTTCCTACCATGACT	-0.975415	-2.02081	1	A549
GGTGTTATAACTATCACTAG	-2.24138	-3.101	1	A549
CAGAGTGCCAGTTGTTCTCT	1.67124	2.30507	3	A549
TCCGTCAACGTTGATATTCC	-1.84851	-3.29467	1	A549
TGCTAAGCCGTAGTTAGACG	-1.5	-2.5412	1	A549
CCAATTCATCGTCAGTACCA	0.0939907	-2.07329	1	A549
GTGACCTAACCTAGACACTT	1.16353	-2.44148	0	A549
GTTAACAACTGATGAGAGGT	2.65393	-0.44041	0	A549
ACGCATAGTGGATGAGAGGT	0.864629	-3.0861	0	A549
TACAGCATCAAGCGATCCAT	-0.996862	3.68993	2	A549
CCACGCTGTGAGATTGAGAG	1.20019	0.239246	0	A549
GCGTATAATCCTGCAGGATA	2.17582	0.331302	0	A549
CATATTAGGAGCTCTCGGTT	2.05574	-0.184088	0	A549
GCCTGGAAGCCTTCCATCCT	1.58865	0.123637	0	A549
CACCTCCAATAGACCGATCG	3.71018	-0.988553	2	A549
AGGCATACTCCCTTAAGGCT	-1.00318	3.67837	2	A549
CAGCCAGACGTCAGATAGAT	-2.03419	-2.92555	1	A549
TTCCAATAACGACTTACTCT	-1.5071	2.72034	2	A549
CGACCACTGAGAGACAACGG	1.43021	-2.0129	0	A549
CTATGTCGCGCGATAAGCAC	-2.29203	-2.35872	1	A549
AGCTTAGAGTATCAGTTAAC	1.43564	-2.25084	0	A549
ACCGAGTTGCTTCTCACTCC	-0.594224	1.16756	0	A549
CACGCATGCATGTGTGTAAC	-2.94543	-2.02807	0	A549
TACGAAGTGCTACAGTACGC	-0.402819	-2.96418	1	A549
AAGACGTACCCTCACTGTAG	3.25043	-1.51493	1	A549
CATATTAGGAGCACTTCACG	2.40583	-0.0459246	0	A549
TTGATCTTAACGCCTCTCGG	-2.16203	-0.594754	0	A549
GGATGTGCTACTCTGTCTCC	1.97148	1.20993	0	A549
AAGGAGCTGGACCAAGCCAG	1.61844	-1.373	0	A549
ACGTTAGCACGGCTCCAAGC	1.89622	-0.150317	0	A549
TCACTGCTTCCCACTGGATT	3.43044	-0.362845	2	A549
GCGAACACGGTCTAATGACG	0.946089	-2.83639	0	A549
ACGACTATTAGCCGGTTGTA	-0.370306	-1.61325	1	A549
GGAGCTATGGCTCTAAGCAT	-4.06106	-1.50868	1	A549
CCTGTTAATGTAACAGCCAA	-3.68427	-2.49621	1	A549
TCACGAATCCATGGAAGGCC	2.89972	3.19651	3	A549
CGCGAGTCGAGATATAGCGG	4.22424	-0.240119	2	A549
GACGTCAATGTATATGCGTT	-2.74897	-2.93452	1	A549
CGGCAGAGTCTCTTCATCTC	-2.98129	-3.12461	1	A549
ATGACGGATACCACTGGATT	-1.88483	-3.03845	1	A549
ACCTACGGCGCTCAACATGT	-2.92878	-1.46289	1	A549
GACCTGCGCGATCCACTAAG	3.17396	-1.22954	2	A549
CCTGATCGCACGATCACGAT	1.10818	-0.889167	0	A549
CGAATATAGGACATCATTGC	0.674418	2.3788	2	A549
GTGCTAAGAAAATAATGCAC	-1.92714	-2.06922	1	A549
CGTATTGCTCAATAATGCAC	3.61777	-1.12012	2	A549
CTTCACGTTAGCTCTCGGTT	-2.91417	-2.33522	1	A549
CTGAGACGGCGTTGGATCCT	-1.76357	-2.1748	1	A549
AACCTTGCGGGACTGTTCCT	-3.03959	-2.34823	1	A549
AGTTCACTCACTTCTTCGTA	3.5602	0.0615272	2	A549
CTCTATGCTATACAGTACGC	-0.469631	3.93342	2	A549
AGTAGTTACGATATTCTCAC	-1.15156	0.405753	2	A549
GCTAGTAGAAGACTTACTCT	-4.08516	-1.96298	1	A549
TCTACGGTAAGGTTGGTAAC	-1.28582	-3.46221	1	A549
CGAAGACAAGGAACGAATTC	0.142523	-1.91097	1	A549
CGCGCATACGCCTGCGAACA	1.81404	-0.0580762	0	A549
GACTGGACGAGAACGAATTC	-0.944227	-1.46691	1	A549
TCCTGCGAGAATAACATACG	1.47596	-2.14698	0	A549
CAGGACATACAGAGAGTCGC	3.10517	2.84934	3	A549
TCGATATCCTTCTTCATCTC	-4.19328	-1.55415	1	A549
AGTAAGCTCTCCTGCTTAGT	-3.91715	-1.96165	1	A549
ACAGAACCGTAACCTTGCGG	-2.77958	1.20958	2	A549
CCTCATGCCACTCAACATGT	-0.0181239	2.21152	2	A549
CACGTACCAATTCTCACTCC	3.01384	-1.34669	0	A549
AGGCAGTTCCAACTTGCACC	1.67193	0.218169	0	A549
CAGAGTGCCAGGCTCCAAGC	0.0491069	-1.93682	1	A549
GTTAAGGTGAGTTCGCGCGC	-1.98509	-2.00993	1	A549
GCCGTCGAGAAGTTGTCGAA	2.49084	-1.69064	0	A549
CTCAAGGACATGTGTAGCCG	-3.95503	-2.55006	1	A549
AGGTATAGACAACGAGTATT	0.0885869	-0.492309	0	A549
GCACTTCACGTCTTCATCTC	0.824353	0.952303	0	A549
CTCACAGCGGGCTCTCGGTT	-2.15066	-0.941675	1	A549
ACTAACTTAAGCCAGCTTCG	2.35334	-0.748438	0	A549
TTGATCTTAATACGTTATGG	-2.53039	-2.63097	1	A549
CCTGAATTCTATACTGAGGA	-1.09263	-2.68704	1	A549
CCAATTCATCGTGGACAGGA	0.565782	-3.22045	2	A549
TGAGGTGGTTTGTGTGTAAC	-2.72522	-1.77604	1	A549
GGAGTGACCTGCTGCTCTTC	-1.09392	1.54998	2	A549
CTATCGCTGATAATCGGTGC	-1.99356	-3.18555	1	A549
TCCTAACAATAGAGAGTCGC	2.12427	1.24811	0	A549
GGTGAGGTGCCCATCGTGAC	-0.653666	-1.78925	1	A549
AGCGATCCATCTAGGCCACG	-2.59748	-1.69388	0	A549
GAGGTGCCGCAGAGCGGCAA	-3.29412	-0.197296	1	A549
TCATCGGATTCGATATGTGC	-2.12979	-0.729786	1	A549
GTGGACAGGATTGATCTTAA	-2.96911	-1.29056	1	A549
ATGTAATTCCTGCGGTTACG	-1.23189	-2.47829	1	A549
CTCAACATGTTCTTCATCTC	-2.33513	-3.00267	1	A549
CAAGAGGTCAATTAAGATAA	0.974132	0.883975	0	A549
GGAGCTATGGCTTCGATGGT	-2.5087	-2.63062	1	A549
CTGGTTCGAGGATGAGAGGT	-2.77678	-0.820003	1	A549
GGAGCAACAGGACCGTCTCT	-2.54422	-0.00198828	1	A549
GCCTGGAAGCCTCGCAGGTC	0.0440752	-0.387637	0	A549
GCGTATGCGGCATTCCGGCT	1.38628	-1.79826	0	A549
CCAGAATTAGTTAATTGCTC	-1.58822	-0.986155	1	A549
AACACCTGATATAGCTGGAT	1.50526	0.0724646	0	A549
TTATAGTAATCTCACAGCGG	-2.64663	-2.5718	1	A549
TTAATTGCTCCTATCGCCTT	-3.93702	-2.02807	1	A549
ACAGTCGGATGTTGTTCTCT	-3.28625	-2.25715	1	A549
ACGCATTGCATCCTGATCAA	3.30617	-1.07669	2	A549
AGAAGCGTATACCAATCTAA	2.56027	0.499457	0	A549
GGCACTTCCAACAGTCCACC	-2.87768	1.16259	1	A549
AGCCGCTCTAAAGTTGGAGG	4.02354	-0.907526	2	A549
CTTGACCGGTGCAACTATTG	0.740474	-1.78438	0	A549
CATTCACACAAAGGATTGAT	-1.04669	-2.63201	1	A549
ACCTGAACTACTTGCCTACA	0.871044	1.87211	2	A549
AGAGCAGCGGCTATCACTAG	-1.40776	2.11459	2	A549
GTCGGACCTCGAACGAATTC	2.64656	3.14534	3	A549
CGAATCGCAGACATGCCTGT	0.744209	2.81354	2	A549
CTCCACCATAATGGAAGGCC	2.16233	0.629694	0	A549
TCAGTACACGAAGTTCGACC	1.81634	-1.74112	0	A549
CCGAGACGTACGATAAGCAC	0.451783	-3.3112	2	A549
CCTAGGTACCCCACTGGATT	2.06686	1.38504	0	A549
GCGTACAACTTCAATGGTGG	-1.22347	1.48019	2	A549
CATTCACACATGTTCCAGAC	-1.58634	-2.88159	1	A549
ACACGAGAATGACCGTCTCT	2.49886	0.247382	0	A549
CAGGCTAAGAGACTCACCTT	2.0314	0.253167	0	A549
CCACGCTGTGTGTGTGTAAC	-2.97812	-2.4951	1	A549
CTGCACTCTGTCGCATCTTG	1.33749	0.618576	0	A549
GCGCAGCACCCCATAAGGAG	-3.66533	0.311547	1	A549
ACCTGATCCGGTAACGACGC	2.91232	-1.44082	0	A549
CTCCGGATTCCTCGATTGGT	-2.64411	-2.54716	1	A549
CACGGAGACCAGTGGACACC	0.495999	-2.59238	0	A549
AGCTATGCTTGACGAAGACT	-2.15293	1.52272	2	A549
GAATTAGAAGGTGTGAAGTT	1.74317	-0.427009	0	A549
GCCGGTAGCGACAGTCCACC	-3.28651	-1.86266	1	A549
TAGTTGTCACATACCGAGCT	0.722465	0.841128	0	A549
CACGCATGCAAATTCCAACC	-0.930034	3.75767	2	A549
CGATTCCGGCGTAATTGACA	1.99343	-1.49186	0	A549
GGCTAGACAGGGCACTGAGC	3.03019	0.0384098	0	A549
ATAACATACGTTCTCACTCC	-2.60211	-0.953951	1	A549
AATACCTTCCTCGACATCGA	-1.45949	-1.15975	1	A549
TTCTGCACGGTAGTTGTCAC	-2.56808	-1.84831	0	A549
GAATCGGACTTTGACATCTC	-3.12939	-2.82314	1	A549
CCTAACTGAGCTCAACATGT	-1.93244	-2.64425	1	A549
GGCACTGAGCGACTGTTCCT	0.605635	2.08718	2	A549
CTCCACCATATGTCAGGCAC	-2.92793	-1.291	1	A549
ATGAGGCTACCATCGGCATG	0.970635	-1.5475	0	A549
GCCAGCATTAATCGGACAAG	-1.74338	-1.49394	1	A549
TTGAGCCTGAAACGAGGTCC	-2.33474	-1.01857	1	A549
TAGCGCACGTTGTGTAGCCG	1.34541	-2.01833	0	A549
TAAGGCTCGGTATCGGAATA	-2.56483	-0.945053	1	A549
CTATGTCGCGGCCTCCGGTC	1.11293	-0.0840827	0	A549
TCTAACACGTATTAACCGGC	-1.59535	-3.05973	1	A549
CCGCGGCACTATCGGACAAG	1.42481	3.42695	3	A549
CTCGAGAGCACAAGCCTTAG	-3.63292	-1.44037	1	A549
TTCAGTAATCGGAGCTATGG	-2.16375	-1.07498	1	A549
AACGCATTCGAACCTTGCGG	-1.95894	-2.55983	1	A549
GTGTAGTACTTTCGCATAAT	-0.876871	-1.38053	1	A549
CATACATGAGGTCACGTGCT	1.80552	-2.27634	0	A549
ACCTCTCCTGCCGAATCAGT	1.87574	-0.375539	0	A549
GCAGTCAGGTTTACCAAGGT	3.49454	0.296414	2	A549
CAGGCTAAGAAACGAGTATT	4.06407	-0.829567	2	A549
AATACCTTCCCTGATACTTC	-3.78356	-1.14343	1	A549
TACGTTATGGCACTCAGTCA	1.6869	-0.133308	0	A549
GTTAACAACTCGGACGGATT	1.40775	-2.14442	0	A549
GGTTAGTGGCATGTTCTATA	1.35989	0.96884	0	A549
GCAGGTATCCGGAGCAACAG	0.434854	-1.9059	0	A549
CCTAGAGCAGCCGAATCAGT	-0.041737	-2.15976	0	A549
ACCGCGGTAATAGTTAGACG	0.970861	1.83817	2	A549
ACCGACTTCGTTACCAAGGT	-0.0882141	-1.60244	0	A549
CGTTCAATAAATAGAGAGCC	2.54647	1.25592	0	A549
GTTATTATACTGAGGTGGTT	-2.0988	2.56579	2	A549
CGCAATCCACTAGAAGACTC	-2.30184	2.21404	2	A549
CCAGATATCTCGTATCGCCT	-3.71111	-1.95138	1	A549
TGTAATCCATTTCTCACTCC	2.3364	0.829171	0	A549
CATGTCTTGAGTCGCGATTC	-0.820763	-2.49173	1	A549
GTCAAGCAGAGCCGGTTGTA	1.70451	-0.932713	0	A549
CCGAGTTCGAATGTCTGCCA	-2.56494	-2.37815	1	A549
CGCTGCTTAGTTGATATTCC	-2.2926	-0.01653	0	A549
CACCGCTAGTCTGATACTTC	2.31478	0.776433	0	A549
ACGTAGATAATCATCGGATT	2.06649	-0.466898	0	A549
CAGTAAGGTGTTCAGTGCGG	0.312702	-1.16585	0	A549
TTCTCCAGCGCGATAAGCAC	1.55117	-1.53767	0	A549
TTCGAGATAAGCCTCCGGTC	3.27688	-1.45482	1	A549
CGAGCAGGTTTCCTCGTGCG	-0.0878456	-2.54242	1	A549
TTATTATCAGGTCACGTGCT	2.89049	-1.12139	0	A549
TATCATCTCTGTAGACGGAG	-1.20252	3.48557	2	A549
AGAATTCAGTAAGGATTGAT	-3.50787	-2.15963	1	A549
CAGCTAATGCTGCTCAGAAG	2.00217	-1.93589	0	A549
GTGATCGCATGTCTCACAGT	-2.90759	1.0801	1	A549
ACAGTCCACCTGCTCAGAAG	-3.36511	0.0652522	1	A549
TACGGACTCTAAGTCGATCC	0.963872	-3.05867	0	A549
CGAAGGCAGACGCCTCATCT	2.36745	-0.700756	0	A549
AAGACGTACCTTGATCTTAA	-1.47776	-3.06018	1	A549
GTGAAGATCTCACCGCTAGT	-0.958381	1.84567	2	A549
ACAGAACCGTTAATCGGTGC	0.634989	1.75385	0	A549
GCAACACGCTATTCCGCTCA	-1.42512	-0.431244	0	A549
GAACGAATTCCTGATACTTC	3.88733	-0.80287	2	A549
CTTGACTCAAGTAATACGTC	-0.130207	-3.29809	1	A549
TACGCATTAAAGTGGACACC	-1.72074	-1.47215	1	A549
CATACCAGTCGCCAGCACGT	-0.871476	-0.530244	0	A549
TTATAGTAATAGTTCCTGTC	-1.98868	-3.26785	1	A549
CTCACTGTAGATCTCGCTGC	0.409957	-1.97764	0	A549
CATCATCGATCGATTGATAA	-1.79053	-1.24791	1	A549
GCCACCAGCTCGCCTCTCGG	-3.12014	-3.0251	1	A549
CCAGATATCTATGTCCGTGC	2.9903	-1.20045	0	A549
AACAGAGACTCTAAGATATT	2.37867	-0.198757	0	A549
CTTCATAACGCATAGGACTG	-1.51157	0.54207	2	A549
TTAACCGCGAAGCAGGCAGC	-1.46808	-2.68408	1	A549
GCCGGACCGAAGACTTACGT	2.90278	-1.1246	0	A549
GTTCGATAACTTCGCATAAT	-1.83971	-2.56732	1	A549
CAGTCCAGGAAATAATGCAC	1.77631	0.413771	0	A549
TGAGCATAACTCTGTTCATA	-1.54313	-2.35538	1	A549
GTCAGGCGAAATAACATACG	1.67873	-1.04247	0	A549
ATACGGATTATGTAAGAGCT	-1.7024	-3.47274	1	A549
AGCTTAGAGTGTTGTCTGAC	1.74251	-0.236472	0	A549
AGTGTTGCTTCCACTGGATT	0.643239	1.38038	0	A549
AACCTTGCGGATACTGAGGA	2.28195	-1.2554	0	A549
CTGATACTTCGTGGACAGGA	1.91178	-0.881139	0	A549
CCTGTGAAGTGCGTTAGATG	-2.14743	-2.25559	1	A549
TGACCATCCTACATCATTGC	-3.84561	-1.19474	1	A549
GGATATCTCCATGTCCGTGC	1.42777	1.36235	0	A549
CTTGAAGAGATACGCCGATT	-0.319358	0.246038	0	A549
ACCGAGTTGCAGCAAGCGAC	-2.32475	-0.706625	1	A549
TTCAGTAATCTAGCTGCTAC	-2.81246	1.7352	2	A549
TGTACTGGACTTCTATCAGC	1.81052	-1.40664	0	A549
ACTGTCGGCGTAGCGCACGT	2.1416	-0.177662	0	A549
CCTTACCACACCAGATTCGG	-0.119869	-0.950894	0	A549
ATGATGTTGCTATGAACAGC	1.50855	-2.58106	0	A549
CTGGTCACGCGCTGTGAGAC	-2.85743	0.0578013	1	A549
CTTGGCGGCCTTGATCTTAA	-2.60751	-0.923489	1	A549
GCTGTGAGACGATGAGAGGT	-0.386216	-2.16448	1	A549
TTATTATCAGATAACATACG	1.68258	-1.4978	0	A549
TACGCATTAAACGACTATTA	-0.463315	-2.00651	1	A549
GGTAGGATACGCTGTGAGAC	-2.56136	0.47039	1	A549
CGTACCGCGAACGCCTCAGT	-3.42453	-2.04399	1	A549
ACCATTCATATGTTCACTAG	0.424213	2.1659	2	A549
ACGCAGAGGTATGACGGATA	-1.05603	-1.40496	1	A549
GCAATGCGAGCTATCACTAG	3.62862	-0.145091	2	A549
CTGGTTCGAGATACTGAGGA	0.280939	-3.04687	2	A549
ATATCAATCGCGTATCGCCT	1.7059	1.35024	0	A549
CGGTAGACACCGAGGTTAAC	-0.549249	2.15448	2	A549
ATTAATACAGGACTTACTCT	2.70145	-0.364938	0	A549
AATTAATCTGAAGGATTGAT	-2.55437	-2.88307	1	A549
GCAAGCTGCCAGTCGTCCTA	1.67807	1.37325	0	A549
GCTTAATCAATGGTATTGTC	1.12304	1.63164	0	A549
ACGTTGAATACGTATCGCCT	4.29424	-0.135127	2	A549
TTGATATTCCTACTAATGGC	-0.128546	-0.654576	0	A549
CATCTCGTATCCTGTGAAGT	-0.693748	0.701812	0	A549
ATCACTGGAACTTCCATCCT	3.65595	-1.0597	2	A549
ATCTGAGATGTCGTAGTCGT	-2.04334	1.40301	2	A549
CGGACCACCTCTTCCGATAA	2.09802	-0.785921	0	A549
ACGGCCTGTACACTCAGTCA	-3.63739	-1.27223	1	A549
TGCTAAGCCGATTAAGATAA	0.477397	-1.48898	0	A549
AGTGACCGGAAATCAGTGGA	-2.28412	-1.44614	1	A549
GTATTGGCTACCTGCGAACA	-1.10199	-3.10344	1	A549
GGCATCGATAGTGGACAGGA	4.10954	-0.00166741	2	A549
GGACGTGGAACCGGTCACTA	-0.267333	-3.40335	1	A549
GGATTCGGCCTGTCAGGCAC	0.767082	0.132267	0	A549
TATCGGAATAATACTCCTAC	-3.7909	-1.71817	1	A549
CGGACGGATTGCTAGTAGAA	-0.843913	0.639435	2	A549
TCGTGACAAGCTTCTTCGTA	2.58826	-1.60986	0	A549
CAGGTTAACTACGACGTCCA	-1.58882	-2.2628	1	A549
CAGCGCTGAGATACCGAGCT	1.36643	-0.143171	0	A549
ATATTAGAGCAATAATGCAC	-1.89886	-0.987422	1	A549
GCAAGCTGCCCCACTGGATT	-1.03579	-2.51192	1	A549
ACCAATTGTACACCGCTAGT	0.408883	2.13294	2	A549
ACATAGGTGGAATCAGTGGA	0.275389	0.975321	0	A549
CCGGTCACTACTAAGAGTCC	-4.12852	-0.929993	1	A549
CCTCCAGATTGCTTCTGTAC	0.454185	1.1432	0	A549
CGATACGCCAGGTTGGTAAC	-2.67662	-0.626656	1	A549
ACATAGGTGGCGCTGAATTC	-2.22542	-2.85647	1	A549
TTCTGCTTCTCTCTAAGCAT	2.62301	-1.92132	0	A549
AACCATATACGGCTCCAAGC	0.511491	3.7904	2	A549
TTCCTCATAGGTGAACGAGA	3.88341	-0.790498	2	A549
CTTAGCAACCGCCGCAATAG	-1.74341	-0.282265	1	A549
GGTGGAAGGTTAGAAGACTC	-0.18577	-2.41872	1	A549
GGCTCCAAGCACATAGGTGG	-0.961971	0.0991769	0	A549
TTCTGTGACTTATGAACAGC	-0.204568	-2.46845	1	A549
AATACTCGATAGTAGTTACG	-0.505626	2.0168	2	A549
CTGTACCTTGTTGAAGAAGC	-1.15095	-2.71846	1	A549
GGCAGGAGCTCCGAATCAGT	-0.040859	0.612877	0	A549
AACACTCTCCACCAATCTAA	-2.98526	1.25852	1	A549
GCGATAGTCACGATAAGCAC	2.04685	3.11784	3	A549
ACATAGGTGGATTACCGCGT	1.16726	1.66814	0	A549
AGGCATACTCTACGGACTCT	-1.83155	-1.87915	1	A549
GCGGTGCAGATCTGTTCATA	2.63607	-0.798952	0	A549
AACGCAATTAACGAGGCCAT	0.533867	-2.71858	1	A549
CTCGAACCTTAGTGTTGCTT	0.470153	-1.73208	0	A549
GCCGCTGATCTTGACATCTC	0.227307	2.03085	0	A549
CCATAAGGAGGCAACAGAAC	-1.53893	-2.14759	1	A549
GCGGAGCCATGCCTCTGGCT	0.943695	-1.80346	0	A549
CGGCGTGTAACGCCTGGAGA	-3.40752	-1.75892	1	A549
CTCGAGCTAGGTGGACAGGA	-0.648768	0.827226	0	A549
CACGCTCTCTACGGCGAGGC	2.57195	-0.823379	0	A549
GACGTGGCCGGTAGACGGAG	-1.4037	2.44629	2	A549
AGATGTATATGTGCGAACAT	0.530516	0.526665	0	A549
GTGTCAATCACGATATGTGC	-2.15569	-0.205418	1	A549
GGAGCGACGATCTGTTCATA	1.73296	1.95097	0	A549
CGCACAGGTAGCTTCTGTAC	-3.08812	-0.461839	1	A549
AGGTGTAAGCTTGATCTTAA	-4.06124	-2.14908	1	A549
AGCGAACTGTTGGATTAGAC	0.707551	1.42508	0	A549
GTGCTAAGAATTCACTGGCG	1.53237	-0.0094527	0	A549
ATACTCCTACTCAGATAGAT	-0.299907	2.35169	2	A549
AATGGAATACAATTCCAACC	4.13257	-0.00693196	2	A549
GGTGCAACCTGCGGTGCAGA	-2.19092	-0.840933	1	A549
ACACGAGAATCTTCGGCCGG	-1.99632	-1.86546	1	A549
AATAGACTCTAGTGGACACC	1.9422	0.684529	0	A549
AGTAAGCTCTAAGTAAGCGT	0.740358	-0.640903	0	A549
GACTCGCTAGTGCAAGATAC	2.98147	-0.346309	0	A549
GCCTGAGTATTGCAAGATAC	-1.40462	2.59921	2	A549
GGCATGACCACTTACCGGTG	1.41987	1.58371	0	A549
GTCAGTACCAAAGCGCCGTA	-1.94108	2.50564	2	A549
AGCAGGCAGCGAACGAATTC	-0.220826	1.63775	2	A549
CGCGATACCTGGAGCAACAG	0.335697	3.79766	2	A549
CACTAGATTCATAGAGAGCC	2.31674	-2.1134	0	A549
AATTGTCAAGTGCAGTGGTA	-1.35112	-2.29258	1	A549
AACAGACGACATTCCGCTCA	-3.10191	1.38261	1	A549
GGTATATGCCTTGTGGCATC	1.61561	-1.24627	0	A549
GTGCGAACATGTTGGATCCT	-1.64249	-2.64379	1	A549
GTGGTGCATCCCAGATTCGG	0.353031	-1.24675	0	A549
CTATGTCGCGCACTCAGTCA	-4.37063	-1.63109	1	A549
ACCATCGGAAAAGTTCGACC	-2.46227	-0.232698	0	A549
AGAGAGGACAGCAACTATTG	0.702722	0.218043	0	A549
TACTGCTACACATGGACTCC	-0.727709	-3.16033	1	A549
GCCGTACGGTTTGATCTTAA	1.35459	-0.899098	0	A549
GAACTGCTCCTCCTCCTGGC	-2.72846	-2.02417	1	A549
GCTAGTAGAAGCCAGCACGT	-1.49615	-0.772859	1	A549
TTGTCGGTAACTTCCATCCT	-0.961279	3.70485	2	A549
GTAGTGCCAACGTTCAATAA	-2.43808	-1.38837	1	A549
CTCAGAGGCGTCCGAAGATT	4.05513	-0.828651	2	A549
CTGTGAGCAGTAATCGGTGC	2.29094	-1.52367	0	A549
TACGTAACAGGTAGTTCTAG	3.95337	-1.0001	2	A549
GTGCGTATGTGACATCGGTG	0.337691	-1.58216	0	A549
ATTATTGTGCAGTTGTCGAA	0.504374	-3.24908	1	A549
TGTGGCCACGTGATGACGTA	0.827193	-1.40175	0	A549
TAGGCGCATTGTGTCCATAC	2.19603	0.844236	0	A549
TGTGTAGCCGGCTTAGATCT	3.14749	-0.0495841	0	A549
AGGCATACTCCACATGTTAC	-1.88089	-0.864338	1	A549
TGGCATTCACATCAGAGTCA	1.78285	-2.50746	0	A549
CCAGATATCTGACATCGGTG	3.07783	-0.901738	1	A549
CACACTATACTTGTGGCATC	-3.9294	-1.06324	1	A549
ATTAATACAGCATGGACTCC	-3.49635	-1.18189	1	A549
CTGAGCATGGGACTGTTCCT	2.49728	-0.125225	0	A549
TCTGATAGCGCAATCTCATG	0.215387	1.50716	0	A549
TGGATTAGACTCATCGGATT	3.14109	1.82102	0	A549
CATACCAGTCGATGAGAGGT	-0.920684	3.365	2	A549
TTATGACCGGCTTGTCTAGT	-2.36165	-3.0405	1	A549
TTATGGCCAATGTGTGTAAC	1.99101	1.27533	0	A549
GCTAAGGTTCCACTCAGTCA	0.813507	0.89882	0	A549
GCAACCTCGCGACTATCACA	-0.506198	2.00801	2	A549
GGAGATTAATTTCTCCTGTA	2.71386	0.520693	0	A549
GAGACTCGCACTAGACACTT	-2.30964	-2.82162	1	A549
GAGACTATAGGTAATACGTC	0.363678	-1.17134	0	A549
TGAGTGGTTGTTCAGTGCGG	-3.53701	-1.79588	1	A549
GATCGTGACTCCATAAGGAG	1.47568	-1.57245	0	A549
ACATACGTCCATACTCCTAC	-0.893623	3.71045	2	A549
AACTTGCACCGCGAACACGG	1.61297	-0.334039	0	A549
GTCGAAGTCACTTGCCGCGC	-1.61355	-1.64535	1	A549
CCGCAGGAGCTTGAAGAAGC	1.80954	2.95228	3	A549
CTCTAAGCATCGCTGAATTC	-3.64277	-0.198774	1	A549
GTGTAGTACTAATGCCAGTT	0.826782	-2.0985	0	A549
TGAGGCCAATTATGGCATAG	1.25411	-1.1	0	A549
TGCACTGTCTATTCCGCTCA	-2.48214	-3.28504	1	A549
GTGTCACGAGGATGAGAGGT	-3.95415	-2.37809	1	A549
TCCTTGCCAGCGTTCGATGG	3.84087	-1.03825	2	A549
ATGGCGTGCGTTACCAAGGT	1.77564	-2.11117	0	A549
GCAAGCTGCCGTTGTCTGAC	-0.811774	2.3396	2	A549
CATAGGACTGGCGGTGCAGA	2.22116	-1.90842	0	A549
ACGCATAGTGAATAATGCAC	0.796576	-2.1947	0	A549
AGCAAGCGACACGTTGAATA	-1.05294	-2.13606	1	A549
ACAGAATGAAGCGAACACGG	-0.991333	1.55549	2	A549
ATTCACGGTGTCCGAAGATT	-2.09328	2.50397	2	A549
GAACGCTTAGTCTTCATCTC	3.76811	-1.01075	2	A549
GAGACTATAGCGAATATAGG	-0.88857	-2.44488	1	A549
TTACGAACCTAAGGATTGAT	-1.48215	1.38025	2	A549
TGTTCTCCGGGTTGCGCCGG	-1.53391	-0.34944	1	A549
ATGGAAGGCCATAGAGAGCC	-2.84429	-0.484663	1	A549
GTTAATAATCATATTCTCAC	2.12675	1.08642	0	A549
TCTGCGCACGCATCAATTAA	1.80563	-1.86257	0	A549
TGGATTAGACGACCGTCTCT	1.32281	0.884367	0	A549
AGTCCAACTGTATCATCTCT	0.436502	1.24518	0	A549
CCTTGGATCCGAACGAATTC	2.02703	0.927578	0	A549
ACGCATAGTGGTAATACGTC	1.73471	-1.71347	0	A549
AATACACGTAAGTTCCTGTC	-3.84539	-1.56495	1	A549
CGGACGGATTTATCATCTCT	-1.87341	-0.0920236	0	A549
AGATCGCTGTATCCACTAAG	-2.63252	-3.13736	1	A549
ACTGCACAGGGTCGCGATTC	1.30247	0.993876	0	A549
CACTACTTGATATGAACAGC	-1.16147	-3.17693	1	A549
TGGTTCGGACGTAATACGTC	-1.11356	1.53151	2	A549
ATTCCGAGAGAATTAATCTG	1.5185	-0.449189	0	A549
TTCCTCATAGAGTTCCTGTC	3.03799	-1.10987	2	A549
TACAGCCGAGAGCACAGTTG	0.0430654	-0.67376	0	A549
CACACTATACAGCAAGCGAC	2.51833	1.65822	0	A549
AATCAGTGGACTCTGTCTCC	-2.96662	0.0775983	1	A549
CGCTGAATTCGTTGCGCCGG	-0.190454	-1.26227	0	A549
AGACTGGAGCTAATCGGTGC	-1.86319	-1.96466	1	A549
AAGGATCCGAGGAGCAACAG	0.953028	-0.449557	0	A549
AATCAATGAGAACTTGCACC	-1.67482	2.55129	2	A549
GAAGACAGACGTTGCGCCGG	1.63845	-2.35825	0	A549
AAGACCTAGGTGTAAGAGCT	-1.20938	-1.80763	1	A549
TTCTGTCGACCTAGTGTAAC	0.0421678	-3.15474	1	A549
CGCTGAATTCATACTGAGGA	-3.79651	-1.06868	1	A549
GTCGGACCTCATGACGGATA	-1.65556	-0.656819	1	A549
CAGAGTGCCACGATACTAGC	-3.18555	0.39782	1	A549
GTCAGCATGCTAGCTGCTAC	2.32794	-0.802032	0	A549
CGATTCCGGCTATTACTCTC	2.7093	1.14539	0	A549
ATCGTATAGGCTCTAAGCAT	0.0313444	2.54785	2	A549
GAGTAGATTGTCGATGCGCG	-2.53208	-2.41294	1	A549
AACGTCACACACGACAATAT	-2.05308	2.55786	2	A549
GCCGCAATAGCGTACCGCGA	3.95179	-0.0264379	2	A549
GAACGTGAAGTGCAAGATAC	-1.28182	2.76688	2	A549
TCCGCGGTCGACAGTTCATT	0.867885	-0.633891	0	A549
CTTCAATAATATTATCTAGC	-0.5251	-2.63257	1	A549
TTGACTCGGCAGATTGCTCA	-1.72454	-0.0413829	0	A549
TGACACGTTATACAGTACGC	-2.67911	0.311919	1	A549
CATCTATATACAACTCGTCG	2.2518	-1.18867	0	A549
GCTGCTCTTCGTCACGTGCT	1.66523	-1.20597	0	A549
GTGTTGGAACATGTCCGTGC	1.89769	0.852798	0	A549
ACATAGGTGGGTGTCCATAC	-0.482573	-3.05915	1	A549
CTATCTCCGGGTAATTGACA	1.62629	3.36396	3	A549
CTCAGAGGCGTATCGGAATA	2.21056	-0.0834916	0	A549
CTTGTTGCTATCTGTTCATA	1.61243	-1.66525	0	A549
ATGTCTGCCACACTCAGTCA	3.2547	0.506783	2	A549
TCGACACGATGATATAGCGG	1.20956	3.68387	3	A549
GCAAGATGAATTACCAAGGT	0.0843935	-2.37575	1	A549
GGCACCTTGCAGTAGTTACG	-2.70143	-1.90208	1	A549
AATTCTAATTCTTCGGCCGG	-2.0225	1.82646	2	A549
CAGAGTGCCATCGCATCTTG	-1.11079	2.67207	2	A549
CGTGAGCTCCACGAGGCCAT	3.91916	-0.0425747	2	A549
ATAAGCGGAGGTAATACGTC	-3.03711	-1.09463	1	A549
CTAAGAGTCCGGCCTGCACA	0.060012	2.62809	2	A549
CGCGAATCAGCGATTCCGGC	-0.631765	2.53744	2	A549
CTGATACTTCGCAACTATTG	-1.23292	0.527054	0	A549
ACCGACTTCGCTAGTGTAAC	1.44689	-2.1404	0	A549
AATTACACACCCGTGCAACC	-2.1893	-0.713381	1	A549
GGTACACCACCCTGCGAACA	-0.511277	-1.1667	0	A549
CAAGCAATTCACAGTTCATT	3.5548	2.74415	3	A549
CTTGTCTAGTTAGTTAGACG	-1.78285	-1.93589	1	A549
CGACGCTCTCCGACGGACGA	0.308539	-0.534829	0	A549
GGACGCCATATCCTGGTCGG	2.2082	0.255578	0	A549
GCACATAGTAGGCACTGAGC	3.63443	-0.0223108	2	A549
CGATACGCCACTCACCTAAG	-3.76193	-0.832323	1	A549
CACATGTTACTAGAAGACTC	-1.01442	-0.115823	0	A549
ATTCCGAGAGTTCTCACTCC	-2.30587	2.36079	2	A549
GGCAGACCTATCAATGGTGG	-2.3899	-1.105	1	A549
CATCATGACCAATAATGCAC	-0.541589	0.31824	0	A549
GTAGGATCAGCCGAGCGATT	2.92252	-1.23689	0	A549
CGGTTGGTGGGCTCAGCTGG	-0.0994524	-0.76154	1	A549
CTCCTGAGGCATTAACCGGC	0.357894	3.24275	0	A549
CTCGAACTGATACCATGACT	0.267325	1.00702	0	A549
TCATCTACTCTGCAAGATAC	0.607849	-0.393335	0	A549
AAGCGATTCCGCGTACAACT	2.83133	0.0886403	0	A549
ACAGAATGAACGCGACGAGG	0.327527	1.81933	2	A549
ACCTGAACTAGACTCACCTT	1.80148	1.67374	0	A549
TGTAGCGTAACGCCTCTCGG	0.332061	0.393522	0	A549
TGACAATAATACCAAGCCAG	-0.646541	-2.3507	1	A549
TTGTCGGTAAGCGAACACGG	-1.22653	-2.41606	1	A549
CATAGTATTAGCTAGTAGAA	-1.02945	-1.02513	1	A549
TCTTCATCTCGCCTCTGGCT	-1.99903	-1.86124	1	A549
CTAGCGGCATGCGACAGTGT	-1.26634	1.17472	2	A549
ACGTTCGCCAGCTTAGATCT	-1.35759	0.674818	2	A549
AACCTGGTGAGCGCGCCGAG	-0.445147	-1.6677	1	A549
GTCCTAGTGCCTGCAGGATA	-3.50783	-2.29172	1	A549
GAATCCACTTCTATCGCCTT	-1.56929	0.989198	2	A549
ATAGCAGGTACATCAGTTGG	0.282884	2.45533	2	A549
GCTACCATACATGTCTGCCA	-1.90674	-1.91356	1	A549
ATATATGCTCACAGTCCACC	-0.149674	3.19432	2	A549
AATGGAATACTTCTCACTCC	1.35619	-0.0396066	0	A549
CGATACGCCATGCAAGATAC	-1.2317	2.64211	2	A549
TCACTGCTTCTTGATCTTAA	2.0546	-1.13468	0	A549
AGCCGGACGCCACCGCTAGT	-2.14656	-0.463831	1	A549
AGTTATCAGAGCTCGGTATG	1.7306	1.65343	0	A549
CTGATACTTCGTCTACCTTC	1.91399	1.43614	0	A549
CAGCGAAGTCACCAAGCCAG	1.56732	0.946524	0	A549
GTGGACAGGAAGTGTTGCTT	-2.43574	0.831035	1	A549
CGGTCCGCTCGCCTCCGGTC	0.764362	2.72321	2	A549
CTCGAACCTTCGATCACGAT	2.91035	-0.235797	0	A549
CATGTCTTGAATTATCTAGC	-3.79277	-2.16568	1	A549
TCATCTACTCAGTAGTTACG	1.03409	-0.4815	0	A549
ACATCATTGCCGTTCAATAA	2.04168	-0.013845	0	A549
GCTCAGCTGGGTGGCAGGTG	2.07839	1.63304	0	A549
AATACACGTAGTTAAGGTGA	1.26924	-1.02512	0	A549
TGCTCTATTCGTTAAGGTGA	-1.26085	2.81765	2	A549
TAAGGAGAAGTCAATGGTGG	-0.688211	1.87165	2	A549
GGCTATCGCGTTACCAAGGT	4.14918	0.25393	2	A549
ATGGTATGATGCGCGCCGAG	2.08146	-1.43497	0	A549
CTCCTGAGGCCATCAATTAA	-2.77566	0.562137	1	A549
AATCAATGAGGCGAACACGG	-0.75823	0.15135	0	A549
CTACTCATCCGAGACAACGG	-0.471137	-2.11326	0	A549
TCTAATGACGCATCGGCATG	-0.742899	-2.25255	1	A549
ACACGCCGAATAACAGCCAA	1.20182	-0.19821	0	A549
TTCGCATAATTGTTCACTAG	1.31221	0.0405597	0	A549
GGAAGCACTAGTACATAGGC	1.57377	2.8372	0	A549
ATACGGATTAACATCATTGC	1.61738	-0.710802	0	A549
CTTGTTGCTAAATTCCAACC	-0.106207	3.68885	2	A549
GGACACTCTTCTCAAGTCGC	-2.82421	-1.44065	1	A549
TGCACTTATCCAGGAACGAG	0.769879	-1.60034	0	A549
TGTATTCAGATAATCGGTGC	-0.745447	-1.8727	1	A549
GCTCTTCAATCGAGGTTAAC	0.466941	1.04773	0	A549
TAATTGAACGCTCTCCATAG	0.403859	0.323842	0	A549
CTGGATTAAGGCAGGTATCC	-1.84216	0.283004	0	A549
TACGCATTAAAGCCTCCTAT	2.30102	1.72408	0	A549
CCGAGTGACCGTCAGTACCA	3.42472	0.433836	2	A549
CGTCTAAGCAGTTGGATCCT	1.42939	-2.42825	0	A549
ACCGCGGTAAATACTCCTAC	-1.35947	2.62337	2	A549
ATGGTACCGAGCTTAGTCGG	0.229758	-2.0746	1	A549
TATCGCTAGCTATGAACAGC	-3.13879	-2.53333	1	A549
AGATCGCCTAGTTGTTCTCT	-0.303499	2.16536	2	A549
CGCCTCTCGGCTTCGGCCGG	0.995198	-1.64881	0	A549
GACATTCAAGGCTTAGTCGG	-2.51112	-1.81732	1	A549
CCAGATATCTAAGGATTGAT	-3.72738	-1.40174	1	A549
GTGACAGCGCATGTCCGTGC	2.86324	1.06793	0	A549
ATATCACGAAATCTCGCTGC	1.68777	0.308813	0	A549
CCTTACCACACGTTCAATAA	3.41178	-1.16313	2	A549
CCTGATCGCACGGCAGAGTC	-0.187191	-1.28571	0	A549
CTCTCACGACTCTGTTCATA	2.07628	-1.54741	0	A549
TTCTGTCGACCATATTAGGA	3.53937	2.56415	3	A549
CGCGAGCGATGATGGAGTGC	1.37652	0.327945	0	A549
TACACTAGCCACTACGGTCG	-1.66705	0.46281	0	A549
AGAGCTGTAGACCTCTCCTG	3.1492	-0.572665	0	A549
TCGAAGTACGCTTCCTACAG	-2.69227	0.695831	2	A549
TATGGAGACTCTCACCTAAG	0.563114	-2.07184	0	A549
TTAGGCTATGTCCGAAGATT	0.833088	-2.52271	0	A549
ATTATGAATACCATAAGGAG	-0.953212	-0.833907	2	A549
CTGGCAACATTAGCGCACGT	-1.52944	2.16421	2	A549
TGGAGAACTCTCTGTTCATA	1.4192	2.6807	2	A549
TTAGGCAACACTTCCATCCT	-3.79439	-1.0979	1	A549
ATCCACTAAGGTTACCACAT	1.98638	2.18857	0	A549
ACACGAGAATTCGCATCTTG	3.04262	-0.566997	0	A549
GCGGAACTTGTAACAGCCAA	0.93369	0.641017	0	A549
ATTCCGCTCAATTCCGCTCA	-3.6597	-1.00976	1	A549
GTGAGTCATATACAGTACGC	2.28059	2.83042	3	A549
TGAGCCTACAGGCACTGAGC	-3.81206	0.741699	1	A549
TAGTTAGACGGGCTATATAA	2.81258	1.66987	0	A549
AGTAGTTACGCGATTGATAA	1.63435	-0.218405	0	A549
TGTCGGAGTGGGAGCTATGG	-0.622063	3.83664	2	A549
CACAGGCTGCCGCCTGGAGA	3.71811	-0.00870572	2	A549
TGACGACCAACAATCTCATG	0.294392	-0.367515	0	A549
CCTGCCGCTACGATTCCGGC	-1.84023	-1.66338	1	A549
CGTCAACATGTCCTGATCAA	-2.33206	2.23353	2	A549
GTAGATCATGGTAATTGACA	-1.39962	0.0476108	0	A549
GTCCTTGCACCAGGAACGAG	-0.304555	-0.3128	0	A549
TGATAGCATGGACTCTCCAA	-1.71377	1.63631	2	A549
ATAGAACTGCTGTATTCAGA	-1.23885	-3.1165	1	A549
CGGACCACCTGGTTGGTAAC	4.1266	0.402815	2	A549
CTATCGCTGATTCTATCAGC	-3.34652	1.00286	1	A549
ACTTGGTGTCCATGCTGACT	-1.63072	-2.30653	1	A549
ATTAGTGGTCTGACTTCGTA	-3.73519	-2.2017	1	A549
CCGGTCATGTGTTACGCGTC	0.886784	2.43991	2	A549
GAGACAACGGATTACCGCGT	-2.05967	2.0777	2	A549
CGTATCGCCTAGACCGTCGT	2.21493	1.74301	0	A549
GGCTTGGTGCCGTTCGATGG	1.92855	0.829213	0	A549
TAACATAGCAATCAGTTAAC	2.55701	0.211027	0	A549
GTAGGCGAGGTCTTGGAGAC	-0.906414	1.89497	2	A549
AGCCACCATTATAGAGAGCC	0.892369	1.52564	0	A549
CATAGGACTGGATTGATGGC	1.0833	-1.47496	0	A549
AATTCCAACCGTCTACCTTC	-3.98649	-1.59293	1	A549
AGGCGCCATGTGCTGCAGTA	-1.24542	-1.52943	1	A549
TACGAAGTGCTGTCAGGCAC	-3.36911	-2.51557	1	A549
TACCGTCAGCTCTGTTCATA	-3.53763	-2.14578	1	A549
GTTGACGGCTCTTACCGGTG	2.59826	-0.297177	0	A549
TCCTTATGATAGTCGTCCTA	-1.99526	0.506313	2	A549
GCGAACACGGTGGACGTGAC	-1.01473	2.63262	2	A549
TCCTAACAATAATACTCGAT	1.84593	3.02879	3	A549
TCGAGAAGTGTCTAATGACG	0.232226	-2.7245	2	A549
ATACTCTGTCTCGTAGTCGT	-2.96252	0.840211	1	A549
TATCTACACAGAGTAGATTG	-2.08759	-0.394916	1	A549
ACACTGAGTCCCTGCTTAGT	-0.728432	2.83601	2	A549
TGTTGTCGCGTAGTCGGAAT	-3.78294	-1.13747	1	A549
CTTCGATGGTGGCTATATAA	1.19431	1.15391	0	A549
TACTAATGGCGACCAGAATA	-1.75868	-2.82832	1	A549
CTTGAAGAGACATTCCGGCT	-1.54431	2.27391	2	A549
CTTAGCAACCCTGACCTGGT	3.25697	1.15552	2	A549
TCACGAATCCATGTCTGCCA	-2.98999	-0.624709	0	A549
ATAATGTAATGGCCTGCACA	1.06366	-3.10018	0	A549
ACGAGTAGCTTGCGGTTACG	0.914892	-1.72372	0	A549
ATCGGACAAGATTATCTAGC	0.49508	3.25832	2	A549
CAGCGCCTTGCGATTCCGGC	-0.59518	-2.43667	1	A549
ACTACTGCCATATGGCATAG	-1.60993	1.844	2	A549
GTGGAGTGTCCATTCCGGCT	-1.436	-3.13488	1	A549
CTAAGATATTAGAATTCAGT	2.38655	-1.45365	0	A549
ATTAATACAGCGATACTAGC	-1.42905	1.11117	2	A549
CCAATTCATCAAGTCACGGC	-2.12647	2.11136	2	A549
GCGGTGCAGAGCGAATCGAC	3.5619	0.259028	2	A549
ACGTAGCGCGCTGACCTGGT	-1.19602	2.33246	2	A549
TTAACCGCGACAACTCGTCG	0.971137	-0.182721	0	A549
CGTAGACACTTCACGAATCC	-0.854079	1.65634	2	A549
CTGAACCACAAAGGATTGAT	-0.683465	3.72132	2	A549
TTATGTCTAGAGGAGCTCCA	1.40771	3.48379	3	A549
CGTTCGATGGCACCGAGCAT	-3.2798	1.09143	1	A549
AGCGAGAGCTCTTGTAGCAT	0.877687	3.33331	2	A549
GCTTAGTCGGGCTGCTCTTC	3.93105	-0.462839	0	A549
TTCGAGATAACACTCAGTCA	-3.66648	-2.34531	1	A549
AATTCTAATTATCGAGCGAA	-0.809873	-2.33881	1	A549
GTGTTAATGTCTTGCCGCGC	-0.975185	0.162267	0	A549
AGAATTCAGTTTGATCTTAA	0.426849	2.45951	2	A549
GACCAGTACGGTCTACCTTC	-3.18641	0.914751	1	A549
CGTCGTTCAGGCTGTGAGAC	1.195	-0.063566	0	A549
ATGACGGATATCCTCCTGGC	-1.63841	2.14825	2	A549
ATGGAACAATCACCGAGCAT	-0.80505	3.79946	2	A549
CGATCGTCAGGCTGCTCTTC	0.738941	-0.730409	0	A549
TGGCTGAACCCGTTCTACGA	-0.884618	-1.78212	1	A549
GTAACGACGCCTATCACTAG	-3.17809	-3.05729	1	A549
GCGCAGCACCCGTTCGATGG	-1.89648	1.63936	2	A549
AACTTGCACCGGCACTGAGC	2.69971	3.10751	3	A549
CGATCGTCAGTTCGTAGCAC	-0.310396	0.186675	0	A549
AGATCGCTGTCGATAAGCAC	-2.43636	-2.4036	1	A549
CTATCACTAGAACCTTGCGG	-1.41456	2.49306	2	A549
TGACGACCAATTCCACTACA	-3.05953	1.26179	1	A549
TAGGAACTCGAAGTCACGGC	3.31513	0.98613	0	A549
GAATTAGAAGACATATGCGA	1.34697	-1.51294	0	A549
GACGCTGCTAAGCAAGCGAC	2.61084	2.1639	0	A549
AGCAACATGATGCAGTGGTA	-0.176843	3.63787	2	A549
TTGCAGCCGCAGTCGACCAT	-0.566331	1.86326	2	A549
CATAGGACTGCTAAGATATT	-0.00917441	-2.7484	2	A549
GGAGCGACGAATGTTCTATA	2.53378	3.12162	3	A549
CCACAGGTATTATAGAAGCT	-3.69859	-0.110326	1	A549
CGAATCGCAGATCGGACAAG	0.989545	3.49347	2	A549
GAGAACGTGTAGATTGCTCA	-2.91855	-2.18606	1	A549
AGACTCGACGAGGTTAGGAG	1.21407	-2.1789	0	A549
ATGTTCTATAAACCTTGCGG	1.66851	0.167514	0	A549
TGTAGAGTCCGCGGTGCAGA	-0.731335	-0.195652	0	A549
TGACTGTCAGGCGAACACGG	-2.35396	-0.0321907	1	A549
TAGTACAATTCCGAATCAGT	1.23917	2.41199	2	A549
GCCGTCGAGAACAGTTCATT	-1.76479	-1.93152	1	A549
AACCTTGCGGACATAGGTGG	-3.492	-0.214234	1	A549
CTGTGAGCAGCTGTGAGCAG	0.786636	-0.220634	0	A549
CATCAATTAAGCCGGTTGTA	1.58612	-0.84617	0	A549
TCCTGGATCTTCAGATAGAT	2.01109	-0.635499	0	A549
ATACCACCTACTCAAGTCGC	-0.993954	2.49085	2	A549
AATAATGCACCCGAGCGATT	3.5202	-0.117395	2	A549
CTTGACCGGTCATCAATTAA	3.58469	2.39501	0	A549
GTGCGAACATACGACAATAT	-0.160119	0.672991	0	A549
GGAGTATTAAGTAGACGGAG	0.983594	-0.710206	1	A549
TCCAATCTCGATCGGACAAG	-1.19203	-1.30973	1	A549
TTAGGCTATGACGTTGAATA	1.11553	-2.81628	0	A549
CATAGGACTGCCGAGCGATT	-3.60948	-2.63089	1	A549
TTCTCCAGCGAAGTAAGCGT	-0.222063	0.966494	0	A549
TTCGTCGCCAATTATTGTGC	-4.11537	-2.01626	1	A549
CAACTCGTCGTACGTTATGG	0.881413	-1.11364	0	A549
TGATGACGTATCAGATAGAT	0.78421	-0.891827	0	A549
ATATCAATCGTGACTTCGTA	-0.00417438	-2.22314	1	A549
GACGTCTACAATATTCTCAC	-3.84158	-1.40882	1	A549
TACGTGACGAGATATGGCAA	-1.67507	2.48317	2	A549
TGATGATTAAAAGTTGGAGG	-2.53144	0.802022	1	A549
ATCTCCAGAAAAGTAAGCGT	-3.49821	-1.05034	1	A549
CGGCGATACCAGTAGTTACG	3.44882	0.744098	2	A549
GACGTGGCCGAGCAAGCGAC	-1.55761	1.5683	2	A549
GCTAAGGTTCCATCGGCATG	1.30515	2.52513	2	A549
CATAGGACTGAGTTCCTGTC	-0.162297	-1.51043	0	A549
AGCAACATGATGGACGTGAC	2.55057	1.07154	0	A549
ATACGTTCCACGATTCCGGC	-0.117239	2.26289	2	A549
GTTCGCAATGAGGAGCTCCA	-1.1841	-2.88237	1	A549
GGATGTGCTAAGGAGCTCCA	-0.584177	-0.549111	0	A549
ACCGCGGTAACCACTGGATT	0.783919	0.186264	0	A549
ACGTTAGCACCGATACTAGC	1.1016	0.790643	2	A549
AGGCACTTGGCGATTCCGGC	4.10931	0.924048	2	A549
GGAGGTTGGTGTTGGATCCT	4.36062	-0.0188163	2	A549
ATTCCGAGAGTTACCAAGGT	1.533	0.00986131	0	A549
TCTCGCGACCTAACATAGCA	3.79901	0.355262	2	A549
CCGGTCATGTAGTTCCTGTC	3.1969	3.02806	3	A549
TAACATCTAGATACTGAGGA	-1.0769	0.282471	0	A549
CAACATCGCGTGCAAGATAC	0.583043	-2.13084	0	A549
TCAACGAACCGATATGGCAA	2.00236	-1.04808	0	A549
TCGCATCTTGCAACTCGTCG	0.231737	-2.88776	0	A549
GTCAGGCGAAGTCTACCTTC	-2.17132	-0.906117	1	A549
TGAGCGGCCGGTAATACGTC	2.33102	2.64266	3	A549
CGCCTCATCTAATTCCAACC	4.11261	-0.298734	2	A549
AAGACTGTGGACATATGCGA	2.4236	2.63658	3	A549
ATACGGATTATACCATGACT	1.77745	1.64968	0	A549
AATACATTAAGTGTGAAGTT	0.44771	0.169209	0	A549
TACGTAACAGCGAGGTTAAC	1.757	1.30151	0	A549
TTGATCTTAATGCAAGATAC	-1.89972	0.647848	2	A549
GTTAATAATCCTTGTAGCAT	1.01625	-2.7939	0	A549
GGACATGAGATACGTTATGG	0.51011	0.247237	0	A549
TGGCATTCACCTATCACTAG	1.95715	1.0377	0	A549
ACGGCCAGCGTTAACGTAGG	3.35001	2.57193	3	A549
GCGGAACTTGTGCTCAGAAG	1.49504	-1.14141	0	A549
AATGCGCCACATATTCTCAC	-1.8256	2.29239	2	A549
CCAGAATTAGAACTTGCACC	1.12288	2.69861	2	A549
GTATTCTATGACGACAATAT	-2.65561	-0.995754	1	A549
CACGTACCAATATGGCATAG	0.901943	-2.2326	0	A549
CTCCATGGAAACGTTGAATA	-0.430783	-0.818693	0	A549
CACTAGATTCTGGAGCTCAG	2.24125	3.1644	3	A549
ATAGCAGGTATCTTCATCTC	0.559199	2.07893	2	A549
ATCGATTCTGCAAGCTGAAG	-1.63818	-2.53936	1	A549
TGACGGCCGGACGGCGAGGC	1.0747	-0.953197	0	A549
ATCCGGTGCCTCCTGGTCGG	-1.34085	-2.79476	1	A549
CGCGATACCTTTCGCATAAT	-2.80915	1.3906	2	A549
CTGTGAGCAGGCCTCCGGTC	-1.76615	2.57198	2	A549
AGCTTCCGGAAATAATGCAC	-4.21882	-0.780193	1	A549
ATACCTCCATCTCGATTGGT	-3.16575	-2.08693	1	A549
CCTCCAGATTCTCTGTCTCC	2.38103	-1.87497	0	A549
TTCCTACGACTGTGTAGCCG	-1.17198	-2.88387	1	A549
TGAGGTGGTTCAAGAGGTCA	0.587997	2.75372	2	A549
ACATAGGTGGATGTTCTATA	-3.9586	-1.81581	1	A549
CCAATAGGCACGTCCGCTCT	2.01485	2.94756	3	A549
CGTACCGCGACGCACTGGAT	-3.89643	-0.748769	1	A549
CCAGAATTAGCAGTGTATGC	0.176241	1.0215	0	A549
GACTCGCTAGCTTCCATCCT	-1.32458	0.417371	0	A549
CATGCTGACTCTCACAGCGG	0.518817	-1.84201	0	A549
GAGAAGAACACTGACCTGGT	2.74869	-1.60938	0	A549
ACAGAACCGTGTGAACGAGA	-2.25917	0.923317	2	A549
TCGCTTCAAGCTTCCGATAA	1.66999	-1.67854	0	A549
ACAGTCGGATACGGCGAGGC	-3.76482	-2.54654	1	A549
TCCTAACAATAGCAGGCAGC	2.79904	2.93965	3	A549
TAGTTGTCACCCATAAGGAG	-2.98709	-3.06731	1	A549
GCGCCTAGCCGATGAGAGGT	2.71174	-1.90073	0	A549
AGCGCTGGACGTTACCACAT	-0.607769	-1.63562	1	A549
GCCTGAGTATTAGTCGGAAT	1.42094	-0.68046	0	A549
TTATTGGACCAGGAGCTCCA	-3.78747	-1.83702	1	A549
TAGTTAGACGCGCGAGTCGA	0.590586	-1.22328	0	A549
CTCTCACGACAACGAGGTCC	1.6076	-0.634048	0	A549
TATTGTCACAGCTTAGATCT	0.773986	2.17847	0	A549
CTTCACGTTAAACTTGCACC	-2.10796	2.40146	2	A549
TGACGACCAAATGTCCGTGC	-2.49981	-2.40858	0	A549
TGCTCAGAAGGATAATGATG	-3.63655	0.454446	1	A549
TGAGTGGTTGTGCTGCAGTA	-2.64369	-0.97953	1	A549
TAACTTCATGGACTATCACA	3.34951	-1.26418	2	A549
GTTGGTACAGTGTTCCAGAC	2.94714	1.30757	2	A549
CACGTACCAAAAGCGCCGTA	-1.97214	-0.564366	1	A549
AGTGACCGGATGTATTCAGA	-0.516456	0.422475	0	A549
CTACTCATCCACGAGGCCAT	-0.0567659	1.15112	0	A549
CAGGCTAAGAGTTGTCTGAC	-0.386908	0.0435225	0	A549
TTATTGGACCGACTGTTCCT	2.52199	0.455914	0	A549
CATATTAGGATAGCGCACGT	3.01594	0.988044	2	A549
TGCTGCTGCGGCTGCTCTTC	1.58184	1.94642	0	A549
CGCCTGGAGAGTTACGCGTC	0.168777	3.06791	2	A549
TGGCTCAAGGACATCATTGC	-0.977983	-2.75541	1	A549
GGCAGACTGTACATATGCGA	-1.61781	-0.9059	1	A549
GACCTAATGGCCGTGCAACC	-0.511568	2.83983	2	A549
GCTTAGATCTTCAATGGTGG	-3.1567	-1.73358	1	A549
ATCTCCAGAAACTGGTAAGA	0.577473	3.58421	2	A549
AATGGTACGCTGCAGTGGTA	-0.673839	-2.22741	1	A549
TCGCGGTATTTGGTATTGTC	1.85807	0.391154	0	A549
ATTAATACAGGTGGCAGGTG	-2.18923	-1.71442	1	A549
TCCTGGTCGGGCGACAGTGT	-2.68548	1.28143	2	A549
GCCTACCTGACAGGAACGAG	-0.162054	-0.678855	0	A549
TCTCGCCGATATGGAAGGCC	1.75666	-0.406093	0	A549
GAACGTGAAGTGTTCCAGAC	0.655727	0.107148	0	A549
ACGCATTGCAAAGTCACGGC	-2.02243	-0.931282	1	A549
CGGTCGAACCCAGGAACGAG	0.552292	-0.46506	0	A549
CCTCGCCTCTTGTGTAGCCG	1.33603	0.162199	0	A549
GCGGTACAAGTAATCGGTGC	-1.17947	-1.88382	1	A549
GTGTAGTACTTCCGAAGATT	1.23353	1.63396	0	A549
AAGCCTTGACGCTCAGCTGG	1.68634	-0.700004	0	A549
CTGAGACGGCGACCGTCTCT	2.8198	2.81734	3	A549
AACATATGGCAGTGTTGCTT	0.809726	2.02343	0	A549
CCTTGGATCCATGTTCTATA	0.15804	-1.38725	0	A549
ATGCACTGGTAAGTTGGAGG	-0.945213	-2.27188	1	A549
GTGATCGCATGCCTCCGGTC	3.43473	0.56108	2	A549
GTTGTCTGACTTCGTAGCAC	1.48597	0.237587	0	A549
CACCGAGCATCTCACTGTAG	3.18693	2.68023	3	A549
ACGTTGTACGAGAATTCAGT	-3.67917	-2.22545	1	A549
GAGAAGAACAAACGAGGTCC	-2.16556	1.6873	2	A549
GCCGCGATGATGTATTCAGA	0.41862	-1.25618	0	A549
ATGTTCTATATATAGAAGCT	-0.596449	2.6461	2	A549
GCGTAGGCTTTAGAAGACTC	-1.35826	1.10956	2	A549
GTGTTAATGTACAGTCCACC	-0.435973	-0.221398	0	A549
GCCAGGTTGCCGCTGAATTC	-0.816131	-1.48135	1	A549
GAGAACGCTAAGTGGACACC	-0.0608285	3.93222	2	A549
ATGCTCCAGTATGGAAGGCC	1.35329	-0.586671	0	A549
TTCGTTGTGCAATTAATCTG	2.46504	2.44169	3	A549
GCGGAGCCATACGACTATTA	4.30268	0.128105	2	A549
TCAGATAGATCCGAATCAGT	-1.44833	0.155915	0	A549
CTCTTCTCAACTCAAGTCGC	-3.74364	-0.944098	1	A549
AGTGGTGGTAAATGCCAGTT	-0.482086	-1.61257	1	A549
CTGGCAACATCATGCTGACT	2.738	-1.6319	0	A549
AACTTCCAGGGCCAGCACGT	2.51823	-1.20077	0	A549
TGTAGAGTCCAGTAGTAATA	-0.257136	-3.15815	1	A549
AGACTAATATGCGTTAGATG	-0.304319	0.016022	0	A549
TATAGGCCTAAATGCCAGTT	1.4214	-0.668968	0	A549
CCTGTTGCGCTATCGGAATA	0.140227	0.728108	0	A549
TTGACTCGGCCCGAATCAGT	-2.92626	-0.749611	0	A549
ACCTGAACTATCTCGCGACC	-1.41966	-0.688743	1	A549
TACAGTACGCTACTAATGGC	0.236544	1.42958	0	A549
ATCATTCAGCCGATATGTGC	-3.68811	-2.6574	1	A549
TAGATCTAATTGTCAGGCAC	0.207586	1.46856	0	A549
GCCAGTGACGCTTCTTCGTA	3.52981	1.01273	0	A549
GACGTCTACAGTAGTTCTAG	2.55106	-1.83971	0	A549
AATACACGTACGCGACGAGG	0.505285	1.71645	2	A549
GTGAAGTCGGTCTTGGAGAC	2.40628	3.30858	3	A549
AGTTCACTCAGTGGACAGGA	-0.388859	1.92229	0	A549
ATGTACTTAACTCGATTGGT	1.08763	2.15551	0	A549
ATCTGAGATGGCGAACACGG	0.663186	0.0228192	0	A549
GCAACCTCGCGATATGGCAA	-0.597119	0.147275	2	A549
GTGGAGTGTCTACGCCGATT	-0.372793	-2.33356	1	A549
TCTTCCACAGAGTCGTCCTA	-4.27796	-1.43266	1	A549
GCCACTAGTCACGGTACCTC	-1.30874	-2.97373	1	A549
GACTCGCTAGTTGATATTCC	-3.0659	1.46912	1	A549
AGGCAGTTCCTCTGTTCATA	-1.68451	1.92253	2	A549
CGCCTGGAGACTAAGAGTCC	-2.9834	-0.212746	1	A549
ATCCACTAAGCCTGCTTAGT	1.61992	2.06216	0	A549
ATTATTGTGCACATCATTGC	-3.75702	0.616494	1	A549
TGATAGCATGAATTAATCTG	1.19894	0.859142	0	A549
AGCCGGACGCGTAATACGTC	-0.872244	-0.906799	0	A549
TAGGACAGCCTGCGGTTACG	-1.08365	0.525974	0	A549
ATGACTATGCGCGTACAACT	-3.17563	0.533679	1	A549
ATTATCTAGCCGCCTCATCT	0.674916	3.04248	2	A549
ACGATGATCGGAGACAACGG	-3.81701	-2.64773	1	A549
AAGACGTACCGAACGAATTC	3.86994	-0.992189	2	A549
AATAGTTGCAACGGTACCTC	-1.77281	-1.37872	1	A549
GTCTGGTACGCACCGCTAGT	-2.36136	-2.60984	1	A549
GGCTCCGCTGGTTACGCGTC	-1.01546	-0.0231371	0	A549
TTATTGTCGACGTATTGCTC	2.35238	-0.477624	0	A549
CGTCAACATGCCGAGCGATT	-0.338571	3.78622	2	A549
ATGATGTTGCAGACCGTCGT	-2.1033	-1.42388	1	A549
TGTCTCATCCCACCGCTAGT	-1.11489	-3.31305	1	A549
AGGTGTAAGCATTACCGCGT	-1.77622	-0.243269	1	A549
CTAAGAGTCCGAGTAGATTG	-1.07324	-1.38325	1	A549
CACGGTCGTAATTATTGTGC	4.25523	0.230616	2	A549
ACATCTTCACGTCGGACCTC	1.09529	-2.29861	0	A549
CGGTAAGATAGTACATAGGC	-0.210956	-0.73646	0	A549
GCAAGATGAAACGACAATAT	0.80627	0.435919	0	A549
TTAGGCTATGACTACGGTCG	1.27315	-1.27705	0	A549
CTACCGCGATGTTACGCGTC	3.72971	-0.94228	2	A549
AAGACTGTGGCGATTGATAA	-3.33879	-2.46157	1	A549
ACGGTACCTCTATCGGAATA	4.10593	-0.558997	2	A549
AGTGAAGAGTGTGTGAAGTT	-1.09655	-1.15592	1	A549
ATGATGTTGCGGAGCAACAG	0.431915	-0.947343	0	A549
AACCTAGTAGCTCGCAGGTC	2.95865	0.93086	0	A549
GACGTATAACCTGACCTGGT	-1.12007	-2.98554	1	A549
CGCTGAATTCTCCTCCTGGC	0.589595	2.6632	2	A549
GTTATTATACCGGCAGAGTC	-1.05091	-2.07166	1	A549
TCACGAATCCCTCTCCATAG	2.48623	2.81247	3	A549
GGCACGACGTTGTAAGAGCT	2.82052	2.30883	0	A549
GCAATGCGAGGGACACTCTT	-3.89099	-0.471985	1	A549
CGAAGGCAGAGATTGATGGC	-1.97921	0.313109	1	A549
TCTTACAACGAGCACAGTTG	3.14558	0.914517	0	A549
GCCGTGATCTGATATGGCAA	0.912671	-1.20566	0	A549
ACGCATAGTGCAAGCCTTAG	3.93126	0.959663	2	A549
GCGCCTAGCCTCAATGGTGG	-0.94391	2.37427	2	A549
CTGCTAGTGGCTTGTCTAGT	-2.08252	-2.78057	1	A549
GTTAATAATCCGATAAGCAC	-1.48427	1.22073	2	A549
ATGTCTGCCAAATAATGCAC	3.4766	0.779097	2	A549
AGAAGTTAATATTATCTAGC	-1.10162	-0.555316	0	A549
AACTGAGCGGTAGTCGGAAT	1.62492	0.447851	0	A549
CGATAGAATACGATTGATAA	0.133456	3.39718	2	A549
GCAACCGACATGTAAGAGCT	-0.446668	0.063315	0	A549
CGAGCTGGAAGGACACTCTT	0.867793	2.41804	0	A549
CGACTTAGTGAGTAGTTACG	1.0863	-2.55562	0	A549
GAGGTGCCGCCAACTCGTCG	0.936909	-2.59627	0	A549
TGAGCGGCCGGGAGCAACAG	-2.36107	0.512504	1	A549
AATCAATGAGCTTCAATAAT	-1.00372	1.16191	2	A549
ACCTACGGCGTTCGTAGCAC	-0.444952	3.82525	2	A549
AATACGACCTGTTGCGCCGG	-1.94839	1.31291	2	A549
ATCCACTAAGAAGTCGATCC	-0.950373	-3.33958	1	A549
GAACGCTTAGGTTGCGCCGG	1.4532	-1.17482	0	A549
CACGGAGACCGCGAATCGAC	3.31438	2.90606	3	A549
ATGGAAGGCCATACTGAGGA	-2.36411	-2.00845	1	A549
CGGCGTGTAAGAACGAATTC	-0.158431	3.84573	2	A549
GTGGAGTGTCAGTCGTCCTA	1.01676	2.02537	0	A549
GTTAATAATCATACTGAGGA	-3.23277	-0.226274	1	A549
GAGAGAAGCGGACGAAGACT	1.10397	-1.55575	0	A549
ATACGTTCCACGATCACGAT	-0.160957	2.44403	2	A549
TCGCAGCTGTCTTCAATAAT	0.838726	-1.21092	0	A549
GACATCGGTGCTAAGAGTCC	-1.07245	-0.992715	1	A549
GGTTACAGTAAATCAGTGGA	0.721125	-1.57901	0	A549
CATCGGCATGCATCAATTAA	1.49553	-2.08984	0	A549
AGTAGTTACGTAAGCGTGGC	-1.26296	-0.775722	1	A549
AATACATTAATATTCATATA	-3.43802	0.331484	1	A549
AAGGTCGGTTGTGGCAGGTG	0.378791	1.80954	0	A549
GACGGACAGCTAGCGCACGT	-1.31938	2.10725	2	A549
AGATCAAGCTGGTATCCTTA	-1.27571	-1.45497	1	A549
TATCTCGGCTAATACTCGAT	-0.241601	1.2133	0	A549
TAACTTCATGTTAACCGCGA	-3.5473	-0.850669	1	A549
ACGATGCGAATTCACTGGCG	1.67455	2.91036	3	A549
GATAATGATGACGAGGCCAT	-0.66533	3.85019	2	A549
AGTCCATCCAGGTGCAACCT	1.50434	0.444083	0	A549
TGCTCAGAAGGACTGTTCCT	-0.340938	-2.42421	1	A549
TCTGATCTAAAAGGATTGAT	-2.28593	-0.904312	1	A549
ATGACTATGCGTGCGAACAT	-1.05837	2.06675	2	A549
CGGACCTTGGACTACGGTCG	3.30348	1.29616	0	A549
ATGATCACGTCTTCGGCCGG	2.03411	2.0601	0	A549
AATCAGTGGATGACTTCGTA	-0.309778	3.75041	2	A549
TCTGGCGCATGTTGTCTGAC	-0.726902	-3.11724	1	A549
TTCCGTCCTCGCGAACACGG	1.27396	-0.281342	0	A549
TATTATATGGTTCGCATAAT	-1.55872	-0.0831553	0	A549
TGCGGTTACGCTTCGGCCGG	0.285976	2.71355	2	A549
ATCCTGGAGTTTACCAAGGT	-0.184237	0.928075	0	A549
GTGAACGAGAGAGGTGCCGC	0.555535	2.17626	2	A549
GTGACCTAACTCCAGGTACT	-2.7189	-0.16358	1	A549
CATCACTTCCTCTTGGAGAC	2.81315	3.00375	3	A549
CAGCGCCTTGATGTCCGTGC	-0.448878	-0.440177	0	A549
CTATCTCCGGACGACAATAT	1.97327	0.0276602	0	A549
CTTGAGGAAGGTCCAGACGA	0.45085	-0.976403	0	A549
TATTCATATATTAATTGCTC	-3.98897	-0.979479	1	A549
AATCAGTGGATACGGACTCT	0.966244	2.42818	2	A549
TTCTCCAGCGTGCTCAGAAG	2.57719	1.27615	0	A549
AGCTTAGAGTACGCCTCAGT	0.37793	3.8001	2	A549
TACGGACTCTCGATCACGAT	1.39217	-1.6445	0	A549
GACTTGAGGTTTGAAGAAGC	0.328862	0.439882	0	A549
CTGCTAGTGGCTCTGTCTCC	-2.29631	0.0438858	0	A549
AAGCGCCGTAGGAGGTCCAA	1.02557	-1.08682	0	A549
GTATTGGCTATCGTAGTCGT	2.79365	1.84935	2	A549
GAGAGCCTCCGGAACGTGCC	0.645273	0.735409	0	A549
ACATAGGTGGCAGGAACGAG	-2.83712	1.6913	2	A549
ACCGATGACGAGTCTATCGT	2.24456	-0.617512	0	A549
AACGAGTATTATAGCTGGAT	-3.68675	0.539439	1	A549
TAGTTGTCACGTCACGTGCT	-2.4498	1.18634	2	A549
AGTGGTGGTAGCCGCAATAG	-0.0192788	1.12813	0	A549
ATCTGAGATGCGCCTCTCGG	1.76751	1.1383	0	A549
GCAAGATGAAATCCACTAAG	0.821076	1.16327	0	A549
TTCGTCGCCACCGAATCAGT	1.78662	0.970927	0	A549
GCAATCGAGTTACGCCGATT	0.1807	-1.45027	0	A549
TCCGACTTAAAAGGATTGAT	-3.8824	-2.35841	1	A549
TTGTCGGTAAAGGAGCTCCA	2.5999	-0.936267	0	A549
GCGCGTACGCTTGAGCCTGA	3.47249	2.61936	3	A549
GTGGAGTGTCACGCCTCAGT	-0.423178	0.0155115	0	A549
CGTAGCGGCAACAGTTCATT	1.15531	2.04003	0	A549
CAAGACAAGTATCAGTTAAC	2.33523	-1.78344	0	A549
GTAACGGATGTATCGCGCCA	-3.84638	-1.95639	1	A549
CGTCTGCTGATTGATCTTAA	-2.01348	-0.178069	1	A549
AATACCGATTCCACTGGATT	-1.6424	0.0620756	0	A549
TTCTGTGACTTCCAGGTACT	-0.305058	-3.2442	1	A549
AGATCGCCTAGCGGTGCAGA	0.28974	-1.24709	0	A549
ACTAACTTAAAGCAGGCAGC	-1.36422	1.63081	2	A549
GAGAACGCTATATCGGAATA	1.17081	-0.832193	0	A549
AGCTTCCGGATACGAAGTGC	0.986549	0.441314	0	A549
TGCACTGTCTCAACTCGTCG	1.99663	3.23917	3	A549
TATGGCATAGTTCTCACTCC	-3.4475	-0.968775	1	A549
ATTCCGAGAGATAGAGAGCC	4.35386	0.282325	2	A549
TTGATCTTAACGATAAGCAC	3.13299	2.48303	3	A549
TGGATTAGACGCAACAGAAC	1.51232	1.65279	0	A549
GTTGCTCCTTCATCAGTTGG	4.11088	-0.832063	2	A549
TCTTCATCTCGACTCTCCAA	-0.274857	3.7298	2	A549
CCTAGTGTGGTCCAATAGAA	3.65973	0.570062	2	A549
GTGCTACTCGCAAGAGGTCA	0.829674	2.50502	2	A549
TCCTAACAATACATGCCTGT	3.01131	1.10123	0	A549
GAGACTCGCATGTAAGAGCT	0.0247817	1.28632	0	A549
CACTCTTAACTGCGGTTACG	2.79823	-1.28748	0	A549
GCACTTCACGCTAAGATATT	0.902252	2.96114	2	A549
AATACATTAATTCGTAGCAC	-0.0678748	-1.31732	1	A549
ACGCAGAGGTATTAAGATAA	-1.12734	2.24516	2	A549
CTGCTAGTGGAGTAGTAATA	3.26925	-0.408879	0	A549
GACCAGAATACTTCCTACAG	1.88641	2.59536	3	A549
AATGCGCCACACGGCGAGGC	-2.46497	-2.98651	1	A549
ATTGCTGGCGGCGAATCGAC	4.20576	0.0991888	2	A549
CTGGCTTCCGATACTGAGGA	0.271679	-0.966433	0	A549
CCGAGGTTGGTCGCATCTTG	1.69021	1.20345	0	A549
GCTCTACATAAACCTTGCGG	1.08153	0.140737	0	A549
CGGCGAGCGACCTGCGAACA	0.0143415	-0.85576	0	A549
GAGTATATGTGCCAGCACGT	0.647815	-2.29772	0	A549
CTTAAGCTCATATGAACAGC	0.568239	0.938986	0	A549
ACATTCTTATGTGGACAGGA	-0.162109	3.81293	2	A549
CGGCGTGTAACGGCGATACC	2.44288	-1.37948	0	A549
GTAGTTCTAGTTAACCGCGA	2.30747	2.25091	3	A549
CGGTAAGATAACGACTATTA	1.70994	2.33099	0	A549
CTCAAGGACACTCTCCATAG	-3.9883	-0.855174	1	A549
TATCATCTCTCAGCGAAGTC	0.398942	-0.186004	0	A549
GACCATGTGCAGACCGTCGT	-2.47774	0.203615	1	A549
CTACCGCGATGTCGCGATTC	-3.41926	-1.74396	1	A549
AGCTGCTGAAGTAGACGGAG	-1.42838	2.34192	2	A549
ATCGTCGCAGATCAGAGTCA	2.13499	0.545865	0	A549
ATGAGGCTACAGTGGTGGTA	-0.0484037	1.98992	2	A549
GACTAAGGTCGTAGTTCTAG	-0.459956	-2.68026	1	A549
CTTCGGCCGGAAGTCGATCC	-1.17789	2.07674	2	A549
TGGCCAGTAAATTAAGATAA	-0.515546	2.03625	2	A549
AGATCAAGCTTGGTATTGTC	0.976894	-1.18234	0	A549
ATTATGAATATCATCGGATT	2.58563	1.91465	0	A549
ATCCTGGAGTATACTGAGGA	-0.901763	0.729139	2	A549
TAACATAGCATGGTATTGTC	1.01709	-0.992144	0	A549
TTCGGCGGCTTAATCGGTGC	3.65684	2.20102	3	A549
GCCACTAGTCGCTGTGAGAC	-2.05793	0.570965	1	A549
GTAACGGATGACTGGTAAGA	-3.61353	-1.1824	1	A549
GCCTGTGTTAGGTTGGTAAC	-2.65551	-2.24888	1	A549
TTAATTGCTCCTGCAGGATA	1.8325	-1.29288	0	A549
GTGTTGGAACGTTGTCTGAC	1.42798	-0.401357	0	A549
GTCGGACCTCACGACTATTA	3.19398	2.95492	3	A549
ACGAGGTGGAAGAATTCAGT	-2.34005	-1.66747	1	A549
CACGGATCGAGAGTAGATTG	-1.99292	1.02368	2	A549
AAGTTGGAGGAGTCGACCAT	1.73902	-1.07548	0	A549
CACTACTTGAATGTCTGCCA	1.13467	3.03831	3	A549
TATTCATATAATTAACCGGC	-4.1657	-0.731346	1	A549
TTCGGACACAATGATCATTA	0.314943	-1.34746	0	A549
AATGGTACGCATGCGAGCGT	1.90482	-1.13524	0	A549
GGCACTGAGCGCAACTATTG	-3.96567	-1.29069	1	A549
GTAGACGGAGTACAGTACGC	3.43611	-0.053131	0	A549
CCGAGACGTACGGACTGAGG	0.836367	2.40781	2	A549
AGCTTGATACGTAGTTCTAG	4.18723	0.377952	2	A549
AGTTGTCGAATTGATCTTAA	1.96494	2.35086	0	A549
CGATAGTACGCGCGAGTCGA	-1.83517	-0.790172	1	A549
GACCGCTGACCCGGTGGACA	-2.25046	0.186086	1	A549
TATATGCGTTGAGTAGATTG	-2.41745	0.583813	1	A549
TCCGTGGCTGAGACCGATCG	0.0911884	1.04419	0	A549
AGATCAAGCTCTAAGATATT	2.35235	-0.304678	0	A549
TGATTACCTTTACGAAGTGC	-0.84816	-3.11397	1	A549
TGAGCCTACATACGGACTCT	1.84982	2.38677	0	A549
GAACGTGAAGAGTGGACACC	-0.0563181	0.283893	0	A549
TGGTTCGGACGCAACAGAAC	3.02617	2.79706	3	A549
TCCTTGCCAGATGTCCGTGC	3.49402	0.519053	2	A549
TATAGGCTGTCTAGGCCACG	2.33996	-0.963844	0	A549
AGTCGACCATGCGTTAGATG	2.89065	2.94073	3	A549
AGGCCAGTCGTTGAAGAAGC	-0.328322	0.502084	0	A549
TCCGCGGTCGGAGGTGCCGC	3.30746	0.596693	2	A549
ATACCTCCATCAGGAACGAG	0.563888	-0.714248	0	A549
CTTGGTGGTTACGGTACCTC	0.0966366	0.842625	0	A549
GGAGGTTGGTCAGCGAAGTC	1.96371	1.44236	0	A549
AGAAGCGTATACTGGTAAGA	3.17853	2.91477	3	A549
TGACCGCGCGACACACCAGA	-0.626571	-2.21536	1	A549
TATATGTTATAGTTCCTGTC	1.89111	-1.56589	0	A549
GGTCTGGTCACTTGTAGCAT	-1.63517	-0.614452	1	A549
CGGTCCAAGGCACCGCTAGT	-1.19047	2.309	2	A549
GTTGATGGTCTTCTATCAGC	0.82097	-3.00149	0	A549
TGAGTGGTTGCTATCGCCTT	-1.23727	0.106698	0	A549
GCCGACGCATGATATGGCAA	1.70337	-2.44746	0	A549
TAATTCGCTGCTAAGAGTCC	1.02402	0.814063	0	A549
TTATTGGACCAGATTGAGAG	-0.0415883	2.36774	2	A549
TCTGCGCACGGCTTAGATCT	1.84063	1.46208	0	A549
CCTAACTGAGTCCTCCTGGC	-1.9766	-0.752117	1	A549
GCGTAAGTAGACCTCTCCTG	1.73143	0.113453	0	A549
TACTGCTACAACCAATCTAA	-3.54892	-1.55107	1	A549
CATGTCTTGACTGACCTGGT	-3.3782	-0.981616	1	A549
CATGGCAGCGATAACATACG	0.0874914	-1.45698	0	A549
AGAAGCGTATAACAGCATAG	3.35618	2.73456	3	A549
CCTATTGGTGACATATGCGA	2.64427	3.20896	3	A549
CAGTAAGGTGCGATAAGCAC	-0.0287149	1.41818	0	A549
TCATCGTTCCCGGCGATACC	-1.92698	-1.02657	1	A549
CCTCAGGTCGGTCCAGACGA	-0.233094	0.194473	0	A549
ATAATGTAATAAGGAATGTA	3.65081	1.15136	0	A549
GACGCTGCTAAGTGGTGGTA	0.501836	0.581432	0	A549
CACTTAGCTATACCATGACT	-3.69456	-1.70492	1	A549
TATCATCTCTGCGAATCGAC	-3.80201	-0.803439	1	A549
ACGCATTGCATGGAGCTCAG	-0.00777125	1.25051	0	A549
TGTGGCCACGGATATAGCGG	-1.27455	-0.543049	1	A549
GGCACTTCCACGACGGACGA	-1.61476	1.87395	2	A549
TCTACGGTAAATGATCATTA	1.7755	-0.152172	0	A549
GGCTCCGCTGGTCGGACCTC	-1.44273	-3.19623	1	A549
TGATCGAGGTATGTCCGTGC	-0.0362968	-0.180567	0	A549
GTCCGTCACAAGGCACACCT	-0.868899	1.49698	2	A549
GTGTCGCGGAATGACGGATA	0.136613	-0.20301	0	A549
AGTGGTGGTAGTGTCCATAC	2.55034	-0.474907	0	A549
CCTTGACGGCTGAGGTGGTT	2.90041	3.06063	3	A549
AATACACGTACTATCACTAG	0.663663	-2.05886	0	A549
GTAATACGTCATTAAGATAA	1.06843	1.91727	0	A549
TACGCCGATTTACGGACTCT	1.04801	0.0669068	0	A549
CCATCGTGACAAGATCAATT	-1.57401	1.52675	2	A549
GGCACTACTGGACATCGGTG	3.16472	0.963376	0	A549
ACATTCTTATCGGACGGATT	-0.78778	2.28495	2	A549
TTGTCTGCAGTAATCGGTGC	-1.7145	2.30839	2	A549
AACACTCTCCGCAACAGAAC	-2.18924	2.31373	2	A549
AGTCCAGAGCCGATTCCGGC	-1.57529	-2.63388	1	A549
GCCGCGATGATGTTCCAGAC	0.566529	-0.0988349	0	A549
TAGAACTCGAGCTAGTAGAA	-1.32497	-2.74981	1	A549
CTGTGAGCAGGCAACAGAAC	-0.239747	2.17015	2	A549
TTCGAGATAAATGACGGATA	0.208741	1.47187	0	A549
GACGCCTAGTGACTCTCCAA	-3.61696	-2.25558	1	A549
TAAGGCTCGGTTGACATCTC	-1.33544	1.18062	2	A549
AATCAATGAGTGACGTCCTT	0.357051	-3.2895	1	A549
GTCGAAGTCAGTTCGCGCGC	-0.261965	2.86232	2	A549
TCGACACGATTGTTCACTAG	-2.4479	-0.176223	1	A549
GTCGTCACGGCGCGAGTCGA	0.476945	3.20811	2	A549
AATACTCGATGCGTTAGATG	1.71463	-0.497492	0	A549
ATGCGAGCGTAGCACAGTTG	-3.46438	0.0479412	1	A549
CGACGCTCTCTATGAACAGC	1.39472	2.68231	3	A549
TTCCATGTCAAGTAGTAATA	0.281932	-1.13956	0	A549
TGCTGGTGGCACTGGTAAGA	-2.38639	-2.11685	1	A549
GGCAGACTGTTGCTGCAGTA	1.0377	-0.256542	0	A549
TTCTGTGACTCTGACCTGGT	0.333028	-2.46715	0	A549
CAACATCGCGCATAGGACTG	2.47722	2.50582	3	A549
GAAGGCAAGCAATAATGCAC	2.25731	3.05902	3	A549
TGTTCACTAGCGATATGTGC	-0.316923	2.69889	2	A549
AATTCTAATTTATTCATATA	1.42355	2.89525	0	A549
CTTGTCTAGTAGGAGCTCCA	2.25175	2.28448	0	A549
CCGGTCTCCGCATTCCGGCT	-2.63036	-0.157113	0	A549
CTGTGCTAGGTACGCCGATT	2.46667	-1.64899	0	A549
TGAGCCGCGCTTCGTAGCAC	3.00633	0.0615246	0	A549
ACTTCAACACTGCAAGATAC	1.18453	2.28459	0	A549
AGGATTCTACGGAGCAACAG	-1.64228	-0.84059	1	A549
ACATATTACCAGAGCGGCAA	0.7275	0.203991	0	A549
AACAGAGACTGGAGCAACAG	3.48252	2.77586	3	A549
GTCGCCTTGAGAGTAGATTG	0.762935	-1.29567	0	A549
ATTACATAATGTGGACAGGA	-2.35371	-1.84384	1	A549
TTATCAATAACCACTGGATT	-0.237302	-0.523639	0	A549
GTGCTAAGAATGCGGTTACG	-3.12899	1.22297	1	A549
TTCGTGTACGCTCTAAGCAT	0.881487	1.41086	0	A549
CCACAGGTATATGATCATTA	-0.873618	-0.362283	2	A549
CGATCGTCAGGACTCTCCAA	-3.38934	-1.51002	1	A549
CTTCCATCCTAATCTACAAG	-3.80121	0.495109	1	A549
TTATAGTAATATTCCGCTCA	-0.478382	-2.81073	1	A549
ATGACGGATACTTCCTACAG	1.22302	1.29882	2	A549
ATACATGGACTCGTAGTCGT	1.74916	2.82103	3	A549
GCTCTCGGTTATAGCTGGAT	1.03431	-0.571613	0	A549
ACATTCCGTTCCGGTGGACA	-4.01928	-1.37916	1	A549
TTGATAGATTCTGCAGGATA	-3.49182	-2.1714	1	A549
GTTGACGGCTCTAAGATATT	0.555866	-2.00274	0	A549
GTGCCACCTGATAACATACG	-0.666504	-2.30034	1	A549
AAGCCTTGACTCGATGCGCG	-1.60103	1.32764	2	A549
AGTTATCAGACATAGGACTG	-2.21855	2.40215	2	A549
GAGGTGCCGCACAGTTCATT	2.47245	0.754832	0	A549
AGCTTGATACACAGTCCACC	2.87661	2.8861	3	A549
TGAGGCGGCCTCAATGGTGG	-2.0109	-1.65365	1	A549
AGGTATAGACGATGAGAGGT	3.18426	2.65641	3	A549
TGCAAGATACCTTGCCGCGC	0.237485	-0.822279	0	A549
AGACTAATATTTGATATTCC	-0.342901	0.580158	0	A549
TAATTGTATATCAATGGTGG	-3.15494	1.30056	1	A549
CACGCAAGTGCATCGGCATG	3.25021	1.96149	0	A549
CACTATGAGACTTCGATGGT	-0.841337	-1.60778	1	A549
GCCTGTGTTAGTGTCCATAC	-3.56892	-1.00642	1	A549
CGGACCACCTGCGAACACGG	-1.92439	-0.42994	1	A549
GTATTCTATGCAGTCCAGGA	1.95839	2.17588	3	A549
CTCTATGCTACATCGGCATG	-2.00658	-1.52413	1	A549
GAAGACAGACAGAGAGTCGC	0.119552	0.388829	0	A549
GCTAAGTACTGGTATCCTTA	3.65306	0.349403	2	A549
CCGGTCTCCGCCGGTGGACA	-1.05089	-2.27038	1	A549
GACTCACTGAAGGCACACCT	-2.79545	1.08797	1	A549
ATTACTAACGTTCGCATAAT	-2.26408	-0.450514	1	A549
TGCGGTTACGGCGCAGCACC	0.694396	-0.638753	0	A549
ATGTTCTATAGTAATTGACA	0.881667	1.47395	0	A549
CATGCTGACTACATATGCGA	1.47455	2.21772	0	A549
ATTGCTGGCGATTAAGATAA	-3.31891	-0.959246	1	A549
GCGCAGCACCCTCGCAGGTC	-0.894184	2.73195	2	A549
GGTTGGTAACGCCGCAATAG	0.397635	1.75914	0	A549
AATATGACGACGTATCGCCT	-0.288306	2.14963	2	A549
TGAACCGGTGGCGCGCCGAG	0.109023	-0.328565	0	A549
CGCGCATACGAGACCGATCG	-2.39893	-0.651216	1	A549
CACAACAAGACGATTGATAA	-0.65431	1.36112	2	A549
AACAGACGACCTTCGATGGT	-0.376584	-3.09971	1	A549
GCTACCATACCCTGTGAAGT	2.33965	3.07943	3	A549
CTACTGATGGGCCTCTGGCT	0.976385	3.3157	2	A549
TTGTGGCATCGCTCTCGGTT	2.95785	1.14707	2	A549
GATCGTGACTACTGGTAAGA	-0.247311	-1.51299	1	A549
ACGACAATATTGAGGTGGTT	-0.842071	1.67083	2	A549
GAATGTAGGCGAGACAACGG	1.20269	-0.513946	0	A549
GCCTGTGTTACTAGTGTAAC	2.3395	1.63841	0	A549
GGAGTGACCTCAGGAACGAG	3.55638	-0.606885	0	A549
CATCCTGCACTTGTGGCATC	1.80192	3.13649	3	A549
AGCAGGCAGCTTACTGCCTT	2.17301	1.70798	0	A549
TGTCCGCGATAAGTTGGAGG	2.41172	-1.50768	0	A549
TTGATCTTAAATTAACCGGC	0.996941	-2.07956	0	A549
CACGGTCGTACACTCAGTCA	3.29356	2.62148	3	A549
AATGCCAGTTCGATATGTGC	1.95315	-0.880268	0	A549
TTATAGTAATTTCACTGGCG	-2.37798	1.98024	2	A549
GAAGGCAAGCATACCGAGCT	1.61117	3.13746	3	A549
TCGTAGTCGTGTCGTCGATC	1.55809	3.04424	3	A549
TGTTGTCGCGGGAGGTTGGT	1.02036	-0.608837	0	A549
TTCCACTACAGTGAACGAGA	-4.29152	-1.0334	1	A549
GCCGCTGATCGTTACGCGTC	2.41374	3.17884	3	A549
GATGCGCATGGTCTCACAGT	-4.00481	-2.29823	1	A549
CGCGTGTAATAGTTCCTGTC	1.98135	3.04418	3	A549
GAGACATTCTGATTGATGGC	2.87311	0.590982	0	A549
TCGCTCGGTGCAGCAAGCAG	-0.0121761	-1.33977	0	A549
TCATCGTTCCACGACAATAT	1.05089	-1.85932	0	A549
TCTGTAGGCCACGGTACCTC	-1.50965	1.03711	2	A549
GAGACTCGCATGGAGCTCAG	-0.265737	-1.49987	1	A549
GCTAGTAGAACGACGGACGA	0.964969	-1.81887	0	A549
AAGTCGATCCTGCAAGATAC	-2.95183	-1.7401	1	A549
GATAATGATGAGTAGTTACG	0.191079	-2.28424	2	A549
GCTTAGATCTATTATTGTGC	-3.69916	0.157955	1	A549
CATCGGCATGGCGGTGCAGA	3.02395	1.96651	3	A549
TTCGTCTAGCTCCAATAGAA	-2.25849	2.14499	2	A549
CTTCCATCCTCTCAACATGT	1.14912	-1.0998	0	A549
GCTTCAGCGCGAACGCCGTG	-0.671236	0.53323	0	A549
TCATCGGATTCGACGGACGA	2.13519	2.02147	0	A549
AGTCGATGGATTGTGGCATC	2.57658	0.0513537	0	A549
CCTTGACGGCCGATCACGAT	4.09062	-0.458612	2	A549
TAGTCGCGCCACTGCACAGG	-0.37297	3.71253	2	A549
CTCTGTCTCCGTTACGCGTC	1.12214	-0.526621	0	A549
ACGGATCAGCTTCTCCTGTA	2.40015	-1.70122	0	A549
CGACCACTGAATAACATACG	2.14628	3.26425	3	A549
ACCAATTGTAGTGTGAAGTT	-1.01651	-0.654899	1	A549
TCCTGATCAAGCAACTATTG	-2.47971	-1.17091	1	A549
AACACCTGATAATACTCGAT	3.68519	1.31127	2	A549
CGACGTTCCTCAGCAAGCAG	1.39855	1.2017	0	A549
TGAGTAGCATGCACATAGTA	-0.0518766	0.36854	0	A549
ACATTCCGTTGCAACAGAAC	-0.909152	-1.14835	2	A549
GACTCTCCAACACCGCTAGT	0.265787	1.38963	0	A549
CCTGCGAACAAGCAAGCGAC	-0.786725	2.9095	2	A549
AATTCGAAGGAATACTCGAT	-1.4779	-0.161664	0	A549
ACAGAATGAACGCCTCATCT	3.54123	0.307363	2	A549
CCGGTCATGTCTAAGATATT	-0.534771	0.11681	0	A549
CGGTCGAACCATCGGACAAG	0.570732	2.9943	2	A549
ACAGATTGTTGTCAGTACCA	2.42954	1.76044	0	A549
AGGTATAGACCTCACTGTAG	0.750513	0.643813	0	A549
GCTTGACAATAGATTGAGAG	0.600131	0.215572	0	A549
AGTTCCTGTCATTACCGCGT	2.46324	2.95396	3	A549
CTCAAGGACAGTTACGCGTC	-1.02087	-0.454016	0	A549
AATCGCGCAGCTCACTGTAG	-2.33759	0.602559	1	A549
GACGTCAATGCTCACCTAAG	2.28492	3.23834	3	A549
AGTCGGCTTGCGTTCTACGA	-1.47692	-1.71872	1	A549
TTACTGCCTTTGTGTGTAAC	2.53757	-0.251206	0	A549
CCATAAGGAGCGATCACGAT	-0.435407	-0.533228	0	A549
CTCAAGGACATGACGTCCTT	-0.738076	-2.23338	1	A549
TAGGATAGTTAGCCTCCTAT	-0.681188	-2.94723	1	A549
CTATCGCCTTGGCACTGAGC	0.858846	-0.112293	0	A549
TGTAAGAGCTCCGGTGGACA	0.666754	0.399397	0	A549
GACGTCTACATATCGGAATA	3.41573	1.72239	2	A549
CGTTCGATGGCTTCTTCGTA	-2.65749	-0.588952	1	A549
TCCGTCAACGGTAATACGTC	0.604248	1.25169	0	A549
TGTCAGGCACATCGGACAAG	-3.46532	0.137201	1	A549
GAGACTCGCACTATCACTAG	2.39309	2.45063	3	A549
TATTCATATATGCAGTGGTA	-0.211273	-1.23688	1	A549
CGACCTTGGTCCTGTGAAGT	2.10779	2.36707	3	A549
CGTCTGCTGAAGACTTACGT	-3.03167	-1.5883	1	A549
TTATCAATAAGACTTACTCT	-3.38524	0.674519	1	A549
TATCCACAGTTACGGACTCT	-3.08975	0.355042	1	A549
CATACCAGTCAGACTTACGT	-3.23563	-1.95001	1	A549
GCCGCGATGAGCGCAGCACC	3.41884	2.67576	3	A549
ACGTTAGCACCTAAGATATT	2.64971	1.48367	2	A549
TCTTGGAGACACGACGTCCA	-0.583254	2.42	2	A549
AATCAGTGGAGTTCGCGCGC	-0.435605	-1.32256	1	A549
TCATCGGATTCGCCTCATCT	0.719737	2.68471	2	A549
CACAGAAGCCTGGATTAGAC	-3.1019	0.65063	1	A549
CATCATGACCATTATTGTGC	1.62958	2.80239	3	A549
ACTAACCGTAGCTCAGCTGG	-0.390558	-1.8195	1	A549
AGAACAGGTCTGGAGCTCAG	-0.0828242	0.775274	0	A549
TGGCCAGTAAGCCTCCGGTC	2.65832	-0.64661	0	A549
GAGCGGTACTCGTACCGCGA	-1.97593	-1.029	1	A549
GCGGTGCAGACACCGCTAGT	-2.96332	0.431646	1	A549
GACTTGAGGTGACGAAGACT	3.91435	1.21889	2	A549
AGAGACTCCGGTAATACGTC	1.62902	1.9403	0	A549
AATCAATGAGGTGTGAAGTT	-0.646898	-2.44971	0	A549
CCGGTCACTAATGGAAGGCC	0.666879	0.824442	0	A549
GTCTAATGCATGGTATTGTC	-0.30862	0.88175	0	A549
CGACGGACGACAGGAACGAG	1.1601	3.2939	3	A549
CTTCCAATGGCGATACTAGC	1.17658	-0.170625	0	A549
TAGATAGCGTAGTGTTGCTT	-0.480175	3.65124	2	A549
AGCGAACCTACCAGATTCGG	0.938229	3.23104	2	A549
TCACGCCGCGGTTCGCGCGC	-3.86686	-2.54215	1	A549
ACCAATTGTAATTACCGCGT	0.289945	-0.330786	0	A549
GTCGAAGTCAGACCAGAATA	-1.6907	-2.73841	1	A549
TCGACAGACCTGTGTAGCCG	-2.96072	-1.88968	1	A549
CGTACTTATTCGATAAGCAC	-0.620625	2.0983	2	A549
ACGAGGTGGAGTTGCGCCGG	-0.579096	2.35532	2	A549
TATATGTTATTGCTCAGAAG	-0.769897	2.7941	2	A549
GTTATAGATGCTTCGGCCGG	1.69963	2.67953	0	A549
CTTGAAGAGACTCACCTAAG	2.5043	2.9515	0	A549
TCACGCCGCGGACTCACCTT	0.308622	-0.368057	0	A549
GTGTAGTACTTCCGACCGTA	0.304148	-0.635084	0	A549
GTCACGTGCTTTGTGGCATC	-1.09533	1.24657	2	A549
AATCCGCACTGAACGAATTC	3.75117	0.932649	2	A549
CGTCTAAGCACTTGTCTAGT	3.35269	-1.24267	0	A549
GCATATACAAGCGGTGCAGA	-0.274734	-1.80634	1	A549
TTGTCTGCAGTAGAAGACTC	-0.54182	2.13404	2	A549
TAGGAACTCGCATGCTGACT	1.84822	0.9374	0	A549
CTTCAATAATATACCGAGCT	1.03765	1.66335	0	A549
AGGATTCTACGCAGGTATCC	0.923349	-2.04893	0	A549
CTATCGCTGAGTGGACAGGA	2.22041	-0.333703	0	A549
CTGGTCACGCTCTGTTCATA	0.50855	1.93548	2	A549
TAGTTGTCACTGTAAGAGCT	0.873215	-0.957247	0	A549
ATGGACGGAATCCGTGAAGC	1.94573	-0.0971665	0	A549
TTAACCGCGACCGTGCAACC	-0.488533	3.20561	2	A549
CGGTAGACACGCTGCTCTTC	-3.97609	-2.00667	1	A549
GAAGAGCCTTGCAGGTATCC	-0.519357	-2.02223	1	A549
AGTCGTCCTATATCGCGCCA	-1.52298	2.47469	2	A549
AGGTCGCAACTCGACATCGA	-0.33431	3.00312	2	A549
CTTCCAATGGTTCCACTACA	0.281609	2.7514	2	A549
GACGTATAACAGTGGTGGTA	0.958134	2.71347	0	A549
CATCTATATAGAAGACAGAC	0.784485	-0.510222	0	A549
TGGCTTGCCTCCGGTCACTA	2.25263	0.374826	0	A549
ATGATCTTCGTTCACTGGCG	2.51551	3.12259	3	A549
AAGTCACGGCTACTCAGGAA	-0.733721	2.18881	2	A549
GTACCGCAGCGCGGTGCAGA	2.81878	2.9601	3	A549
CAACATATAAGCTTCTGTAC	0.368	0.303579	0	A549
CCTATCCAAGAAGCGCCGTA	0.203487	0.457228	0	A549
TACAAGCACCCAAGCTGAAG	1.90131	3.3804	3	A549
TGCTGCTGCGCTATCACTAG	2.19822	3.01758	3	A549
GTGATATAGTACAGTTCATT	-0.12341	-3.05594	1	A549
TCTTGGAGACTCTTGGAGAC	2.49909	0.850338	0	A549
CCTGATCGCACACCGCTAGT	-3.96824	-0.308292	1	A549
TCCTGCGAGAGCGAATCGAC	-3.7016	0.785692	1	A549
AAGGAACTAACTATCACTAG	0.820841	0.714593	0	A549
TCCTCGAGTAAGTAGTAATA	3.64282	1.83244	3	A549
TCTACGGTAAGTTAAGGTGA	2.0706	-0.272703	0	A549
TACTAATGGCACGACAATAT	-1.24994	-1.15052	1	A549
CTTGAGGAAGCGATCACGAT	2.90157	2.11067	3	A549
TAGGATAGTTCTCTAAGCAT	-0.117644	-1.01039	0	A549
GCAACCGACAGTCGCGATTC	-3.08931	-1.48597	1	A549
TACCTCGTACGGAGCAACAG	2.37669	3.03696	3	A549
CTGAGGATCCTTCGCATAAT	-1.50326	-1.6835	1	A549
TTCACTGGCGGTAGACGGAG	-3.85025	-2.36462	1	A549
ATCTGAGATGGCGAATCGAC	0.111164	3.73148	2	A549
GTTAACAACTAGGAGCTCCA	-1.80377	-2.1711	1	A549
GCTACCATACGTCTACCTTC	0.690394	-1.83891	0	A549
ACAGTTCATTGCTGTGAGAC	-4.03067	-1.87038	1	A549
AGACTCGACGTAGGCTCAGG	2.46967	2.49934	3	A549
GACCAGTACGGCTTCTGTAC	0.785785	2.58791	2	A549
CTGGTCACGCGGCTATATAA	-3.48679	0.544897	1	A549
TTCAGTAATCCATTCCGGCT	0.295853	-0.0439538	0	A549
GGTGCATTGGGGAGCAACAG	2.38866	2.79553	3	A549
TCGCGTTAGGGCCGCAATAG	-2.08945	-1.6123	1	A549
GAATCCATGAAGACCGATCG	-1.27781	0.0543643	0	A549
TCGACGTCAGGCGAATCGAC	-0.879839	1.86899	0	A549
CGATAGAATACATGCTGACT	-3.39982	0.197564	1	A549
TCTTGGAGACCTGACCTGGT	1.22613	-2.76956	0	A549
CGTATGAATTTTCTCACTCC	1.36346	2.85823	3	A549
GCCTCTCAACAGAGCGGCAA	1.43467	0.884251	0	A549
GTCCAGACGAGCGAATCGAC	2.98415	2.03208	3	A549
GACTGGACGATTCACTGGCG	-0.0924814	3.57749	2	A549
CACCGCTAGTTCTGTTCATA	-1.36627	1.81538	2	A549
ACCGACATTATTACTGCCTT	2.16863	0.0560136	0	A549
AGCCTCCTATATGACGGATA	0.114358	1.46303	0	A549
TAACAGCCAACCAGATTCGG	0.847735	2.62813	2	A549
ACACGAGAATGTCTCACAGT	0.00767128	-0.0378767	0	A549
TATTCATATAAAGCGCCGTA	0.626105	-2.46805	0	A549
TGATCGAGGTGTCTACCTTC	3.98198	0.953243	2	A549
GATCGTCGACCTTGCCTACA	-1.17429	-2.51188	1	A549
CTACCGTCGACAGTCCAGGA	4.28607	0.262577	2	A549
AGGCCAGTCGCTCACAGCGG	-1.43228	2.28573	2	A549
GATTACTACAATTCCGCTCA	2.12347	3.05682	3	A549
GCTCTCGGTTTTAATTGCTC	1.32758	0.635096	0	A549
ATATTAACTGTCACGAATCC	1.63056	0.938954	0	A549
TTGGACGGCGGATAATGATG	-0.122051	-1.35988	0	A549
AGGCAGTTCCTCCGTGAAGC	1.61344	3.41945	3	A549
ACGCATTGCACGATATGTGC	-3.28467	0.289405	1	A549
AACAGCATAGGTTACCACAT	3.63195	1.93067	3	A549
CCTTACCACATCCGTGAAGC	0.462804	-1.38111	0	A549
GACTGGACGACGCTGAATTC	1.14533	3.34837	3	A549
CCGTAGCTCAGTTACCACAT	-1.6749	2.26275	2	A549
GCAGGTATCCGTTGTCTGAC	3.0778	1.47635	0	A549
GTTAAGGTGAATTAACCGGC	-2.02493	1.76602	2	A549
CCGATTCCAAGGTGCAACCT	-1.51254	-1.21007	1	A549
CTCTTCCGGTGTAGTTCTAG	0.333347	1.56882	0	A549
AAGTGCTGGTCGGACTGAGG	-0.518613	2.78522	2	A549
TAACATCTAGCGATTGATAA	-3.72212	-1.46543	1	A549
AGGATCTGCTGTAATACGTC	2.19189	2.26657	0	A549
AGTGCCTACTTAATCGGTGC	3.70415	0.0199189	2	A549
TGAGGCCAATTCCTCGTGCG	1.82896	0.950783	0	A549
ACGCATTGCATTAACCGCGA	4.15776	0.530737	2	A549
GTAGGTACCTATTACCGCGT	-1.62831	-1.93584	1	A549
GGAGTACGTAAGACCGATCG	-1.76198	0.660709	1	A549
TATACATTCGTTACCAAGGT	0.380682	1.60847	0	A549
GCTCAGCTGGCATAGGACTG	0.267628	0.315423	0	A549
CGTAGCGGCAAGTTGTCGAA	-0.372021	0.815359	0	A549
GTCAGGCGAAAATTCGAAGG	-2.99646	0.612081	1	A549
CGCTGCCGTGCGTACCGCGA	3.89917	1.54237	2	A549
CGGCCTCATCAGTGTTGCTT	0.142156	-0.309661	0	A549
ACATTCTTATCGCTGAATTC	2.56251	1.93369	0	A549
TATAAGTATTAATTCCAACC	-3.29203	-0.907078	0	A549
CTTCCGATAAGCACTTCACG	-3.3948	0.484014	1	A549
CTACGTAGGTCGGACCACCT	-1.23579	-2.10961	1	A549
ATTATCGCCAACATAGGTGG	-0.111578	-2.20062	1	A549
GGCACTGAGCGTACATAGGC	0.607977	3.36392	2	A549
TGATGACGTACAGTGTATGC	1.91994	3.01203	3	A549
CAGAGCGTGCGGCTTCGTCG	2.43424	-0.591581	0	A549
GTCGCCTTGATCATCGGATT	0.955303	1.67705	0	A549
TTGTCGGTAATGATGACGTA	2.00707	3.28241	3	A549
TTACTGCTGAATGGCGTGCG	0.204896	3.29014	2	A549
TTCTCCAGCGCGCACTGGAT	4.0546	-0.902796	2	A549
AGGTGTAAGCACGACAATAT	0.615185	-2.12769	0	A549
TATATGTTATTTGTGGCATC	1.35441	-0.701606	0	A549
CTTGGCCAATGATATAGCGG	1.79507	2.1798	0	A549
GTGACTGTACTGATGACGTA	0.330233	2.62978	2	A549
TCTGATAGCGTGACGTCCTT	4.12661	0.520249	2	A549
GGAGATTAATTAGGCTCAGG	0.611699	3.39741	2	A549
GAGGCAAGTCCCACTGGATT	-2.42523	2.18506	2	A549
GTTCGTGTCAATAGAGAGCC	-0.768466	2.51197	2	A549
CCTAACTGAGCTCTGTCTCC	-0.465028	3.91587	2	A549
CGATTCCGGCTTAACCGCGA	0.584576	-1.69111	0	A549
AATACACGTAGTTGTTCTCT	1.67973	0.328716	0	A549
ACTACCGTGCGCGGTGCAGA	-3.55971	-0.0977729	1	A549
ATTGGCAACTGCAACTATTG	2.44162	3.12179	3	A549
TTGTACATTAACGACAATAT	-0.0747452	-2.8214	0	A549
GAGACAACGGCGTTCTACGA	-1.97898	1.03352	2	A549
TTGTGGCATCTTCACTGGCG	-2.85515	1.37342	1	A549
CGTCTGCTGATGCTGCAGTA	-2.07841	-2.71348	1	A549
GTAGATCATGGCTTAGTCGG	1.81343	2.86219	3	A549
AGTCCAGAGCTGGAGCTCAG	0.0684973	0.789725	0	A549
CATCGTCAGTTGCGGTTACG	2.963	2.93264	3	A549
AAGGTACATATTGACATCTC	0.476454	-2.34673	1	A549
TACTGCAATGCAACTCGTCG	1.07021	2.77057	2	A549
CTCTAAGCATCGACGGACGA	-0.230064	0.61978	0	A549
GTATTGGCTAGTTACCACAT	0.170278	1.33332	0	A549
CAGCCGTCACATCTCGCTGC	0.909178	-1.79131	0	A549
AGGACCTGGAAATTAATCTG	1.52153	3.34263	3	A549
AACGTGCGTTAGGCACACCT	-2.10047	1.84853	2	A549
CATTCTGGTCTGTGTGTAAC	2.11309	2.64681	3	A549
TAGTAGGCCTTCGTAGTCGT	0.175719	3.06092	2	A549
TATGTATGGCTGTCAGGCAC	-2.64092	-0.75718	1	A549
GACGCGGTTGCTCACAGCGG	-0.100934	3.69419	2	A549
TGATCTAGTGACATGCCTGT	2.56609	-0.448275	0	A549
GATTCGGAAGAAGTTCGACC	2.68881	-1.38938	0	A549
GACCTATCCTGTGCGAACAT	3.36127	2.04691	0	A549
AGTGCTGTCTCCGAATCAGT	-0.129015	2.92766	2	A549
CGCGCATACGTTACTGCCTT	-3.30166	0.570886	1	A549
GCCTCTCAACCTTGTCTAGT	-2.71479	-1.36975	1	A549
ACTACGGTCGAGTTGTCGAA	1.14976	-1.14481	0	A549
AGATCGCTGTTCCGACCGTA	-1.11938	-2.24128	1	A549
GCATTGGCGCACTGGTAAGA	0.173946	2.34377	2	A549
CGACCTTGGTCCGTGCAACC	-3.78698	-0.434057	1	A549
CTAGACACTTTGCGGTTACG	0.506633	-0.3179	0	A549
GTCCAGACGAGCTAGTAGAA	1.8033	2.09274	3	A549
CTCGATTGGTCATAGGACTG	-0.442617	2.8783	2	A549
GAGATATTGACGTTCGATGG	-0.479016	-0.631439	1	A549
CGGCGATACCAAGCGCCGTA	2.94101	-0.320066	0	A549
GGCACTTCCAATGTCCGTGC	2.61283	1.71511	0	A549
CCTTGGATCCACATAGGTGG	-1.02079	1.84425	2	A549
GCTTAATCAAACGACAATAT	2.79605	0.468484	0	A549
GCAACTATTGATCGGACAAG	1.95888	-0.511431	0	A549
CCTGTTAATGTTGTGGCATC	-0.0680656	2.58731	2	A549
TATAAGTATTATGTCTGCCA	-4.02754	-1.86078	1	A549
TTCGTAGCACTCACGAATCC	-3.99578	-0.241891	1	A549
TAGTAGGCCTAGTCGTCCTA	0.00257087	-2.16492	0	A549
AGAAGATATACCGTGCAACC	-0.56374	3.56874	2	A549
TCGATGCGCGATATTCTCAC	-1.05264	0.210913	0	A549
TCTTCTCGGCGTGAACGAGA	-0.923184	2.21178	2	A549
TAGCGCACGTGACCAGTACG	0.969406	-2.08309	0	A549
AGATTAAGGACTCAAGTCGC	3.87906	1.2202	2	A549
ATTACTAACGGCACTTCACG	2.28681	0.199009	0	A549
ATTCATCAAGACGTTGAATA	2.25319	2.78107	3	A549
TGAGCGGCCGCGATTGATAA	-2.27241	1.84223	2	A549
GTGGTGCATCCAGTGTATGC	-0.675875	0.185962	2	A549
AACGAGTATTGGTATCCTTA	3.55351	2.66378	3	A549
TTATGACCGGTTCGTAGCAC	4.10837	0.54885	2	A549
CCGATGAGCAATGTCCGTGC	0.503533	3.13678	1	A549
TCCGACCGTACGTCCGCTCT	-2.757	-0.580679	1	A549
AATACCGATTCACCGCTAGT	3.97116	0.0444394	2	A549

## Sheet: Fig. 2B
Diversity score	Cell line	Pattern
5.42167	786-O	Discrete
5.43851	A-253	Continuous
4.90917	A549	Continuous
4.42986	BT-474	Discrete
7.95692	BT-549	Discrete
5.68462	Caco-2	Continuous
7.10119	COLO 205	Discrete
7.37271	HNSCCUM-03T	Continuous
4.03521	DLD-1	Discrete
4.81208	FaDu	Discrete
3.90405	Hap1	Continuous
9.73102	HCC1937	Discrete
2.6388	HCT 116	Continuous
3.54601	HCT-15	Continuous
7.14366	HCT-8	Discrete
4.50396	HeLa	Discrete
8.27398	Hep G2	Discrete
5.90223	HK-2	Continuous
10.0856	Hs 578T	Discrete
5.3794	HT-29	Continuous
10.8126	Huh7	Discrete
5.11225	HNSCCUM-02T	Continuous
4.63289	K-562	Discrete
6.36339	LoVo	Continuous
7.44241	LS 174T	Continuous
3.216	MCF7	Continuous
5.66458	MDA-MB-231	Discrete
5.26586	MDA-MB-361	Continuous
4.03211	MDA-MB-453	Discrete
10.492	MDA-MB-468	Discrete
5.26442	RKO	Discrete
5.903	RPE-1	Continuous
5.43361	RPMI 8226	Discrete
8.28566	SCC-4	Discrete
7.93404	SF268	Discrete
6.28419	SF295	Discrete
8.13864	SK-BR-3	Continuous
13.2094	SNB75	Discrete
4.49885	SW480	Continuous
3.5743	SW620	Discrete
4.66507	T-47D	Continuous
8.18902	ZR-75-1	Discrete

## Sheet: Fig. 3B
Cell ID	UMAP_1	UMAP_2	Cell line
Normal_CL16_BT474#CL200149516_L01_BC0078_N01	4.39763	-17.9046	BT-474
Normal_CL16_BT474#CL200149516_L01_BC0088_N01	4.98187	-17.508	BT-474
Normal_CL16_BT474#CL200149516_L01_BC0226_N02	4.97988	-17.5227	BT-474
Normal_CL16_BT474#CL200149516_L01_BC0080_N02	4.97294	-17.5641	BT-474
Normal_CL16_BT474#CL200149516_L01_BC0315_N02	4.42323	-17.9872	BT-474
Normal_CL16_BT474#CL200149516_L01_BC0169_N02	4.45002	-17.9601	BT-474
Normal_CL16_BT474#CL200149516_L01_BC0106_N02	4.54764	-17.8818	BT-474
Normal_CL16_BT474#CL200149516_L01_BC0229_N02	4.87007	-17.6303	BT-474
Normal_CL16_BT474#CL200149516_L01_BC0216_N02	4.65742	-17.7837	BT-474
Normal_CL16_BT474#CL200149516_L01_BC0273_N03	5.08345	-16.9885	BT-474
Normal_CL16_BT474#CL200149516_L01_BC0195_N02	4.21999	-17.9	BT-474
Normal_CL16_BT474#CL200149516_L01_BC0082_N01	5.09742	-17.1513	BT-474
Normal_CL16_BT474#CL200149516_L01_BC0206_N01	5.09088	-17.5284	BT-474
Normal_CL16_BT474#CL200149516_L01_BC0202_N04	5.36723	-16.891	BT-474
Normal_CL16_BT474#CL200149516_L01_BC0225_N01	5.29783	-16.9223	BT-474
Normal_CL16_BT474#CL200149516_L01_BC0224_N01	5.32285	-16.9896	BT-474
Normal_CL16_BT474#CL200149516_L01_BC0205_N01	4.58378	-17.7929	BT-474
Normal_CL16_BT474#CL200149516_L01_BC0134_N04	4.89136	-17.7812	BT-474
Normal_CL16_BT474#CL200149516_L01_BC0219_N01	4.59672	-17.8143	BT-474
Normal_CL16_BT474#CL200149516_L01_BC0099_N01	4.87356	-17.5714	BT-474
Normal_CL16_BT474#CL200149516_L01_BC0223_N01	5.21016	-17.0533	BT-474
Normal_CL16_BT474#CL200149516_L01_BC0245_N01	4.93351	-17.5129	BT-474
Normal_CL16_BT474#CL200149516_L01_BC0200_N01	5.13026	-17.221	BT-474
Normal_CL16_BT474#CL200149516_L01_BC0283_N01	5.17446	-16.998	BT-474
Normal_CL16_BT474#CL200149516_L01_BC0274_N01	4.99492	-17.2174	BT-474
Normal_CL16_BT474#CL200149516_L01_BC0429_N03	4.83345	-17.4673	BT-474
Normal_CL16_BT474#CL200149516_L01_BC0025_N01	4.60571	-17.7012	BT-474
Normal_CL16_BT474#CL200149516_L01_BC0428_N02	4.94627	-17.3869	BT-474
Normal_CL16_BT474#CL200149516_L01_BC0297_N01	5.39785	-16.6251	BT-474
Normal_CL16_BT474#CL200149516_L01_BC0129_N02	4.67	-17.5364	BT-474
Normal_CL16_BT474#CL200149516_L01_BC0309_N02	4.96149	-17.3208	BT-474
Normal_CL16_BT474#CL200149516_L01_BC0457_N02	5.02608	-17.2401	BT-474
Normal_CL16_BT474#CL200149516_L01_BC0368_N02	4.42131	-17.2467	BT-474
Normal_CL16_BT474#CL200149516_L01_BC0519_N02	4.43059	-17.6821	BT-474
Normal_CL16_BT474#CL200149516_L01_BC0355_N01	5.23273	-16.9764	BT-474
Normal_CL16_BT474#CL200149516_L01_BC0508_N03	4.87965	-17.0469	BT-474
Normal_CL16_BT474#CL200149516_L01_BC0310_N01	4.9198	-17.3168	BT-474
Normal_CL16_BT474#CL200149516_L01_BC0467_N03	5.21644	-16.78	BT-474
Normal_CL16_BT474#CL200149516_L01_BC0266_N01	4.16774	-17.8185	BT-474
Normal_CL16_BT474#CL200149516_L01_BC0359_N01	5.35462	-16.8451	BT-474
Normal_CL16_BT474#CL200149516_L01_BC0210_N01	4.99645	-16.2267	BT-474
Normal_CL16_BT474#CL200149516_L01_BC0360_N01	4.65717	-17.5458	BT-474
Normal_CL16_BT474#CL200149516_L01_BC0311_N01	5.19964	-16.9685	BT-474
Normal_CL16_BT474#CL200149516_L01_BC0340_N01	4.89528	-17.629	BT-474
Normal_CL16_BT474#CL200149516_L01_BC0377_N01	4.79521	-17.5639	BT-474
Normal_CL16_BT474#CL200149516_L01_BC0387_N02	4.60198	-17.6124	BT-474
Normal_CL16_BT474#CL200149516_L01_BC0365_N01	4.81761	-17.5233	BT-474
Normal_CL16_BT474#CL200149516_L01_BC0279_N01	5.08575	-16.9298	BT-474
Normal_CL16_BT474#CL200149516_L01_BC0376_N01	5.36304	-16.7077	BT-474
Normal_CL16_BT474#CL200149516_L01_BC0420_N01	4.89322	-17.4438	BT-474
Normal_CL16_BT474#CL200149516_L01_BC0521_N03	4.95977	-17.2568	BT-474
Normal_CL16_BT474#CL200149516_L01_BC0363_N01	4.42388	-17.7829	BT-474
Normal_CL16_BT474#CL200149516_L01_BC0481_N02	4.49223	-17.3482	BT-474
Normal_CL16_BT474#CL200149516_L01_BC0416_N01	4.66238	-17.5212	BT-474
Normal_CL16_BT474#CL200149516_L01_BC0415_N01	5.40302	-16.7514	BT-474
Normal_CL16_BT474#CL200149516_L01_BC0544_N02	4.62808	-17.491	BT-474
Normal_CL16_BT474#CL200149516_L01_BC0431_N02	5.07035	-16.691	BT-474
Normal_CL16_BT474#CL200149516_L01_BC0480_N02	4.91873	-17.2644	BT-474
Normal_CL16_BT474#CL200149516_L01_BC0635_N02	4.8904	-17.0875	BT-474
Normal_CL16_BT474#CL200149516_L01_BC0474_N01	5.43799	-16.832	BT-474
Normal_CL16_BT474#CL200149516_L01_BC0424_N01	4.72727	-17.2405	BT-474
Normal_CL16_BT474#CL200149516_L01_BC0706_N03	4.73168	-17.3045	BT-474
Normal_CL16_BT474#CL200149516_L01_BC0403_N01	5.09723	-16.9017	BT-474
Normal_CL16_BT474#CL200149516_L01_BC0419_N01	4.33705	-17.6147	BT-474
Normal_CL16_BT474#CL200149516_L01_BC0700_N02	4.5153	-17.2292	BT-474
Normal_CL16_BT474#CL200149516_L01_BC0528_N02	5.18738	-16.7578	BT-474
Normal_CL16_BT474#CL200149516_L01_BC0554_N02	4.68847	-17.6118	BT-474
Normal_CL16_BT474#CL200149516_L01_BC0494_N01	4.64131	-17.4458	BT-474
Normal_CL16_BT474#CL200149516_L01_BC0452_N01	4.5119	-17.4955	BT-474
Normal_CL16_BT474#CL200149516_L01_BC0625_N03	4.18227	-17.6874	BT-474
Normal_CL16_BT474#CL200149516_L01_BC0531_N01	4.23433	-17.6191	BT-474
Normal_CL16_BT474#CL200149516_L01_BC0436_N01	4.7063	-17.046	BT-474
Normal_CL16_BT474#CL200149516_L01_BC0638_N03	4.13639	-17.9215	BT-474
Normal_CL16_BT474#CL200149516_L01_BC0681_N02	4.66718	-17.2843	BT-474
Normal_CL16_BT474#CL200149516_L01_BC0749_N03	4.9356	-17.1565	BT-474
Normal_CL16_BT474#CL200149516_L01_BC0669_N02	4.41018	-17.7702	BT-474
Normal_CL16_BT474#CL200149516_L01_BC0405_N01	4.4969	-17.6906	BT-474
Normal_CL16_BT474#CL200149516_L01_BC0571_N01	5.13198	-17.009	BT-474
Normal_CL16_BT474#CL200149516_L01_BC0546_N01	4.3477	-17.3536	BT-474
Normal_CL16_BT474#CL200149516_L01_BC0927_N02	4.11796	-17.3909	BT-474
Normal_CL16_BT474#CL200149516_L01_BC0555_N01	5.18763	-16.7433	BT-474
Normal_CL16_BT474#CL200149516_L01_BC0598_N02	4.64891	-17.2298	BT-474
Normal_CL16_BT474#CL200149516_L01_BC0580_N01	3.88365	-17.6576	BT-474
Normal_CL16_BT474#CL200149516_L01_BC0346_N01	4.638	-17.63	BT-474
Normal_CL16_BT474#CL200149516_L01_BC0744_N02	4.55179	-16.9295	BT-474
Normal_CL16_BT474#CL200149516_L01_BC0703_N02	4.98264	-16.9771	BT-474
Normal_CL16_BT474#CL200149516_L01_BC0612_N01	3.32002	-17.731	BT-474
Normal_CL16_BT474#CL200149516_L01_BC0211_N01	4.37875	-17.2689	BT-474
Normal_CL16_BT474#CL200149516_L01_BC0500_N01	4.34775	-17.5168	BT-474
Normal_CL16_BT474#CL200149516_L01_BC0743_N02	4.20755	-17.4218	BT-474
Normal_CL16_BT474#CL200149516_L01_BC0600_N02	4.45401	-17.29	BT-474
Normal_CL16_BT474#CL200149516_L01_BC0772_N02	3.74404	-17.7217	BT-474
Normal_CL16_BT474#CL200149516_L01_BC0606_N01	4.6555	-17.1044	BT-474
Normal_CL16_BT474#CL200149516_L01_BC0602_N01	4.76461	-17.2933	BT-474
Normal_CL16_BT474#CL200149516_L01_BC0337_N01	4.99873	-16.8603	BT-474
Normal_CL16_BT474#CL200149516_L01_BC0644_N01	5.33491	-16.6013	BT-474
Normal_CL16_BT474#CL200149516_L01_BC0708_N01	5.06938	-16.5418	BT-474
Normal_CL16_BT474#CL200149516_L01_BC0699_N01	4.50011	-17.4304	BT-474
Normal_CL16_BT474#CL200149516_L01_BC0695_N03	5.22855	-16.5297	BT-474
Normal_CL16_BT474#CL200149516_L01_BC0966_N03	3.67306	-17.7887	BT-474
Normal_CL16_BT474#CL200149516_L01_BC0433_N01	5.18477	-16.8515	BT-474
Normal_CL16_BT474#CL200149516_L01_BC0715_N01	5.07361	-16.3558	BT-474
Normal_CL16_BT474#CL200149516_L01_BC0901_N02	4.35378	-17.3289	BT-474
Normal_CL16_BT474#CL200149516_L01_BC0537_N01	3.79867	-17.8204	BT-474
Normal_CL16_BT474#CL200149516_L01_BC0840_N02	4.97412	-16.9027	BT-474
Normal_CL16_BT474#CL200149516_L01_BC0757_N01	4.64806	-17.3715	BT-474
Normal_CL16_BT474#CL200149516_L01_BC0888_N02	5.17644	-16.8358	BT-474
Normal_CL16_BT474#CL200149516_L01_BC0892_N02	4.0639	-17.304	BT-474
Normal_CL16_BT474#CL200149516_L01_BC1688_N06	4.34898	-17.0366	BT-474
Normal_CL16_BT474#CL200149516_L01_BC0709_N01	4.28945	-17.412	BT-474
Normal_CL16_BT474#CL200149516_L01_BC0803_N01	3.86058	-17.3661	BT-474
Normal_CL16_BT474#CL200149516_L01_BC1032_N02	4.29043	-17.4893	BT-474
Normal_CL16_BT474#CL200149516_L01_BC0760_N01	4.22897	-17.5012	BT-474
Normal_CL16_BT474#CL200149516_L01_BC0963_N02	4.52894	-16.8172	BT-474
Normal_CL16_BT474#CL200149516_L01_BC1629_N03	4.17472	-17.2704	BT-474
Normal_CL16_BT474#CL200149516_L01_BC0791_N01	3.84914	-17.5231	BT-474
Normal_CL16_BT474#CL200149516_L01_BC1005_N02	3.47915	-17.6306	BT-474
Normal_CL16_BT474#CL200149516_L01_BC0773_N01	4.98703	-16.7029	BT-474
Normal_CL16_BT474#CL200149516_L01_BC1192_N03	5.0826	-16.5271	BT-474
Normal_CL16_BT474#CL200149516_L01_BC0489_N01	5.15528	-16.4763	BT-474
Normal_CL16_BT474#CL200149516_L01_BC0868_N01	4.48534	-16.9287	BT-474
Normal_CL16_BT474#CL200149516_L01_BC0974_N02	4.65148	-16.9739	BT-474
Normal_CL16_BT474#CL200149516_L01_BC0862_N01	4.93678	-16.8671	BT-474
Normal_CL16_BT474#CL200149516_L01_BC0764_N01	5.13113	-16.2316	BT-474
Normal_CL16_BT474#CL200149516_L01_BC1123_N03	3.5605	-17.7241	BT-474
Normal_CL16_BT474#CL200149516_L01_BC0884_N01	4.39241	-16.8524	BT-474
Normal_CL16_BT474#CL200149516_L01_BC0914_N01	3.45315	-17.7775	BT-474
Normal_CL16_BT474#CL200149516_L01_BC1344_N04	4.02723	-17.0328	BT-474
Normal_CL16_BT474#CL200149516_L01_BC0817_N01	4.73165	-16.4819	BT-474
Normal_CL16_BT474#CL200149516_L01_BC0957_N01	3.19259	-17.7603	BT-474
Normal_CL16_BT474#CL200149516_L01_BC1079_N03	4.85954	-16.9573	BT-474
Normal_CL16_BT474#CL200149516_L01_BC0965_N01	3.83758	-16.9523	BT-474
Normal_CL16_BT474#CL200149516_L01_BC1095_N03	3.88526	-17.5291	BT-474
Normal_CL16_BT474#CL200149516_L01_BC1138_N02	3.6503	-17.5879	BT-474
Normal_CL16_BT474#CL200149516_L01_BC1221_N03	4.20442	-16.7517	BT-474
Normal_CL16_BT474#CL200149516_L01_BC1048_N02	4.25835	-17.1342	BT-474
Normal_CL16_BT474#CL200149516_L01_BC1173_N02	4.24933	-16.9727	BT-474
Normal_CL16_BT474#CL200149516_L01_BC1012_N01	4.37383	-17.3652	BT-474
Normal_CL16_BT474#CL200149516_L01_BC1001_N01	4.63518	-16.7015	BT-474
Normal_CL16_BT474#CL200149516_L01_BC0949_N01	4.25016	-17.3141	BT-474
Normal_CL16_BT474#CL200149516_L01_BC1333_N02	4.8984	-16.5669	BT-474
Normal_CL16_BT474#CL200149516_L01_BC0696_N01	4.20351	-16.691	BT-474
Normal_CL16_BT474#CL200149516_L01_BC1229_N02	3.85676	-17.4217	BT-474
Normal_CL16_BT474#CL200149516_L01_BC1080_N03	4.17887	-17.4224	BT-474
Normal_CL16_BT474#CL200149516_L01_BC1250_N02	5.07547	-16.5829	BT-474
Normal_CL16_BT474#CL200149516_L01_BC1037_N01	3.45084	-17.7334	BT-474
Normal_CL16_BT474#CL200149516_L01_BC0876_N01	5.08258	-16.0125	BT-474
Normal_CL16_BT474#CL200149516_L01_BC1044_N01	3.58654	-17.6624	BT-474
Normal_CL16_BT474#CL200149516_L01_BC1013_N01	4.67634	-16.8108	BT-474
Normal_CL16_BT474#CL200149516_L01_BC0999_N01	4.58344	-16.9768	BT-474
Normal_CL16_BT474#CL200149516_L01_BC1472_N02	3.34556	-17.646	BT-474
Normal_CL16_BT474#CL200149516_L01_BC0847_N01	3.68386	-17.626	BT-474
Normal_CL16_BT474#CL200149516_L01_BC1086_N01	4.00878	-16.9513	BT-474
Normal_CL16_BT474#CL200149516_L01_BC1088_N01	3.92711	-17.4453	BT-474
Normal_CL16_BT474#CL200149516_L01_BC1073_N01	4.30314	-17.2973	BT-474
Normal_CL16_BT474#CL200149516_L01_BC1301_N03	3.8089	-17.2525	BT-474
Normal_CL16_BT474#CL200149516_L01_BC1119_N01	3.49751	-17.3496	BT-474
Normal_CL16_BT474#CL200149516_L01_BC1094_N01	4.27659	-17.1256	BT-474
Normal_CL16_BT474#CL200149516_L01_BC1346_N03	3.80586	-17.1273	BT-474
Normal_CL16_BT474#CL200149516_L01_BC1125_N01	4.01661	-16.8126	BT-474
Normal_CL16_BT474#CL200149516_L01_BC0822_N01	4.79081	-16.7525	BT-474
Normal_CL16_BT474#CL200149516_L01_BC1045_N01	3.94792	-17.3708	BT-474
Normal_CL16_BT474#CL200149516_L01_BC1152_N01	4.10134	-17.0809	BT-474
Normal_CL16_BT474#CL200149516_L01_BC1232_N02	3.77366	-17.3334	BT-474
Normal_CL16_BT474#CL200149516_L01_BC1185_N01	4.17862	-16.6911	BT-474
Normal_CL16_BT474#CL200149516_L01_BC1176_N01	3.30381	-17.5884	BT-474
Normal_CL16_BT474#CL200149516_L01_BC1025_N01	5.09845	-16.0731	BT-474
Normal_CL16_BT474#CL200149516_L01_BC1422_N02	3.69669	-17.1583	BT-474
Normal_CL16_BT474#CL200149516_L01_BC1366_N02	3.66993	-17.5484	BT-474
Normal_CL16_BT474#CL200149516_L01_BC1135_N01	4.97372	-16.125	BT-474
Normal_CL16_BT474#CL200149516_L01_BC1408_N02	4.61074	-16.4147	BT-474
Normal_CL16_BT474#CL200149516_L01_BC1405_N02	3.67406	-17.1387	BT-474
Normal_CL16_BT474#CL200149516_L01_BC1452_N02	4.30875	-16.9917	BT-474
Normal_CL16_BT474#CL200149516_L01_BC1233_N01	3.71118	-17.1584	BT-474
Normal_CL16_BT474#CL200149516_L01_BC1210_N01	4.21526	-17.2502	BT-474
Normal_CL16_BT474#CL200149516_L01_BC2148_N02	3.79076	-17.0357	BT-474
Normal_CL16_BT474#CL200149516_L01_BC1244_N01	4.90573	-16.4451	BT-474
Normal_CL16_BT474#CL200149516_L01_BC1910_N02	3.93681	-16.9154	BT-474
Normal_CL16_BT474#CL200149516_L01_BC1267_N01	3.76583	-17.1629	BT-474
Normal_CL16_BT474#CL200149516_L01_BC1517_N02	4.03498	-16.4852	BT-474
Normal_CL16_BT474#CL200149516_L01_BC1364_N03	3.39778	-17.4088	BT-474
Normal_CL16_BT474#CL200149516_L01_BC1605_N03	3.70612	-17.4354	BT-474
Normal_CL16_BT474#CL200149516_L01_BC1213_N01	5.086	-16.1943	BT-474
Normal_CL16_BT474#CL200149516_L01_BC1299_N01	3.97141	-16.5561	BT-474
Normal_CL16_BT474#CL200149516_L01_BC1236_N01	4.19394	-16.819	BT-474
Normal_CL16_BT474#CL200149516_L01_BC1288_N02	3.30228	-17.6907	BT-474
Normal_CL16_BT474#CL200149516_L01_BC1148_N02	4.08155	-16.8905	BT-474
Normal_CL16_BT474#CL200149516_L01_BC1571_N02	3.02282	-17.5357	BT-474
Normal_CL16_BT474#CL200149516_L01_BC1591_N02	3.42291	-16.5549	BT-474
Normal_CL16_BT474#CL200149516_L01_BC1519_N02	4.85266	-16.5217	BT-474
Normal_CL16_BT474#CL200149516_L01_BC0501_N01	3.56498	-17.1765	BT-474
Normal_CL16_BT474#CL200149516_L01_BC1276_N01	3.20957	-17.651	BT-474
Normal_CL16_BT474#CL200149516_L01_BC1769_N02	4.00222	-17.3059	BT-474
Normal_CL16_BT474#CL200149516_L01_BC1385_N01	4.35681	-16.6213	BT-474
Normal_CL16_BT474#CL200149516_L01_BC1361_N01	4.1756	-17.3721	BT-474
Normal_CL16_BT474#CL200149516_L01_BC1550_N02	3.17147	-17.5284	BT-474
Normal_CL16_BT474#CL200149516_L01_BC1676_N02	3.48332	-17.2937	BT-474
Normal_CL16_BT474#CL200149516_L01_BC0718_N01	3.88777	-17.2729	BT-474
Normal_CL16_BT474#CL200149516_L01_BC1612_N03	4.88769	-16.8913	BT-474
Normal_CL16_BT474#CL200149516_L01_BC1726_N02	2.97732	-17.5254	BT-474
Normal_CL16_BT474#CL200149516_L01_BC1758_N03	4.8557	-16.4073	BT-474
Normal_CL16_BT474#CL200149516_L01_BC1386_N02	3.27629	-17.3485	BT-474
Normal_CL16_BT474#CL200149516_L01_BC1342_N01	5.09832	-16.3475	BT-474
Normal_CL16_BT474#CL200149516_L01_BC1624_N02	2.98962	-17.572	BT-474
Normal_CL16_BT474#CL200149516_L01_BC1458_N02	3.03557	-17.4738	BT-474
Normal_CL16_BT474#CL200149516_L01_BC1437_N01	3.84966	-16.7504	BT-474
Normal_CL16_BT474#CL200149516_L01_BC1682_N02	3.51334	-17.4881	BT-474
Normal_CL16_BT474#CL200149516_L01_BC1320_N01	4.05963	-16.722	BT-474
Normal_CL16_BT474#CL200149516_L01_BC1502_N01	4.10051	-16.622	BT-474
Normal_CL16_BT474#CL200149516_L01_BC1463_N01	4.18488	-16.4635	BT-474
Normal_CL16_BT474#CL200149516_L01_BC1530_N01	3.65813	-17.3273	BT-474
Normal_CL16_BT474#CL200149516_L01_BC1518_N01	4.94527	-15.9392	BT-474
Normal_CL16_BT474#CL200149516_L01_BC1538_N01	3.12448	-17.5826	BT-474
Normal_CL16_BT474#CL200149516_L01_BC1568_N01	4.96947	-16.4928	BT-474
Normal_CL16_BT474#CL200149516_L01_BC1496_N01	3.43264	-16.983	BT-474
Normal_CL16_BT474#CL200149516_L01_BC1594_N01	2.90408	-17.5615	BT-474
Normal_CL16_BT474#CL200149516_L01_BC1607_N01	3.36045	-17.3148	BT-474
Normal_CL16_BT474#CL200149516_L01_BC1600_N01	3.47279	-17.205	BT-474
Normal_CL16_BT474#CL200149516_L01_BC1596_N01	3.69945	-17.5344	BT-474
Normal_CL16_BT474#CL200149516_L01_BC1898_N03	3.97593	-17.1429	BT-474
Normal_CL16_BT474#CL200149516_L01_BC1835_N03	3.31133	-16.9837	BT-474
Normal_CL16_BT474#CL200149516_L01_BC1557_N01	3.5551	-16.9889	BT-474
Normal_CL16_BT474#CL200149516_L01_BC1640_N01	3.92207	-16.92	BT-474
Normal_CL16_BT474#CL200149516_L01_BC1829_N02	4.15986	-16.6474	BT-474
Normal_CL16_BT474#CL200149516_L01_BC2727_N04	3.05576	-17.6854	BT-474
Normal_CL16_BT474#CL200149516_L01_BC1540_N01	3.23258	-17.1456	BT-474
Normal_CL16_BT474#CL200149516_L01_BC1664_N01	3.31711	-17.1753	BT-474
Normal_CL16_BT474#CL200149516_L01_BC2342_N02	3.08976	-17.3745	BT-474
Normal_CL16_BT474#CL200149516_L01_BC1658_N01	4.30861	-16.8121	BT-474
Normal_CL16_BT474#CL200149516_L01_BC1677_N01	4.66648	-16.2234	BT-474
Normal_CL16_BT474#CL200149516_L01_BC0189_N01	4.98224	-15.8923	BT-474
Normal_CL16_BT474#CL200149516_L01_BC1709_N01	3.95964	-16.6857	BT-474
Normal_CL16_BT474#CL200149516_L01_BC1852_N02	3.53667	-16.6722	BT-474
Normal_CL16_BT474#CL200149516_L01_BC0479_N01	3.64057	-16.9161	BT-474
Normal_CL16_BT474#CL200149516_L01_BC1653_N01	4.48765	-16.2774	BT-474
Normal_CL16_BT474#CL200149516_L01_BC1586_N01	3.39193	-16.976	BT-474
Normal_CL16_BT474#CL200149516_L01_BC1938_N03	4.05152	-16.3497	BT-474
Normal_CL16_BT474#CL200149516_L01_BC2067_N02	4.43168	-16.1576	BT-474
Normal_CL16_BT474#CL200149516_L01_BC0835_N01	4.34584	-16.1131	BT-474
Normal_CL16_BT474#CL200149516_L01_BC1608_N01	4.10255	-16.3491	BT-474
Normal_CL16_BT474#CL200149516_L01_BC1801_N01	3.66058	-16.8041	BT-474
Normal_CL16_BT474#CL200149516_L01_BC1764_N01	3.17051	-17.0043	BT-474
Normal_CL16_BT474#CL200149516_L01_BC1773_N01	3.01921	-17.7292	BT-474
Normal_CL16_BT474#CL200149516_L01_BC1941_N02	3.27308	-17.205	BT-474
Normal_CL16_BT474#CL200149516_L01_BC1876_N02	3.38327	-16.8074	BT-474
Normal_CL16_BT474#CL200149516_L01_BC1734_N01	4.57849	-15.9762	BT-474
Normal_CL16_BT474#CL200149516_L01_BC1774_N01	3.72499	-16.9781	BT-474
Normal_CL16_BT474#CL200149516_L01_BC1813_N01	3.70233	-17.2284	BT-474
Normal_CL16_BT474#CL200149516_L01_BC1820_N01	4.27014	-16.276	BT-474
Normal_CL16_BT474#CL200149516_L01_BC2057_N02	4.09691	-16.0966	BT-474
Normal_CL16_BT474#CL200149516_L01_BC1854_N01	3.70836	-16.472	BT-474
Normal_CL16_BT474#CL200149516_L01_BC2685_N03	3.74976	-16.663	BT-474
Normal_CL16_BT474#CL200149516_L01_BC2023_N02	4.62974	-15.8469	BT-474
Normal_CL16_BT474#CL200149516_L01_BC1727_N01	4.89998	-16.0795	BT-474
Normal_CL16_BT474#CL200149516_L01_BC2006_N02	3.84796	-16.5603	BT-474
Normal_CL16_BT474#CL200149516_L01_BC1207_N02	3.79557	-17.1663	BT-474
Normal_CL16_BT474#CL200149516_L01_BC2103_N02	4.31594	-16.1195	BT-474
Normal_CL16_BT474#CL200149516_L01_BC2015_N02	3.74962	-16.6114	BT-474
Normal_CL16_BT474#CL200149516_L01_BC1877_N01	4.31009	-16.5107	BT-474
Normal_CL16_BT474#CL200149516_L01_BC1804_N01	4.42489	-16.3553	BT-474
Normal_CL16_BT474#CL200149516_L01_BC1920_N01	3.0382	-17.2439	BT-474
Normal_CL16_BT474#CL200149516_L01_BC1843_N01	3.10304	-17.0677	BT-474
Normal_CL16_BT474#CL200149516_L01_BC2129_N02	3.08022	-17.4688	BT-474
Normal_CL16_BT474#CL200149516_L01_BC1889_N01	4.89109	-15.9346	BT-474
Normal_CL16_BT474#CL200149516_L01_BC1927_N01	4.72487	-15.9371	BT-474
Normal_CL16_BT474#CL200149516_L01_BC2680_N03	3.29926	-17.0375	BT-474
Normal_CL16_BT474#CL200149516_L01_BC1959_N01	3.29401	-17.102	BT-474
Normal_CL16_BT474#CL200149516_L01_BC1671_N01	4.649	-16.0747	BT-474
Normal_CL16_BT474#CL200149516_L01_BC1992_N01	3.1053	-17.1538	BT-474
Normal_CL16_BT474#CL200149516_L01_BC2305_N04	3.96112	-16.5384	BT-474
Normal_CL16_BT474#CL200149516_L01_BC2205_N02	3.18951	-17.5548	BT-474
Normal_CL16_BT474#CL200149516_L01_BC1991_N01	2.97985	-17.3941	BT-474
Normal_CL16_BT474#CL200149516_L01_BC1970_N01	3.03835	-17.1685	BT-474
Normal_CL16_BT474#CL200149516_L01_BC2018_N01	3.67379	-16.4269	BT-474
Normal_CL16_BT474#CL200149516_L01_BC2027_N01	2.94634	-17.4394	BT-474
Normal_CL16_BT474#CL200149516_L01_BC2051_N01	3.52882	-16.8142	BT-474
Normal_CL16_BT474#CL200149516_L01_BC2016_N01	3.66241	-16.3512	BT-474
Normal_CL16_BT474#CL200149516_L01_BC2053_N01	2.91991	-17.3807	BT-474
Normal_CL16_BT474#CL200149516_L01_BC2079_N01	3.125	-17.3189	BT-474
Normal_CL16_BT474#CL200149516_L01_BC2066_N01	3.26879	-16.7072	BT-474
Normal_CL16_BT474#CL200149516_L01_BC2083_N01	3.07108	-17.1302	BT-474
Normal_CL16_BT474#CL200149516_L01_BC2117_N01	3.3209	-16.5626	BT-474
Normal_CL16_BT474#CL200149516_L01_BC2075_N01	3.46789	-16.7312	BT-474
Normal_CL16_BT474#CL200149516_L01_BC2092_N01	3.9526	-16.4355	BT-474
Normal_CL16_BT474#CL200149516_L01_BC2113_N01	3.19525	-16.8617	BT-474
Normal_CL16_BT474#CL200149516_L01_BC0831_N01	4.82915	-15.9932	BT-474
Normal_CL16_BT474#CL200149516_L01_BC2134_N01	3.60912	-16.7851	BT-474
Normal_CL16_BT474#CL200149516_L01_BC2082_N02	4.62519	-15.8441	BT-474
Normal_CL16_BT474#CL200149516_L01_BC2166_N01	3.74486	-16.5657	BT-474
Normal_CL16_BT474#CL200149516_L01_BC2181_N01	3.0612	-17.0767	BT-474
Normal_CL16_BT474#CL200149516_L01_BC2171_N01	2.82183	-16.8669	BT-474
Normal_CL16_BT474#CL200149516_L01_BC2203_N01	3.9528	-16.6468	BT-474
Normal_CL16_BT474#CL200149516_L01_BC2533_N03	3.07155	-16.8731	BT-474
Normal_CL16_BT474#CL200149516_L01_BC2408_N02	2.95224	-17.0722	BT-474
Normal_CL16_BT474#CL200149516_L01_BC2424_N02	3.12741	-16.9962	BT-474
Normal_CL16_BT474#CL200149516_L01_BC2938_N02	3.28211	-16.9029	BT-474
Normal_CL16_BT474#CL200149516_L01_BC2215_N01	3.55405	-16.4867	BT-474
Normal_CL16_BT474#CL200149516_L01_BC2232_N01	2.87393	-17.2513	BT-474
Normal_CL16_BT474#CL200149516_L01_BC2500_N02	3.52449	-16.8853	BT-474
Normal_CL16_BT474#CL200149516_L01_BC2307_N02	2.79107	-17.136	BT-474
Normal_CL16_BT474#CL200149516_L01_BC1857_N02	4.74178	-15.9321	BT-474
Normal_CL16_BT474#CL200149516_L01_BC2291_N01	3.37835	-17.0206	BT-474
Normal_CL16_BT474#CL200149516_L01_BC2091_N01	3.04603	-17.288	BT-474
Normal_CL16_BT474#CL200149516_L01_BC2070_N01	3.98164	-16.4858	BT-474
Normal_CL16_BT474#CL200149516_L01_BC1759_N04	4.92725	-15.7172	BT-474
Normal_CL16_BT474#CL200149516_L01_BC2313_N01	3.25949	-16.7128	BT-474
Normal_CL16_BT474#CL200149516_L01_BC2278_N01	2.8678	-16.9733	BT-474
Normal_CL16_BT474#CL200149516_L01_BC2332_N01	4.37901	-15.8938	BT-474
Normal_CL16_BT474#CL200149516_L01_BC2682_N02	2.97663	-17.1056	BT-474
Normal_CL16_BT474#CL200149516_L01_BC2349_N01	3.13536	-16.7965	BT-474
Normal_CL16_BT474#CL200149516_L01_BC2339_N01	4.38367	-15.8024	BT-474
Normal_CL16_BT474#CL200149516_L01_BC2345_N01	4.04553	-16.2442	BT-474
Normal_CL16_BT474#CL200149516_L01_BC2301_N01	2.91948	-17.5218	BT-474
Normal_CL16_BT474#CL200149516_L01_BC2369_N01	3.39737	-16.5176	BT-474
Normal_CL16_BT474#CL200149516_L01_BC2364_N01	4.09587	-15.9779	BT-474
Normal_CL16_BT474#CL200149516_L01_BC2385_N01	4.19447	-16.2116	BT-474
Normal_CL16_BT474#CL200149516_L01_BC2932_N04	3.37082	-16.4882	BT-474
Normal_CL16_BT474#CL200149516_L01_BC2358_N01	4.18906	-15.9199	BT-474
Normal_CL16_BT474#CL200149516_L01_BC2378_N01	3.46302	-16.3918	BT-474
Normal_CL16_BT474#CL200149516_L01_BC2468_N02	3.65674	-16.7055	BT-474
Normal_CL16_BT474#CL200149516_L01_BC2362_N01	3.08676	-17.1936	BT-474
Normal_CL16_BT474#CL200149516_L01_BC2635_N02	3.65946	-15.9848	BT-474
Normal_CL16_BT474#CL200149516_L01_BC2518_N02	2.77433	-17.3248	BT-474
Normal_CL16_BT474#CL200149516_L01_BC2391_N01	4.20811	-16.3839	BT-474
Normal_CL16_BT474#CL200149516_L01_BC2643_N03	3.42689	-16.9526	BT-474
Normal_CL16_BT474#CL200149516_L01_BC2447_N01	2.78772	-17.2904	BT-474
Normal_CL16_BT474#CL200149516_L01_BC2444_N01	3.22386	-16.9224	BT-474
Normal_CL16_BT474#CL200149516_L01_BC2451_N01	3.24089	-17.1946	BT-474
Normal_CL16_BT474#CL200149516_L01_BC2459_N01	3.96505	-16.2272	BT-474
Normal_CL16_BT474#CL200149516_L01_BC2563_N02	4.03318	-16.0107	BT-474
Normal_CL16_BT474#CL200149516_L01_BC2744_N02	2.80938	-17.3736	BT-474
Normal_CL16_BT474#CL200149516_L01_BC2439_N01	2.86272	-17.0406	BT-474
Normal_CL16_BT474#CL200149516_L01_BC2367_N01	4.86932	-15.7286	BT-474
Normal_CL16_BT474#CL200149516_L01_BC2603_N02	3.27526	-16.7051	BT-474
Normal_CL16_BT474#CL200149516_L01_BC2466_N01	3.44194	-16.387	BT-474
Normal_CL16_BT474#CL200149516_L01_BC2432_N01	3.67549	-15.8985	BT-474
Normal_CL16_BT474#CL200149516_L01_BC2433_N01	3.04606	-16.6062	BT-474
Normal_CL16_BT474#CL200149516_L01_BC2428_N01	3.59684	-16.4081	BT-474
Normal_CL16_BT474#CL200149516_L01_BC2474_N01	3.98683	-16.1821	BT-474
Normal_CL16_BT474#CL200149516_L01_BC2463_N01	3.29728	-16.8165	BT-474
Normal_CL16_BT474#CL200149516_L01_BC2699_N02	3.87348	-16.4522	BT-474
Normal_CL16_BT474#CL200149516_L01_BC2627_N02	2.7254	-17.015	BT-474
Normal_CL16_BT474#CL200149516_L01_BC2532_N01	3.59759	-17.1366	BT-474
Normal_CL16_BT474#CL200149516_L01_BC2522_N01	3.48192	-16.547	BT-474
Normal_CL16_BT474#CL200149516_L01_BC2502_N01	3.58178	-16.1692	BT-474
Normal_CL16_BT474#CL200149516_L01_BC2574_N01	3.18453	-16.7563	BT-474
Normal_CL16_BT474#CL200149516_L01_BC2577_N01	2.98823	-16.9102	BT-474
Normal_CL16_BT474#CL200149516_L01_BC2546_N01	3.9277	-16.2058	BT-474
Normal_CL16_BT474#CL200149516_L01_BC2772_N02	3.13865	-16.5407	BT-474
Normal_CL16_BT474#CL200149516_L01_BC2309_N01	4.8224	-15.773	BT-474
Normal_CL16_BT474#CL200149516_L01_BC2610_N01	2.79076	-17.388	BT-474
Normal_CL16_BT474#CL200149516_L01_BC2600_N01	4.49447	-15.8654	BT-474
Normal_CL16_BT474#CL200149516_L01_BC2570_N01	3.22671	-17.2166	BT-474
Normal_CL16_BT474#CL200149516_L01_BC2591_N01	4.38042	-15.7958	BT-474
Normal_CL16_BT474#CL200149516_L01_BC2863_N03	3.1293	-16.9788	BT-474
Normal_CL16_BT474#CL200149516_L01_BC2133_N01	5.06246	-15.7095	BT-474
Normal_CL16_BT474#CL200149516_L01_BC2840_N02	4.48552	-15.8917	BT-474
Normal_CL16_BT474#CL200149516_L01_BC2626_N01	2.90503	-16.7064	BT-474
Normal_CL16_BT474#CL200149516_L01_BC2623_N01	3.3304	-17.1884	BT-474
Normal_CL16_BT474#CL200149516_L01_BC2586_N01	3.45752	-16.6661	BT-474
Normal_CL16_BT474#CL200149516_L01_BC2812_N02	2.86873	-17.2694	BT-474
Normal_CL16_BT474#CL200149516_L01_BC2658_N01	2.96317	-17.03	BT-474
Normal_CL16_BT474#CL200149516_L01_BC2659_N01	3.05563	-16.7365	BT-474
Normal_CL16_BT474#CL200149516_L01_BC2829_N03	3.45059	-16.4075	BT-474
Normal_CL16_BT474#CL200149516_L01_BC2624_N01	3.02458	-17.1741	BT-474
Normal_CL16_BT474#CL200149516_L01_BC2300_N02	4.24478	-15.7853	BT-474
Normal_CL16_BT474#CL200149516_L01_BC2649_N01	2.84957	-16.9672	BT-474
Normal_CL16_BT474#CL200149516_L01_BC2673_N01	3.32999	-16.8696	BT-474
Normal_CL16_BT474#CL200149516_L01_BC2697_N01	3.20518	-16.5148	BT-474
Normal_CL16_BT474#CL200149516_L01_BC2664_N02	3.66192	-15.902	BT-474
Normal_CL16_BT474#CL200149516_L01_BC2711_N01	3.8033	-16.3322	BT-474
Normal_CL16_BT474#CL200149516_L01_BC2646_N01	2.74911	-17.432	BT-474
Normal_CL16_BT474#CL200149516_L01_BC2702_N01	2.83858	-17.2511	BT-474
Normal_CL16_BT474#CL200149516_L01_BC2947_N02	3.14622	-16.4112	BT-474
Normal_CL16_BT474#CL200149516_L01_BC2681_N01	3.13058	-16.3195	BT-474
Normal_CL16_BT474#CL200149516_L01_BC2606_N01	3.2906	-16.4583	BT-474
Normal_CL16_BT474#CL200149516_L01_BC2552_N01	4.19833	-15.9797	BT-474
Normal_CL16_BT474#CL200149516_L01_BC2757_N01	2.71688	-17.3121	BT-474
Normal_CL16_BT474#CL200149516_L01_BC2689_N01	4.20669	-15.8169	BT-474
Normal_CL16_BT474#CL200149516_L01_BC2746_N01	3.43399	-16.3412	BT-474
Normal_CL16_BT474#CL200149516_L01_BC2611_N01	4.09776	-15.8975	BT-474
Normal_CL16_BT474#CL200149516_L01_BC2656_N01	2.80082	-16.9704	BT-474
Normal_CL16_BT474#CL200149516_L01_BC2745_N01	3.03617	-17.0359	BT-474
Normal_CL16_BT474#CL200149516_L01_BC2793_N01	2.78484	-17.0485	BT-474
Normal_CL16_BT474#CL200149516_L01_BC2794_N01	4.24541	-15.6816	BT-474
Normal_CL16_BT474#CL200149516_L01_BC2811_N01	2.93864	-16.5751	BT-474
Normal_CL16_BT474#CL200149516_L01_BC2613_N01	3.08241	-16.6128	BT-474
Normal_CL16_BT474#CL200149516_L01_BC2777_N01	2.95731	-16.6858	BT-474
Normal_CL16_BT474#CL200149516_L01_BC2324_N01	4.10138	-15.7916	BT-474
Normal_CL16_BT474#CL200149516_L01_BC2797_N01	2.80062	-17.288	BT-474
Normal_CL16_BT474#CL200149516_L01_BC2916_N02	3.08448	-16.7686	BT-474
Normal_CL16_BT474#CL200149516_L01_BC2753_N01	2.69645	-16.7643	BT-474
Normal_CL16_BT474#CL200149516_L01_BC2800_N01	4.30564	-15.9228	BT-474
Normal_CL16_BT474#CL200149516_L01_BC2826_N01	3.77335	-16.2247	BT-474
Normal_CL16_BT474#CL200149516_L01_BC2835_N01	3.48805	-16.337	BT-474
Normal_CL16_BT474#CL200149516_L01_BC2849_N01	3.17999	-16.6906	BT-474
Normal_CL16_BT474#CL200149516_L01_BC2422_N01	3.90771	-16.0902	BT-474
Normal_CL16_BT474#CL200149516_L01_BC2852_N01	2.86515	-16.8569	BT-474
Normal_CL16_BT474#CL200149516_L01_BC2846_N02	3.56795	-16.119	BT-474
Normal_CL16_BT474#CL200149516_L01_BC2803_N01	4.42942	-15.6496	BT-474
Normal_CL16_BT474#CL200149516_L01_BC2870_N01	4.11758	-15.9023	BT-474
Normal_CL16_BT474#CL200149516_L01_BC2827_N01	4.24617	-15.7334	BT-474
Normal_CL16_BT474#CL200149516_L01_BC2906_N02	3.11017	-16.7177	BT-474
Normal_CL16_BT474#CL200149516_L01_BC3121_N03	3.54925	-16.2428	BT-474
Normal_CL16_BT474#CL200149516_L01_BC2891_N01	4.18991	-15.8023	BT-474
Normal_CL16_BT474#CL200149516_L01_BC2882_N01	3.46927	-16.1297	BT-474
Normal_CL16_BT474#CL200149516_L01_BC2981_N02	4.05952	-15.86	BT-474
Normal_CL16_BT474#CL200149516_L01_BC2874_N01	2.78147	-17.1438	BT-474
Normal_CL16_BT474#CL200149516_L01_BC2873_N01	2.83926	-16.9857	BT-474
Normal_CL16_BT474#CL200149516_L01_BC2893_N01	2.80829	-16.9253	BT-474
Normal_CL16_BT474#CL200149516_L01_BC2039_N02	4.92138	-15.6958	BT-474
Normal_CL16_BT474#CL200149516_L01_BC2901_N02	3.12955	-16.297	BT-474
Normal_CL16_BT474#CL200149516_L01_BC2935_N01	4.04999	-15.9467	BT-474
Normal_CL16_BT474#CL200149516_L01_BC3011_N02	3.24516	-16.192	BT-474
Normal_CL16_BT474#CL200149516_L01_BC2710_N01	4.21796	-15.7101	BT-474
Normal_CL16_BT474#CL200149516_L01_BC0932_N03	3.28333	-16.3119	BT-474
Normal_CL16_BT474#CL200149516_L01_BC3034_N02	4.29996	-15.8214	BT-474
Normal_CL16_BT474#CL200149516_L01_BC3081_N02	3.82131	-15.8827	BT-474
Normal_CL16_BT474#CL200149516_L01_BC2919_N01	3.56789	-15.9915	BT-474
Normal_CL16_BT474#CL200149516_L01_BC2970_N01	2.73251	-16.767	BT-474
Normal_CL16_BT474#CL200149516_L01_BC2972_N01	3.23722	-16.4628	BT-474
Normal_CL16_BT474#CL200149516_L01_BC2980_N01	4.12393	-15.8004	BT-474
Normal_CL16_BT474#CL200149516_L01_BC2995_N01	3.52553	-16.2459	BT-474
Normal_CL16_BT474#CL200149516_L01_BC3032_N02	3.83638	-15.9143	BT-474
Normal_CL16_BT474#CL200149516_L01_BC3097_N02	4.69505	-15.7014	BT-474
Normal_CL16_BT474#CL200149516_L01_BC3086_N02	3.19306	-16.2488	BT-474
Normal_CL16_BT474#CL200149516_L01_BC2994_N01	3.13071	-16.393	BT-474
Normal_CL16_BT474#CL200149516_L01_BC2953_N01	3.35191	-16.1467	BT-474
Normal_CL16_BT474#CL200149516_L01_BC3042_N01	3.9759	-15.7959	BT-474
Normal_CL16_BT474#CL200149516_L01_BC3093_N02	2.76196	-17.2099	BT-474
Normal_CL16_BT474#CL200149516_L01_BC3043_N01	4.30397	-15.7066	BT-474
Normal_CL16_BT474#CL200149516_L01_BC2918_N01	3.56871	-16.0865	BT-474
Normal_CL16_BT474#CL200149516_L01_BC3054_N01	3.60895	-16.0436	BT-474
Normal_CL16_BT474#CL200149516_L01_BC3016_N01	2.79652	-16.6306	BT-474
Normal_CL16_BT474#CL200149516_L01_BC3010_N01	2.97639	-16.9686	BT-474
Normal_CL16_BT474#CL200149516_L01_BC3071_N01	2.9025	-16.6052	BT-474
Normal_CL16_BT474#CL200149516_L01_BC3048_N01	4.16763	-15.8446	BT-474
Normal_CL16_BT474#CL200149516_L01_BC3014_N01	3.21172	-16.2869	BT-474
Normal_CL16_BT474#CL200149516_L01_BC3069_N01	3.85217	-15.8407	BT-474
Normal_CL16_BT474#CL200149516_L01_BC2979_N01	3.03274	-16.4839	BT-474
Normal_CL16_BT474#CL200149516_L01_BC3045_N01	3.27686	-16.3998	BT-474
Normal_CL16_BT474#CL200149516_L01_BC2773_N01	2.75109	-17.1648	BT-474
Normal_CL16_BT474#CL200149516_L01_BC3068_N01	3.10702	-16.5834	BT-474
Normal_CL16_BT474#CL200149516_L01_BC3089_N01	4.24565	-15.7466	BT-474
Normal_CL16_BT474#CL200149516_L01_BC2889_N02	2.91903	-16.447	BT-474
Normal_CL16_BT474#CL200149516_L01_BC3087_N01	2.71857	-16.6519	BT-474
Normal_CL16_BT474#CL200149516_L01_BC3082_N01	3.1117	-16.3633	BT-474
Normal_CL16_BT474#CL200149516_L01_BC3135_N01	3.95584	-15.8774	BT-474
Normal_CL16_BT474#CL200149516_L01_BC2725_N01	4.28706	-15.7706	BT-474
Normal_CL16_BT474#CL200149516_L01_BC3112_N01	2.87715	-16.7168	BT-474
Normal_CL16_BT474#CL200149516_L01_BC2996_N01	3.57074	-16.0159	BT-474
Normal_CL16_BT474#CL200149516_L01_BC3063_N01	4.01443	-15.7278	BT-474
Normal_CL16_BT474#CL200149516_L01_BC3130_N01	3.67313	-16.1183	BT-474
Normal_CL16_BT474#CL200149516_L01_BC3183_N02	3.63384	-15.8812	BT-474
Normal_CL16_BT474#CL200149516_L01_BC3120_N01	3.26597	-16.1001	BT-474
Normal_CL16_BT474#CL200149516_L01_BC2989_N02	4.34244	-15.4803	BT-474
Normal_CL16_BT474#CL200149516_L01_BC3171_N01	3.06902	-16.6122	BT-474
Normal_CL16_BT474#CL200149516_L01_BC3155_N01	3.11877	-16.3892	BT-474
Normal_CL16_BT474#CL200149516_L01_BC3140_N01	2.67566	-16.8349	BT-474
Normal_CL16_BT474#CL200149516_L01_BC3098_N01	3.41792	-16.4087	BT-474
Normal_CL16_BT474#CL200149516_L01_BC3160_N01	3.65445	-15.8782	BT-474
Normal_CL16_BT474#CL200149516_L01_BC3169_N01	2.71701	-16.8633	BT-474
Normal_CL16_BT474#CL200149516_L01_BC3192_N01	3.42014	-16.649	BT-474
Normal_CL16_BT474#CL200149516_L01_BC3150_N01	3.70898	-15.9192	BT-474
Normal_CL16_BT474#CL200149516_L01_BC3211_N01	2.87395	-16.5166	BT-474
Normal_CL16_BT474#CL200149516_L01_BC3185_N01	3.99309	-15.7629	BT-474
Normal_CL16_BT474#CL200149516_L01_BC3193_N01	3.5037	-16.0776	BT-474
Normal_CL16_BT474#CL200149516_L01_BC3167_N01	2.93806	-16.6975	BT-474
Normal_CL16_BT474#CL200149516_L01_BC3198_N01	3.04208	-16.838	BT-474
Normal_CL46_BT474#CL200149546_L01_BC0041_N04	4.97202	-17.2022	BT-474
Normal_CL46_BT474#CL200149546_L01_BC0225_N02	4.38872	-17.848	BT-474
Normal_CL46_BT474#CL200149546_L01_BC0317_N04	5.14666	-17.1828	BT-474
Normal_CL46_BT474#CL200149546_L01_BC0163_N01	4.27294	-17.8685	BT-474
Normal_CL46_BT474#CL200149546_L01_BC0164_N01	4.34311	-17.87	BT-474
Normal_CL46_BT474#CL200149546_L01_BC0330_N02	5.27126	-16.6167	BT-474
Normal_CL46_BT474#CL200149546_L01_BC0432_N02	4.4128	-17.91	BT-474
Normal_CL46_BT474#CL200149546_L01_BC0516_N04	4.44168	-17.7639	BT-474
Normal_CL46_BT474#CL200149546_L01_BC0445_N02	5.09747	-17.1732	BT-474
Normal_CL46_BT474#CL200149546_L01_BC0291_N01	4.27963	-17.7994	BT-474
Normal_CL46_BT474#CL200149546_L01_BC0236_N01	4.252	-17.9641	BT-474
Normal_CL46_BT474#CL200149546_L01_BC0286_N01	5.09372	-17.4258	BT-474
Normal_CL46_BT474#CL200149546_L01_BC0322_N01	5.31646	-16.9107	BT-474
Normal_CL46_BT474#CL200149546_L01_BC0297_N01	4.8332	-17.46	BT-474
Normal_CL46_BT474#CL200149546_L01_BC0572_N03	5.18883	-16.9605	BT-474
Normal_CL46_BT474#CL200149546_L01_BC0416_N03	4.18489	-17.9903	BT-474
Normal_CL46_BT474#CL200149546_L01_BC0352_N01	4.90636	-17.5314	BT-474
Normal_CL46_BT474#CL200149546_L01_BC0452_N02	4.16884	-17.9044	BT-474
Normal_CL46_BT474#CL200149546_L01_BC0375_N01	5.408	-16.7288	BT-474
Normal_CL46_BT474#CL200149546_L01_BC0059_N01	4.29454	-17.8815	BT-474
Normal_CL46_BT474#CL200149546_L01_BC0359_N01	4.84322	-17.4105	BT-474
Normal_CL46_BT474#CL200149546_L01_BC0489_N02	3.76949	-17.7646	BT-474
Normal_CL46_BT474#CL200149546_L01_BC0518_N02	5.02019	-17.1095	BT-474
Normal_CL46_BT474#CL200149546_L01_BC0557_N02	5.39913	-16.54	BT-474
Normal_CL46_BT474#CL200149546_L01_BC0725_N02	4.78505	-17.6593	BT-474
Normal_CL46_BT474#CL200149546_L01_BC0447_N01	4.39882	-17.6528	BT-474
Normal_CL46_BT474#CL200149546_L01_BC0473_N02	4.94914	-17.0921	BT-474
Normal_CL46_BT474#CL200149546_L01_BC0402_N01	4.42079	-17.6779	BT-474
Normal_CL46_BT474#CL200149546_L01_BC0403_N01	4.98667	-17.4132	BT-474
Normal_CL46_BT474#CL200149546_L01_BC0479_N01	4.64456	-17.4485	BT-474
Normal_CL46_BT474#CL200149546_L01_BC0354_N01	4.37587	-17.7867	BT-474
Normal_CL46_BT474#CL200149546_L01_BC0508_N03	3.90537	-17.7953	BT-474
Normal_CL46_BT474#CL200149546_L01_BC0495_N01	4.0142	-17.8561	BT-474
Normal_CL46_BT474#CL200149546_L01_BC0499_N01	4.79001	-17.5028	BT-474
Normal_CL46_BT474#CL200149546_L01_BC0718_N02	5.38303	-16.6872	BT-474
Normal_CL46_BT474#CL200149546_L01_BC0541_N02	5.08362	-17.03	BT-474
Normal_CL46_BT474#CL200149546_L01_BC0415_N01	4.50594	-17.5105	BT-474
Normal_CL46_BT474#CL200149546_L01_BC0597_N02	4.57046	-17.6936	BT-474
Normal_CL46_BT474#CL200149546_L01_BC0558_N02	5.38323	-16.7911	BT-474
Normal_CL46_BT474#CL200149546_L01_BC0698_N03	4.4459	-17.6566	BT-474
Normal_CL46_BT474#CL200149546_L01_BC0711_N02	4.04526	-17.427	BT-474
Normal_CL46_BT474#CL200149546_L01_BC0562_N01	5.20469	-16.9778	BT-474
Normal_CL46_BT474#CL200149546_L01_BC0595_N03	5.05228	-17.0042	BT-474
Normal_CL46_BT474#CL200149546_L01_BC0502_N01	4.77295	-17.4579	BT-474
Normal_CL46_BT474#CL200149546_L01_BC0405_N01	4.93477	-17.3188	BT-474
Normal_CL46_BT474#CL200149546_L01_BC0750_N02	5.03305	-16.928	BT-474
Normal_CL46_BT474#CL200149546_L01_BC0584_N01	4.34313	-17.7403	BT-474
Normal_CL46_BT474#CL200149546_L01_BC0569_N01	4.68164	-17.5473	BT-474
Normal_CL46_BT474#CL200149546_L01_BC0588_N01	4.91971	-17.2625	BT-474
Normal_CL46_BT474#CL200149546_L01_BC0939_N03	4.10081	-17.7886	BT-474
Normal_CL46_BT474#CL200149546_L01_BC0505_N01	4.41748	-17.6465	BT-474
Normal_CL46_BT474#CL200149546_L01_BC0728_N02	4.67162	-17.3746	BT-474
Normal_CL46_BT474#CL200149546_L01_BC0605_N01	4.7124	-17.3919	BT-474
Normal_CL46_BT474#CL200149546_L01_BC0525_N01	4.72247	-17.4307	BT-474
Normal_CL46_BT474#CL200149546_L01_BC0659_N02	5.3139	-16.4971	BT-474
Normal_CL46_BT474#CL200149546_L01_BC0628_N01	5.10684	-17.1455	BT-474
Normal_CL46_BT474#CL200149546_L01_BC0613_N02	4.23671	-17.4645	BT-474
Normal_CL46_BT474#CL200149546_L01_BC0682_N02	4.24074	-17.8684	BT-474
Normal_CL46_BT474#CL200149546_L01_BC0615_N01	4.81829	-17.085	BT-474
Normal_CL46_BT474#CL200149546_L01_BC0840_N02	5.06719	-16.7395	BT-474
Normal_CL46_BT474#CL200149546_L01_BC0983_N03	4.46485	-17.0157	BT-474
Normal_CL46_BT474#CL200149546_L01_BC0425_N01	4.62614	-17.5521	BT-474
Normal_CL46_BT474#CL200149546_L01_BC0647_N01	5.17177	-16.9081	BT-474
Normal_CL46_BT474#CL200149546_L01_BC0449_N01	3.86549	-17.3105	BT-474
Normal_CL46_BT474#CL200149546_L01_BC0743_N02	4.69598	-17.0275	BT-474
Normal_CL46_BT474#CL200149546_L01_BC0626_N01	4.45457	-17.7366	BT-474
Normal_CL46_BT474#CL200149546_L01_BC0601_N01	4.65647	-17.4679	BT-474
Normal_CL46_BT474#CL200149546_L01_BC0583_N01	4.21367	-17.7608	BT-474
Normal_CL46_BT474#CL200149546_L01_BC0602_N03	5.2553	-16.7323	BT-474
Normal_CL46_BT474#CL200149546_L01_BC0851_N02	3.94982	-17.6023	BT-474
Normal_CL46_BT474#CL200149546_L01_BC0731_N01	5.08088	-16.8956	BT-474
Normal_CL46_BT474#CL200149546_L01_BC1247_N03	4.77577	-17.0778	BT-474
Normal_CL46_BT474#CL200149546_L01_BC0738_N01	4.67077	-17.2786	BT-474
Normal_CL46_BT474#CL200149546_L01_BC0747_N01	3.70919	-17.7958	BT-474
Normal_CL46_BT474#CL200149546_L01_BC0701_N01	5.17047	-16.7798	BT-474
Normal_CL46_BT474#CL200149546_L01_BC0744_N01	4.44458	-17.5803	BT-474
Normal_CL46_BT474#CL200149546_L01_BC0149_N01	5.3069	-16.605	BT-474
Normal_CL46_BT474#CL200149546_L01_BC0720_N02	5.1278	-16.634	BT-474
Normal_CL46_BT474#CL200149546_L01_BC0726_N03	4.73684	-17.4068	BT-474
Normal_CL46_BT474#CL200149546_L01_BC0852_N02	4.3604	-16.8907	BT-474
Normal_CL46_BT474#CL200149546_L01_BC0670_N02	4.53825	-17.4558	BT-474
Normal_CL46_BT474#CL200149546_L01_BC0978_N02	5.30057	-16.371	BT-474
Normal_CL46_BT474#CL200149546_L01_BC0238_N04	4.61148	-16.9494	BT-474
Normal_CL46_BT474#CL200149546_L01_BC0775_N01	4.74817	-17.1705	BT-474
Normal_CL46_BT474#CL200149546_L01_BC0580_N01	3.79648	-17.6467	BT-474
Normal_CL46_BT474#CL200149546_L01_BC0517_N01	4.77892	-17.1327	BT-474
Normal_CL46_BT474#CL200149546_L01_BC0133_N02	3.78875	-17.7378	BT-474
Normal_CL46_BT474#CL200149546_L01_BC0807_N01	4.93658	-17.0588	BT-474
Normal_CL46_BT474#CL200149546_L01_BC0970_N02	4.32794	-17.7916	BT-474
Normal_CL46_BT474#CL200149546_L01_BC0881_N02	5.10374	-16.7292	BT-474
Normal_CL46_BT474#CL200149546_L01_BC0800_N01	5.37993	-16.4611	BT-474
Normal_CL46_BT474#CL200149546_L01_BC0869_N02	4.68188	-17.3099	BT-474
Normal_CL46_BT474#CL200149546_L01_BC0929_N02	4.75224	-17.3946	BT-474
Normal_CL46_BT474#CL200149546_L01_BC0817_N01	4.09316	-17.6597	BT-474
Normal_CL46_BT474#CL200149546_L01_BC0777_N01	5.00139	-16.7397	BT-474
Normal_CL46_BT474#CL200149546_L01_BC2373_N08	4.27835	-16.8919	BT-474
Normal_CL46_BT474#CL200149546_L01_BC0761_N01	5.09285	-16.6063	BT-474
Normal_CL46_BT474#CL200149546_L01_BC0813_N01	4.44	-17.6386	BT-474
Normal_CL46_BT474#CL200149546_L01_BC1037_N02	4.36044	-17.5164	BT-474
Normal_CL46_BT474#CL200149546_L01_BC0710_N01	4.36988	-17.1303	BT-474
Normal_CL46_BT474#CL200149546_L01_BC0829_N01	4.93434	-17.0227	BT-474
Normal_CL46_BT474#CL200149546_L01_BC0021_N01	5.19745	-16.4038	BT-474
Normal_CL46_BT474#CL200149546_L01_BC0850_N01	5.27022	-16.5473	BT-474
Normal_CL46_BT474#CL200149546_L01_BC1080_N02	5.35892	-16.6591	BT-474
Normal_CL46_BT474#CL200149546_L01_BC0650_N01	5.24153	-16.8237	BT-474
Normal_CL46_BT474#CL200149546_L01_BC0883_N01	4.36321	-16.9803	BT-474
Normal_CL46_BT474#CL200149546_L01_BC0862_N01	4.00259	-17.1638	BT-474
Normal_CL46_BT474#CL200149546_L01_BC0553_N01	5.3088	-16.3275	BT-474
Normal_CL46_BT474#CL200149546_L01_BC1290_N02	5.01258	-16.8249	BT-474
Normal_CL46_BT474#CL200149546_L01_BC0965_N02	3.97133	-17.7577	BT-474
Normal_CL46_BT474#CL200149546_L01_BC0865_N02	4.83	-16.8819	BT-474
Normal_CL46_BT474#CL200149546_L01_BC1126_N02	5.04415	-16.6784	BT-474
Normal_CL46_BT474#CL200149546_L01_BC1116_N02	3.94483	-17.5483	BT-474
Normal_CL46_BT474#CL200149546_L01_BC0941_N01	3.58525	-17.7236	BT-474
Normal_CL46_BT474#CL200149546_L01_BC1311_N04	4.77912	-16.8104	BT-474
Normal_CL46_BT474#CL200149546_L01_BC0382_N02	5.3277	-16.5933	BT-474
Normal_CL46_BT474#CL200149546_L01_BC0955_N01	4.39404	-17.5096	BT-474
Normal_CL46_BT474#CL200149546_L01_BC0776_N02	4.15149	-17.665	BT-474
Normal_CL46_BT474#CL200149546_L01_BC0990_N01	5.2706	-16.2628	BT-474
Normal_CL46_BT474#CL200149546_L01_BC0880_N01	4.0193	-17.2178	BT-474
Normal_CL46_BT474#CL200149546_L01_BC1008_N01	3.88996	-17.7609	BT-474
Normal_CL46_BT474#CL200149546_L01_BC1103_N02	5.2562	-16.2633	BT-474
Normal_CL46_BT474#CL200149546_L01_BC0993_N01	5.02973	-16.6684	BT-474
Normal_CL46_BT474#CL200149546_L01_BC1019_N01	4.46122	-17.1427	BT-474
Normal_CL46_BT474#CL200149546_L01_BC1122_N02	3.70266	-17.6874	BT-474
Normal_CL46_BT474#CL200149546_L01_BC1286_N02	3.84989	-17.4289	BT-474
Normal_CL46_BT474#CL200149546_L01_BC1230_N02	4.1469	-17.135	BT-474
Normal_CL46_BT474#CL200149546_L01_BC2489_N08	4.19367	-17.1531	BT-474
Normal_CL46_BT474#CL200149546_L01_BC0876_N02	4.04771	-17.5188	BT-474
Normal_CL46_BT474#CL200149546_L01_BC0936_N01	5.06521	-16.7458	BT-474
Normal_CL46_BT474#CL200149546_L01_BC1179_N03	4.03701	-17.6333	BT-474
Normal_CL46_BT474#CL200149546_L01_BC1298_N04	4.51744	-17.3742	BT-474
Normal_CL46_BT474#CL200149546_L01_BC1009_N01	4.54086	-17.5639	BT-474
Normal_CL46_BT474#CL200149546_L01_BC0902_N01	5.36008	-16.292	BT-474
Normal_CL46_BT474#CL200149546_L01_BC1527_N03	3.89118	-17.3808	BT-474
Normal_CL46_BT474#CL200149546_L01_BC1070_N01	3.65725	-16.993	BT-474
Normal_CL46_BT474#CL200149546_L01_BC0571_N01	4.13837	-17.2672	BT-474
Normal_CL46_BT474#CL200149546_L01_BC1042_N03	5.06214	-16.2568	BT-474
Normal_CL46_BT474#CL200149546_L01_BC1685_N04	4.67236	-16.9571	BT-474
Normal_CL46_BT474#CL200149546_L01_BC0989_N02	4.72665	-16.8179	BT-474
Normal_CL46_BT474#CL200149546_L01_BC1172_N02	3.94926	-17.501	BT-474
Normal_CL46_BT474#CL200149546_L01_BC0996_N01	5.32332	-16.3673	BT-474
Normal_CL46_BT474#CL200149546_L01_BC1145_N02	3.90104	-17.254	BT-474
Normal_CL46_BT474#CL200149546_L01_BC0920_N01	4.83155	-16.5317	BT-474
Normal_CL46_BT474#CL200149546_L01_BC1113_N01	4.11822	-17.1092	BT-474
Normal_CL46_BT474#CL200149546_L01_BC1006_N01	4.14782	-17.6417	BT-474
Normal_CL46_BT474#CL200149546_L01_BC1413_N02	4.70827	-16.6416	BT-474
Normal_CL46_BT474#CL200149546_L01_BC1395_N03	5.0729	-16.819	BT-474
Normal_CL46_BT474#CL200149546_L01_BC0950_N01	4.96852	-16.6417	BT-474
Normal_CL46_BT474#CL200149546_L01_BC1138_N01	4.14911	-17.3317	BT-474
Normal_CL46_BT474#CL200149546_L01_BC1119_N01	4.14325	-17.3535	BT-474
Normal_CL46_BT474#CL200149546_L01_BC1055_N01	4.85208	-16.6848	BT-474
Normal_CL46_BT474#CL200149546_L01_BC0926_N01	3.48493	-17.6346	BT-474
Normal_CL46_BT474#CL200149546_L01_BC1045_N01	4.25057	-16.8995	BT-474
Normal_CL46_BT474#CL200149546_L01_BC0120_N01	5.13929	-16.3218	BT-474
Normal_CL46_BT474#CL200149546_L01_BC1083_N01	4.81401	-17.3586	BT-474
Normal_CL46_BT474#CL200149546_L01_BC1091_N01	3.96861	-17.545	BT-474
Normal_CL46_BT474#CL200149546_L01_BC1274_N02	4.24156	-17.0567	BT-474
Normal_CL46_BT474#CL200149546_L01_BC1031_N01	5.13405	-16.4922	BT-474
Normal_CL46_BT474#CL200149546_L01_BC1803_N03	5.19929	-16.321	BT-474
Normal_CL46_BT474#CL200149546_L01_BC1087_N01	5.07373	-16.5128	BT-474
Normal_CL46_BT474#CL200149546_L01_BC1167_N01	4.92891	-16.8505	BT-474
Normal_CL46_BT474#CL200149546_L01_BC0964_N01	4.49525	-17.1099	BT-474
Normal_CL46_BT474#CL200149546_L01_BC1281_N03	3.959	-16.7973	BT-474
Normal_CL46_BT474#CL200149546_L01_BC1208_N01	4.45225	-17.4184	BT-474
Normal_CL46_BT474#CL200149546_L01_BC1263_N02	4.25249	-17.3174	BT-474
Normal_CL46_BT474#CL200149546_L01_BC1405_N03	4.48627	-16.7556	BT-474
Normal_CL46_BT474#CL200149546_L01_BC1157_N02	5.22455	-16.1941	BT-474
Normal_CL46_BT474#CL200149546_L01_BC1222_N01	4.39944	-16.5458	BT-474
Normal_CL46_BT474#CL200149546_L01_BC1329_N02	3.93301	-17.3718	BT-474
Normal_CL46_BT474#CL200149546_L01_BC1454_N02	4.9619	-16.5675	BT-474
Normal_CL46_BT474#CL200149546_L01_BC1075_N01	5.25596	-16.3491	BT-474
Normal_CL46_BT474#CL200149546_L01_BC1925_N09	5.32475	-16.1035	BT-474
Normal_CL46_BT474#CL200149546_L01_BC1659_N02	5.06481	-16.6817	BT-474
Normal_CL46_BT474#CL200149546_L01_BC1334_N02	4.16787	-16.8465	BT-474
Normal_CL46_BT474#CL200149546_L01_BC1551_N03	3.59749	-17.7949	BT-474
Normal_CL46_BT474#CL200149546_L01_BC1147_N02	3.79757	-17.2721	BT-474
Normal_CL46_BT474#CL200149546_L01_BC1347_N02	3.87854	-17.7314	BT-474
Normal_CL46_BT474#CL200149546_L01_BC1356_N02	4.87545	-16.7302	BT-474
Normal_CL46_BT474#CL200149546_L01_BC1289_N01	3.56781	-17.6472	BT-474
Normal_CL46_BT474#CL200149546_L01_BC1234_N01	4.14142	-16.7391	BT-474
Normal_CL46_BT474#CL200149546_L01_BC1365_N02	4.18397	-17.2196	BT-474
Normal_CL46_BT474#CL200149546_L01_BC1297_N01	3.9865	-16.9075	BT-474
Normal_CL46_BT474#CL200149546_L01_BC1531_N02	3.69918	-17.3585	BT-474
Normal_CL46_BT474#CL200149546_L01_BC1315_N01	4.14831	-17.47	BT-474
Normal_CL46_BT474#CL200149546_L01_BC1300_N01	4.84744	-16.6306	BT-474
Normal_CL46_BT474#CL200149546_L01_BC1415_N02	5.11931	-16.5658	BT-474
Normal_CL46_BT474#CL200149546_L01_BC1155_N02	5.05178	-15.8598	BT-474
Normal_CL46_BT474#CL200149546_L01_BC1421_N02	3.88856	-17.4278	BT-474
Normal_CL46_BT474#CL200149546_L01_BC0877_N01	4.31125	-16.7386	BT-474
Normal_CL46_BT474#CL200149546_L01_BC1210_N01	4.65937	-17.2206	BT-474
Normal_CL46_BT474#CL200149546_L01_BC1268_N01	4.50693	-16.5857	BT-474
Normal_CL46_BT474#CL200149546_L01_BC1215_N01	4.7038	-16.8482	BT-474
Normal_CL46_BT474#CL200149546_L01_BC1556_N02	4.95198	-15.9499	BT-474
Normal_CL46_BT474#CL200149546_L01_BC1406_N02	3.64901	-17.5658	BT-474
Normal_CL46_BT474#CL200149546_L01_BC1338_N01	4.1278	-17.0918	BT-474
Normal_CL46_BT474#CL200149546_L01_BC2010_N03	3.89944	-17.1359	BT-474
Normal_CL46_BT474#CL200149546_L01_BC1330_N01	5.03515	-15.9233	BT-474
Normal_CL46_BT474#CL200149546_L01_BC1790_N03	3.68883	-17.4693	BT-474
Normal_CL46_BT474#CL200149546_L01_BC1599_N02	3.32013	-17.718	BT-474
Normal_CL46_BT474#CL200149546_L01_BC1555_N02	4.32049	-16.6051	BT-474
Normal_CL46_BT474#CL200149546_L01_BC1588_N02	4.98185	-16.096	BT-474
Normal_CL46_BT474#CL200149546_L01_BC1254_N01	4.85751	-16.3935	BT-474
Normal_CL46_BT474#CL200149546_L01_BC0975_N01	4.72128	-16.7031	BT-474
Normal_CL46_BT474#CL200149546_L01_BC1850_N02	3.63683	-17.1116	BT-474
Normal_CL46_BT474#CL200149546_L01_BC1412_N01	4.97807	-16.4205	BT-474
Normal_CL46_BT474#CL200149546_L01_BC1459_N01	3.4123	-16.9653	BT-474
Normal_CL46_BT474#CL200149546_L01_BC1424_N02	3.86046	-17.5145	BT-474
Normal_CL46_BT474#CL200149546_L01_BC1382_N01	3.2848	-17.4872	BT-474
Normal_CL46_BT474#CL200149546_L01_BC1343_N01	4.01703	-17.2022	BT-474
Normal_CL46_BT474#CL200149546_L01_BC1166_N01	3.94133	-17.26	BT-474
Normal_CL46_BT474#CL200149546_L01_BC1431_N01	3.87415	-17.2125	BT-474
Normal_CL46_BT474#CL200149546_L01_BC1280_N01	3.75731	-17.0462	BT-474
Normal_CL46_BT474#CL200149546_L01_BC1708_N02	3.82491	-17.0933	BT-474
Normal_CL46_BT474#CL200149546_L01_BC1393_N01	5.10737	-16.2744	BT-474
Normal_CL46_BT474#CL200149546_L01_BC1473_N01	4.11862	-17.1319	BT-474
Normal_CL46_BT474#CL200149546_L01_BC1727_N03	3.79242	-17.5393	BT-474
Normal_CL46_BT474#CL200149546_L01_BC1418_N01	4.96625	-16.7566	BT-474
Normal_CL46_BT474#CL200149546_L01_BC1479_N01	3.71323	-17.4916	BT-474
Normal_CL46_BT474#CL200149546_L01_BC1398_N01	4.7208	-16.3781	BT-474
Normal_CL46_BT474#CL200149546_L01_BC1468_N01	4.87502	-16.7395	BT-474
Normal_CL46_BT474#CL200149546_L01_BC1510_N01	3.21552	-17.606	BT-474
Normal_CL46_BT474#CL200149546_L01_BC1680_N02	3.95341	-16.8404	BT-474
Normal_CL46_BT474#CL200149546_L01_BC1665_N02	3.97461	-17.0376	BT-474
Normal_CL46_BT474#CL200149546_L01_BC1563_N02	3.92596	-17.0204	BT-474
Normal_CL46_BT474#CL200149546_L01_BC1465_N01	4.13626	-16.7023	BT-474
Normal_CL46_BT474#CL200149546_L01_BC1074_N01	4.69988	-16.7411	BT-474
Normal_CL46_BT474#CL200149546_L01_BC2018_N04	4.94848	-16.5245	BT-474
Normal_CL46_BT474#CL200149546_L01_BC1552_N01	3.40744	-17.2283	BT-474
Normal_CL46_BT474#CL200149546_L01_BC1533_N01	3.74237	-17.3401	BT-474
Normal_CL46_BT474#CL200149546_L01_BC1564_N01	4.9708	-16.2754	BT-474
Normal_CL46_BT474#CL200149546_L01_BC2735_N04	4.20327	-16.932	BT-474
[truncated: 53,896 more rows]

## Sheet: Fig. 3C
Cell ID	UMAP_1	UMAP_2	Cluster	Cell line
[truncated: 4,278 more rows]

## Sheet: Fig. 3D, E and S3D
Cell line	Diversity score	Pattern
[truncated: 39 more rows]

[truncated: 30 more sheets: Fig. 4C, Fig. 5A, Fig. 5B and C, Fig. 5D, Fig. 5E, Fig. 5H, Fig. 6A, Fig. 6B, Fig. 6C, Fig. 7A, Fig. 7 B and C, Fig. 8A, Fig. 8B, Fig. 8C, Fig. 8D_left, Fig. 8E, Fig. 8F, Fig. 9A, Fig. 9C, Fig. S2D …]
